# Supplementary material for: Radio wave attenuation by a large-scale photonic crystal sculpture
Source: Sci Rep. 2025 Apr 10;15:12317. doi: 10.1038/s41598-025-95986-9 (PMC11985921; doi:10.1038/s41598-025-95986-9)
Supplement: Supplementary file 1 — Supplementary Information 1. [file 41598_2025_95986_MOESM1_ESM.txt]

# x in m # y in m # field Hz

-3.25 2 0.0255421
-3.25 1.98722 0.0163898
-3.23339 2 0.013989
-3.25 2 0.0255421


-3.24017 1.98261 0.00384893
-3.25 1.98722 0.0163898
-3.25 1.9758 0.00737097
-3.24017 1.98261 0.00384893


-3.24125 1.96064 -0.0127784
-3.23463 1.97364 -0.00931592
-3.25 1.96438 -0.00161997
-3.24125 1.96064 -0.0127784


-3.25 1.96438 -0.00161997
-3.23463 1.97364 -0.00931592
-3.25 1.9758 0.00737097
-3.25 1.96438 -0.00161997


-3.19452 1.96399 -0.0580995
-3.21309 1.96588 -0.0378155
-3.21012 1.95444 -0.0469116
-3.19452 1.96399 -0.0580995


-3.23463 1.97364 -0.00931592
-3.24017 1.98261 0.00384893
-3.25 1.9758 0.00737097
-3.23463 1.97364 -0.00931592


-3.22102 1.97842 -0.0189653
-3.23463 1.97364 -0.00931592
-3.23163 1.9616 -0.0216354
-3.22102 1.97842 -0.0189653


-3.22102 1.97842 -0.0189653
-3.24017 1.98261 0.00384893
-3.23463 1.97364 -0.00931592
-3.22102 1.97842 -0.0189653


-3.19452 1.96399 -0.0580995
-3.20215 1.97263 -0.0441061
-3.21309 1.96588 -0.0378155
-3.19452 1.96399 -0.0580995


-3.21504 2 -0.000592768
-3.23339 2 0.013989
-3.22102 1.97842 -0.0189653
-3.21504 2 -0.000592768


-3.23339 2 0.013989
-3.25 1.98722 0.0163898
-3.24017 1.98261 0.00384893
-3.23339 2 0.013989


-3.24026 1.94943 -0.0206488
-3.24125 1.96064 -0.0127784
-3.25 1.95296 -0.00983898
-3.24026 1.94943 -0.0206488


-3.24125 1.96064 -0.0127784
-3.23163 1.9616 -0.0216354
-3.23463 1.97364 -0.00931592
-3.24125 1.96064 -0.0127784


-3.25 1.95296 -0.00983898
-3.24125 1.96064 -0.0127784
-3.25 1.96438 -0.00161997
-3.25 1.95296 -0.00983898


-3.24026 1.94943 -0.0206488
-3.23163 1.9616 -0.0216354
-3.24125 1.96064 -0.0127784
-3.24026 1.94943 -0.0206488


-3.25 1.94154 -0.0165876
-3.24026 1.94943 -0.0206488
-3.25 1.95296 -0.00983898
-3.25 1.94154 -0.0165876


-3.23253 1.94155 -0.0305053
-3.22448 1.93336 -0.0376169
-3.21504 1.94301 -0.0448727
-3.23253 1.94155 -0.0305053


-3.2417 1.93816 -0.024328
-3.23253 1.94155 -0.0305053
-3.24026 1.94943 -0.0206488
-3.2417 1.93816 -0.024328


-3.2417 1.93816 -0.024328
-3.24089 1.92686 -0.0272468
-3.23253 1.94155 -0.0305053
-3.2417 1.93816 -0.024328


-3.21309 1.96588 -0.0378155
-3.22102 1.97842 -0.0189653
-3.23163 1.9616 -0.0216354
-3.21309 1.96588 -0.0378155


-3.23253 1.94155 -0.0305053
-3.2233 1.95598 -0.0333316
-3.24026 1.94943 -0.0206488
-3.23253 1.94155 -0.0305053


-3.19043 1.98783 -0.0399158
-3.20215 1.97263 -0.0441061
-3.1834 1.97232 -0.0636116
-3.19043 1.98783 -0.0399158


-3.20934 1.98869 -0.0197748
-3.20215 1.97263 -0.0441061
-3.19043 1.98783 -0.0399158
-3.20934 1.98869 -0.0197748


-3.19646 2 -0.0168155
-3.20934 1.98869 -0.0197748
-3.19043 1.98783 -0.0399158
-3.19646 2 -0.0168155


-3.21504 2 -0.000592768
-3.22102 1.97842 -0.0189653
-3.20934 1.98869 -0.0197748
-3.21504 2 -0.000592768


-3.22102 1.97842 -0.0189653
-3.21309 1.96588 -0.0378155
-3.20215 1.97263 -0.0441061
-3.22102 1.97842 -0.0189653


-3.23163 1.9616 -0.0216354
-3.2233 1.95598 -0.0333316
-3.21309 1.96588 -0.0378155
-3.23163 1.9616 -0.0216354


-3.19696 1.94051 -0.0590385
-3.2041 1.92591 -0.0478439
-3.18884 1.92778 -0.056859
-3.19696 1.94051 -0.0590385


-3.21012 1.95444 -0.0469116
-3.19696 1.94051 -0.0590385
-3.19084 1.95222 -0.0651948
-3.21012 1.95444 -0.0469116


-3.21504 1.94301 -0.0448727
-3.21249 1.93159 -0.0454779
-3.19696 1.94051 -0.0590385
-3.21504 1.94301 -0.0448727


-3.19696 1.94051 -0.0590385
-3.21249 1.93159 -0.0454779
-3.2041 1.92591 -0.0478439
-3.19696 1.94051 -0.0590385


-3.2233 1.95598 -0.0333316
-3.21504 1.94301 -0.0448727
-3.21012 1.95444 -0.0469116
-3.2233 1.95598 -0.0333316


-3.22448 1.93336 -0.0376169
-3.21249 1.93159 -0.0454779
-3.21504 1.94301 -0.0448727
-3.22448 1.93336 -0.0376169


-3.22448 1.93336 -0.0376169
-3.22258 1.92198 -0.0363641
-3.21249 1.93159 -0.0454779
-3.22448 1.93336 -0.0376169


-3.18884 1.92778 -0.056859
-3.2041 1.92591 -0.0478439
-3.19858 1.91724 -0.0434112
-3.18884 1.92778 -0.056859


-3.16707 1.91409 -0.0454377
-3.17073 1.92603 -0.0617993
-3.18561 1.91604 -0.0457824
-3.16707 1.91409 -0.0454377


-3.17875 1.93871 -0.0702418
-3.19696 1.94051 -0.0590385
-3.18884 1.92778 -0.056859
-3.17875 1.93871 -0.0702418


-3.1834 1.97232 -0.0636116
-3.19084 1.95222 -0.0651948
-3.17178 1.95512 -0.0805629
-3.1834 1.97232 -0.0636116


-3.19452 1.96399 -0.0580995
-3.21012 1.95444 -0.0469116
-3.19084 1.95222 -0.0651948
-3.19452 1.96399 -0.0580995


-3.25 1.94154 -0.0165876
-3.2417 1.93816 -0.024328
-3.24026 1.94943 -0.0206488
-3.25 1.94154 -0.0165876


-3.2417 1.93816 -0.024328
-3.25 1.93011 -0.0213187
-3.24089 1.92686 -0.0272468
-3.2417 1.93816 -0.024328


-3.19696 1.94051 -0.0590385
-3.21012 1.95444 -0.0469116
-3.21504 1.94301 -0.0448727
-3.19696 1.94051 -0.0590385


-3.1834 1.97232 -0.0636116
-3.19452 1.96399 -0.0580995
-3.19084 1.95222 -0.0651948
-3.1834 1.97232 -0.0636116


-3.15734 1.96188 -0.0905505
-3.16469 1.97463 -0.0792546
-3.17178 1.95512 -0.0805629
-3.15734 1.96188 -0.0905505


-3.17316 1.98757 -0.057492
-3.19043 1.98783 -0.0399158
-3.1834 1.97232 -0.0636116
-3.17316 1.98757 -0.057492


-3.22102 1.97842 -0.0189653
-3.23339 2 0.013989
-3.24017 1.98261 0.00384893
-3.22102 1.97842 -0.0189653


-3.24089 1.92686 -0.0272468
-3.25 1.93011 -0.0213187
-3.25 1.91869 -0.023643
-3.24089 1.92686 -0.0272468


-3.24193 1.90512 -0.0239792
-3.23383 1.90152 -0.0231533
-3.23346 1.91484 -0.0292733
-3.24193 1.90512 -0.0239792


-3.25 1.91869 -0.023643
-3.24193 1.90512 -0.0239792
-3.23346 1.91484 -0.0292733
-3.25 1.91869 -0.023643


-3.25 1.90727 -0.0233819
-3.25 1.89585 -0.020549
-3.24193 1.90512 -0.0239792
-3.25 1.90727 -0.0233819


-3.2417 1.93816 -0.024328
-3.25 1.94154 -0.0165876
-3.25 1.93011 -0.0213187
-3.2417 1.93816 -0.024328


-3.22448 1.93336 -0.0376169
-3.23253 1.94155 -0.0305053
-3.24089 1.92686 -0.0272468
-3.22448 1.93336 -0.0376169


-3.2233 1.95598 -0.0333316
-3.21012 1.95444 -0.0469116
-3.21309 1.96588 -0.0378155
-3.2233 1.95598 -0.0333316


-3.24026 1.94943 -0.0206488
-3.2233 1.95598 -0.0333316
-3.23163 1.9616 -0.0216354
-3.24026 1.94943 -0.0206488


-3.23253 1.94155 -0.0305053
-3.21504 1.94301 -0.0448727
-3.2233 1.95598 -0.0333316
-3.23253 1.94155 -0.0305053


-3.25 1.90727 -0.0233819
-3.24193 1.90512 -0.0239792
-3.25 1.91869 -0.023643
-3.25 1.90727 -0.0233819


-3.22102 1.97842 -0.0189653
-3.20215 1.97263 -0.0441061
-3.20934 1.98869 -0.0197748
-3.22102 1.97842 -0.0189653


-3.24154 1.89207 -0.0178647
-3.25 1.88443 -0.0153911
-3.23413 1.87877 -0.00632818
-3.24154 1.89207 -0.0178647


-3.23383 1.90152 -0.0231533
-3.24154 1.89207 -0.0178647
-3.23274 1.89015 -0.0153744
-3.23383 1.90152 -0.0231533


-3.25 1.89585 -0.020549
-3.25 1.88443 -0.0153911
-3.24154 1.89207 -0.0178647
-3.25 1.89585 -0.020549


-3.24154 1.89207 -0.0178647
-3.23383 1.90152 -0.0231533
-3.24193 1.90512 -0.0239792
-3.24154 1.89207 -0.0178647


-3.24221 1.87002 -0.00232125
-3.23413 1.87877 -0.00632818
-3.25 1.88443 -0.0153911
-3.24221 1.87002 -0.00232125


-3.22428 1.88589 -0.0102112
-3.21702 1.89729 -0.0205849
-3.23274 1.89015 -0.0153744
-3.22428 1.88589 -0.0102112


-3.21757 1.87445 0.0036863
-3.22428 1.88589 -0.0102112
-3.23413 1.87877 -0.00632818
-3.21757 1.87445 0.0036863


-3.21511 1.88586 -0.00837458
-3.21702 1.89729 -0.0205849
-3.22428 1.88589 -0.0102112
-3.21511 1.88586 -0.00837458


-3.1834 1.97232 -0.0636116
-3.20215 1.97263 -0.0441061
-3.19452 1.96399 -0.0580995
-3.1834 1.97232 -0.0636116


-3.17787 2 -0.0339788
-3.19043 1.98783 -0.0399158
-3.17316 1.98757 -0.057492
-3.17787 2 -0.0339788


-3.19646 2 -0.0168155
-3.21504 2 -0.000592768
-3.20934 1.98869 -0.0197748
-3.19646 2 -0.0168155


-3.22357 1.90832 -0.0289047
-3.23383 1.90152 -0.0231533
-3.21702 1.89729 -0.0205849
-3.22357 1.90832 -0.0289047


-3.24089 1.92686 -0.0272468
-3.23346 1.91484 -0.0292733
-3.22258 1.92198 -0.0363641
-3.24089 1.92686 -0.0272468


-3.24089 1.92686 -0.0272468
-3.25 1.91869 -0.023643
-3.23346 1.91484 -0.0292733
-3.24089 1.92686 -0.0272468


-3.09954 1.89472 0.0243025
-3.11137 1.91449 -0.0288979
-3.11828 1.89666 0.00655391
-3.09954 1.89472 0.0243025


-3.07724 1.91278 0.00278211
-3.09607 1.9139 -0.0162671
-3.08855 1.90121 0.0189196
-3.07724 1.91278 0.00278211


-3.10038 1.92593 -0.0466418
-3.10785 1.93853 -0.075883
-3.11901 1.92711 -0.0598958
-3.10038 1.92593 -0.0466418


-3.08465 1.92894 -0.0407229
-3.10038 1.92593 -0.0466418
-3.09607 1.9139 -0.0162671
-3.08465 1.92894 -0.0407229


-3.08465 1.92894 -0.0407229
-3.09183 1.94131 -0.0713691
-3.10038 1.92593 -0.0466418
-3.08465 1.92894 -0.0407229


-3.12614 1.90915 -0.0256804
-3.11901 1.92711 -0.0598958
-3.13768 1.92407 -0.0601698
-3.12614 1.90915 -0.0256804


-3.09954 1.89472 0.0243025
-3.09607 1.9139 -0.0162671
-3.11137 1.91449 -0.0288979
-3.09954 1.89472 0.0243025


-3.09607 1.9139 -0.0162671
-3.10038 1.92593 -0.0466418
-3.11137 1.91449 -0.0288979
-3.09607 1.9139 -0.0162671


-3.17744 1.90324 -0.0282306
-3.19038 1.90439 -0.0299688
-3.18494 1.8885 -0.0058488
-3.17744 1.90324 -0.0282306


-3.15903 1.90135 -0.0221434
-3.17744 1.90324 -0.0282306
-3.16927 1.89044 -0.00499224
-3.15903 1.90135 -0.0221434


-3.16707 1.91409 -0.0454377
-3.18561 1.91604 -0.0457824
-3.17744 1.90324 -0.0282306
-3.16707 1.91409 -0.0454377


-3.15903 1.90135 -0.0221434
-3.16707 1.91409 -0.0454377
-3.17744 1.90324 -0.0282306
-3.15903 1.90135 -0.0221434


-3.15095 1.89443 -0.00614313
-3.15903 1.90135 -0.0221434
-3.16927 1.89044 -0.00499224
-3.15095 1.89443 -0.00614313


-3.15095 1.89443 -0.00614313
-3.14055 1.90507 -0.0236074
-3.15903 1.90135 -0.0221434
-3.15095 1.89443 -0.00614313


-3.17875 1.93871 -0.0702418
-3.17178 1.95512 -0.0805629
-3.19084 1.95222 -0.0651948
-3.17875 1.93871 -0.0702418


-3.18561 1.91604 -0.0457824
-3.17073 1.92603 -0.0617993
-3.18884 1.92778 -0.056859
-3.18561 1.91604 -0.0457824


-3.16042 1.93738 -0.0775165
-3.17178 1.95512 -0.0805629
-3.17875 1.93871 -0.0702418
-3.16042 1.93738 -0.0775165


-3.19084 1.95222 -0.0651948
-3.19696 1.94051 -0.0590385
-3.17875 1.93871 -0.0702418
-3.19084 1.95222 -0.0651948


-3.09954 1.89472 0.0243025
-3.09176 1.87727 0.0625594
-3.08085 1.89302 0.0423773
-3.09954 1.89472 0.0243025


-3.08855 1.90121 0.0189196
-3.09954 1.89472 0.0243025
-3.08085 1.89302 0.0423773
-3.08855 1.90121 0.0189196


-3.06974 1.90409 0.0288334
-3.08855 1.90121 0.0189196
-3.08085 1.89302 0.0423773
-3.06974 1.90409 0.0288334


-3.09607 1.9139 -0.0162671
-3.09954 1.89472 0.0243025
-3.08855 1.90121 0.0189196
-3.09607 1.9139 -0.0162671


-3.11828 1.89666 0.00655391
-3.11037 1.87888 0.0476422
-3.09954 1.89472 0.0243025
-3.11828 1.89666 0.00655391


-3.12614 1.90915 -0.0256804
-3.11828 1.89666 0.00655391
-3.11137 1.91449 -0.0288979
-3.12614 1.90915 -0.0256804


-3.11901 1.92711 -0.0598958
-3.12614 1.90915 -0.0256804
-3.11137 1.91449 -0.0288979
-3.11901 1.92711 -0.0598958


-3.14055 1.90507 -0.0236074
-3.13257 1.89243 0.00686322
-3.12614 1.90915 -0.0256804
-3.14055 1.90507 -0.0236074


-3.15284 1.91869 -0.0527209
-3.14055 1.90507 -0.0236074
-3.13768 1.92407 -0.0601698
-3.15284 1.91869 -0.0527209


-3.15095 1.89443 -0.00614313
-3.14285 1.88173 0.0223777
-3.13257 1.89243 0.00686322
-3.15095 1.89443 -0.00614313


-3.16042 1.93738 -0.0775165
-3.17073 1.92603 -0.0617993
-3.15284 1.91869 -0.0527209
-3.16042 1.93738 -0.0775165


-3.15807 1.87923 0.0192433
-3.17096 1.87395 0.0221356
-3.16272 1.86105 0.0445127
-3.15807 1.87923 0.0192433


-3.15095 1.89443 -0.00614313
-3.15807 1.87923 0.0192433
-3.14285 1.88173 0.0223777
-3.15095 1.89443 -0.00614313


-3.16927 1.89044 -0.00499224
-3.17096 1.87395 0.0221356
-3.15807 1.87923 0.0192433
-3.16927 1.89044 -0.00499224


-3.12905 1.88067 0.0323273
-3.11037 1.87888 0.0476422
-3.11828 1.89666 0.00655391
-3.12905 1.88067 0.0323273


-3.14985 1.86636 0.0440896
-3.15998 1.8495 0.0580077
-3.14163 1.84688 0.0687963
-3.14985 1.86636 0.0440896


-3.13954 1.8701 0.0442238
-3.12905 1.88067 0.0323273
-3.14285 1.88173 0.0223777
-3.13954 1.8701 0.0442238


-3.12328 1.84457 0.0779916
-3.13141 1.86351 0.0582142
-3.14163 1.84688 0.0687963
-3.12328 1.84457 0.0779916


-3.12105 1.86795 0.0582559
-3.12905 1.88067 0.0323273
-3.13141 1.86351 0.0582142
-3.12105 1.86795 0.0582559


-3.11299 1.86101 0.07136
-3.12105 1.86795 0.0582559
-3.13141 1.86351 0.0582142
-3.11299 1.86101 0.07136


-3.11299 1.86101 0.07136
-3.11037 1.87888 0.0476422
-3.12105 1.86795 0.0582559
-3.11299 1.86101 0.07136


-3.18789 1.85128 0.0426852
-3.1806 1.86408 0.0318541
-3.18891 1.86953 0.0208855
-3.18789 1.85128 0.0426852


-3.19094 1.83168 0.0536738
-3.18789 1.85128 0.0426852
-3.19927 1.84498 0.0423998
-3.19094 1.83168 0.0536738


-3.17233 1.85105 0.0505582
-3.1806 1.86408 0.0318541
-3.18789 1.85128 0.0426852
-3.17233 1.85105 0.0505582


-3.16272 1.86105 0.0445127
-3.1806 1.86408 0.0318541
-3.17233 1.85105 0.0505582
-3.16272 1.86105 0.0445127


-3.14285 1.88173 0.0223777
-3.15807 1.87923 0.0192433
-3.14985 1.86636 0.0440896
-3.14285 1.88173 0.0223777


-3.16927 1.89044 -0.00499224
-3.18494 1.8885 -0.0058488
-3.17922 1.87985 0.00950938
-3.16927 1.89044 -0.00499224


-3.18494 1.8885 -0.0058488
-3.19038 1.90439 -0.0299688
-3.19974 1.89409 -0.0162693
-3.18494 1.8885 -0.0058488


-3.18891 1.86953 0.0208855
-3.17922 1.87985 0.00950938
-3.19725 1.88251 -7.2845e-05
-3.18891 1.86953 0.0208855


-3.16927 1.89044 -0.00499224
-3.17744 1.90324 -0.0282306
-3.18494 1.8885 -0.0058488
-3.16927 1.89044 -0.00499224


-3.18561 1.91604 -0.0457824
-3.19038 1.90439 -0.0299688
-3.17744 1.90324 -0.0282306
-3.18561 1.91604 -0.0457824


-3.17073 1.92603 -0.0617993
-3.17875 1.93871 -0.0702418
-3.18884 1.92778 -0.056859
-3.17073 1.92603 -0.0617993


-3.15284 1.91869 -0.0527209
-3.17073 1.92603 -0.0617993
-3.16707 1.91409 -0.0454377
-3.15284 1.91869 -0.0527209


-3.16042 1.93738 -0.0775165
-3.17875 1.93871 -0.0702418
-3.17073 1.92603 -0.0617993
-3.16042 1.93738 -0.0775165


-3.19858 1.91724 -0.0434112
-3.20797 1.90708 -0.0310633
-3.19038 1.90439 -0.0299688
-3.19858 1.91724 -0.0434112


-3.18884 1.92778 -0.056859
-3.19858 1.91724 -0.0434112
-3.18561 1.91604 -0.0457824
-3.18884 1.92778 -0.056859


-3.2041 1.92591 -0.0478439
-3.21403 1.91694 -0.0375337
-3.19858 1.91724 -0.0434112
-3.2041 1.92591 -0.0478439


-3.24154 1.89207 -0.0178647
-3.24193 1.90512 -0.0239792
-3.25 1.89585 -0.020549
-3.24154 1.89207 -0.0178647


-3.23413 1.87877 -0.00632818
-3.22428 1.88589 -0.0102112
-3.23274 1.89015 -0.0153744
-3.23413 1.87877 -0.00632818


-3.24154 1.89207 -0.0178647
-3.23413 1.87877 -0.00632818
-3.23274 1.89015 -0.0153744
-3.24154 1.89207 -0.0178647


-3.24221 1.87002 -0.00232125
-3.24172 1.85864 0.00742411
-3.22607 1.8651 0.00990287
-3.24221 1.87002 -0.00232125


-3.20671 1.87262 0.00982257
-3.21511 1.88586 -0.00837458
-3.21757 1.87445 0.0036863
-3.20671 1.87262 0.00982257


-3.19974 1.89409 -0.0162693
-3.19038 1.90439 -0.0299688
-3.20797 1.90708 -0.0310633
-3.19974 1.89409 -0.0162693


-3.21702 1.89729 -0.0205849
-3.19974 1.89409 -0.0162693
-3.20797 1.90708 -0.0310633
-3.21702 1.89729 -0.0205849


-3.19725 1.88251 -7.2845e-05
-3.18494 1.8885 -0.0058488
-3.19974 1.89409 -0.0162693
-3.19725 1.88251 -7.2845e-05


-3.22258 1.92198 -0.0363641
-3.22448 1.93336 -0.0376169
-3.24089 1.92686 -0.0272468
-3.22258 1.92198 -0.0363641


-3.23274 1.89015 -0.0153744
-3.21702 1.89729 -0.0205849
-3.23383 1.90152 -0.0231533
-3.23274 1.89015 -0.0153744


-3.21403 1.91694 -0.0375337
-3.21249 1.93159 -0.0454779
-3.22258 1.92198 -0.0363641
-3.21403 1.91694 -0.0375337


-3.10492 1.84833 0.0837675
-3.11299 1.86101 0.07136
-3.12328 1.84457 0.0779916
-3.10492 1.84833 0.0837675


-3.08648 1.84625 0.0892189
-3.10492 1.84833 0.0837675
-3.10158 1.83681 0.0847746
-3.08648 1.84625 0.0892189


-3.09898 1.85992 0.0794416
-3.11299 1.86101 0.07136
-3.10492 1.84833 0.0837675
-3.09898 1.85992 0.0794416


-3.24227 1.84726 0.0165108
-3.24172 1.85864 0.00742411
-3.25 1.85017 0.00909041
-3.24227 1.84726 0.0165108


-3.25 1.87301 -0.00831997
-3.24221 1.87002 -0.00232125
-3.25 1.88443 -0.0153911
-3.25 1.87301 -0.00831997


-3.25 1.86159 7.70423e-05
-3.24172 1.85864 0.00742411
-3.24221 1.87002 -0.00232125
-3.25 1.86159 7.70423e-05


-3.24227 1.84726 0.0165108
-3.25 1.85017 0.00909041
-3.25 1.83875 0.0179698
-3.24227 1.84726 0.0165108


-3.24145 1.83537 0.025949
-3.22521 1.83088 0.0379346
-3.22521 1.84076 0.0318136
-3.24145 1.83537 0.025949


-3.25 1.82733 0.0259513
-3.24145 1.83537 0.025949
-3.25 1.83875 0.0179698
-3.25 1.82733 0.0259513


-3.24192 1.824 0.0325467
-3.24192 1.81309 0.0370778
-3.23366 1.82188 0.0377448
-3.24192 1.824 0.0325467


-3.24145 1.83537 0.025949
-3.24192 1.824 0.0325467
-3.23366 1.82188 0.0377448
-3.24145 1.83537 0.025949


-3.25 1.82733 0.0259513
-3.25 1.81591 0.0323241
-3.24192 1.824 0.0325467
-3.25 1.82733 0.0259513


-3.24172 1.85864 0.00742411
-3.25 1.86159 7.70423e-05
-3.25 1.85017 0.00909041
-3.24172 1.85864 0.00742411


-3.23343 1.84466 0.0240733
-3.23343 1.85493 0.0154778
-3.24227 1.84726 0.0165108
-3.23343 1.84466 0.0240733


-3.22607 1.8651 0.00990287
-3.21757 1.87445 0.0036863
-3.23413 1.87877 -0.00632818
-3.22607 1.8651 0.00990287


-3.24221 1.87002 -0.00232125
-3.22607 1.8651 0.00990287
-3.23413 1.87877 -0.00632818
-3.24221 1.87002 -0.00232125


-3.23343 1.85493 0.0154778
-3.22479 1.8537 0.0214534
-3.22607 1.8651 0.00990287
-3.23343 1.85493 0.0154778


-3.19094 1.83168 0.0536738
-3.1735 1.82812 0.0612937
-3.17949 1.8379 0.0562892
-3.19094 1.83168 0.0536738


-3.19822 1.81097 0.0508842
-3.18985 1.80629 0.0504231
-3.189 1.82027 0.0555777
-3.19822 1.81097 0.0508842


-3.20733 1.81118 0.0486533
-3.19822 1.81097 0.0508842
-3.19993 1.82233 0.0518204
-3.20733 1.81118 0.0486533


-3.20733 1.81118 0.0486533
-3.20733 1.80179 0.0454013
-3.19822 1.81097 0.0508842
-3.20733 1.81118 0.0486533


-3.18985 1.80629 0.0504231
-3.18058 1.81143 0.0550211
-3.189 1.82027 0.0555777
-3.18985 1.80629 0.0504231


-3.21403 1.91694 -0.0375337
-3.2041 1.92591 -0.0478439
-3.21249 1.93159 -0.0454779
-3.21403 1.91694 -0.0375337


-3.23346 1.91484 -0.0292733
-3.22357 1.90832 -0.0289047
-3.22258 1.92198 -0.0363641
-3.23346 1.91484 -0.0292733


-3.19858 1.91724 -0.0434112
-3.19038 1.90439 -0.0299688
-3.18561 1.91604 -0.0457824
-3.19858 1.91724 -0.0434112


-3.22357 1.90832 -0.0289047
-3.20797 1.90708 -0.0310633
-3.21403 1.91694 -0.0375337
-3.22357 1.90832 -0.0289047


-3.21702 1.89729 -0.0205849
-3.21511 1.88586 -0.00837458
-3.19974 1.89409 -0.0162693
-3.21702 1.89729 -0.0205849


-3.19043 1.98783 -0.0399158
-3.17787 2 -0.0339788
-3.19646 2 -0.0168155
-3.19043 1.98783 -0.0399158


-3.17178 1.95512 -0.0805629
-3.16469 1.97463 -0.0792546
-3.1834 1.97232 -0.0636116
-3.17178 1.95512 -0.0805629


-3.16469 1.97463 -0.0792546
-3.15417 1.98717 -0.075474
-3.17316 1.98757 -0.057492
-3.16469 1.97463 -0.0792546


-3.1834 1.97232 -0.0636116
-3.16469 1.97463 -0.0792546
-3.17316 1.98757 -0.057492
-3.1834 1.97232 -0.0636116


-3.15734 1.96188 -0.0905505
-3.14605 1.9741 -0.0939731
-3.16469 1.97463 -0.0792546
-3.15734 1.96188 -0.0905505


-3.15283 1.94957 -0.0900046
-3.15734 1.96188 -0.0905505
-3.17178 1.95512 -0.0805629
-3.15283 1.94957 -0.0900046


-3.15283 1.94957 -0.0900046
-3.13398 1.94871 -0.0944563
-3.13876 1.96122 -0.100288
-3.15283 1.94957 -0.0900046


-3.13528 1.98811 -0.0888423
-3.14071 2 -0.0672048
-3.15417 1.98717 -0.075474
-3.13528 1.98811 -0.0888423


-3.15929 2 -0.0511592
-3.17787 2 -0.0339788
-3.17316 1.98757 -0.057492
-3.15929 2 -0.0511592


-3.16147 1.83408 0.0652523
-3.16981 1.8396 0.0598338
-3.1735 1.82812 0.0612937
-3.16147 1.83408 0.0652523


-3.16272 1.86105 0.0445127
-3.17233 1.85105 0.0505582
-3.15998 1.8495 0.0580077
-3.16272 1.86105 0.0445127


-3.18789 1.85128 0.0426852
-3.19834 1.85949 0.0290594
-3.19927 1.84498 0.0423998
-3.18789 1.85128 0.0426852


-3.21649 1.84517 0.0333266
-3.22521 1.84076 0.0318136
-3.2082 1.83584 0.043928
-3.21649 1.84517 0.0333266


-3.20754 1.84969 0.0342635
-3.21649 1.84517 0.0333266
-3.2082 1.83584 0.043928
-3.20754 1.84969 0.0342635


-3.20754 1.84969 0.0342635
-3.21443 1.86078 0.0199408
-3.21649 1.84517 0.0333266
-3.20754 1.84969 0.0342635


-3.13343 1.84065 0.0750624
-3.1434 1.83072 0.0720143
-3.13054 1.82924 0.0755529
-3.13343 1.84065 0.0750624


-3.11299 1.86101 0.07136
-3.13141 1.86351 0.0582142
-3.12328 1.84457 0.0779916
-3.11299 1.86101 0.07136


-3.15998 1.8495 0.0580077
-3.16147 1.83408 0.0652523
-3.15168 1.83659 0.0686716
-3.15998 1.8495 0.0580077


-3.16272 1.86105 0.0445127
-3.15998 1.8495 0.0580077
-3.14985 1.86636 0.0440896
-3.16272 1.86105 0.0445127


-3.15807 1.87923 0.0192433
-3.16272 1.86105 0.0445127
-3.14985 1.86636 0.0440896
-3.15807 1.87923 0.0192433


-3.17096 1.87395 0.0221356
-3.1806 1.86408 0.0318541
-3.16272 1.86105 0.0445127
-3.17096 1.87395 0.0221356


-3.16981 1.8396 0.0598338
-3.17949 1.8379 0.0562892
-3.1735 1.82812 0.0612937
-3.16981 1.8396 0.0598338


-3.15998 1.8495 0.0580077
-3.16981 1.8396 0.0598338
-3.16147 1.83408 0.0652523
-3.15998 1.8495 0.0580077


-3.17233 1.85105 0.0505582
-3.17949 1.8379 0.0562892
-3.16981 1.8396 0.0598338
-3.17233 1.85105 0.0505582


-3.18789 1.85128 0.0426852
-3.17949 1.8379 0.0562892
-3.17233 1.85105 0.0505582
-3.18789 1.85128 0.0426852


-3.21443 1.86078 0.0199408
-3.20754 1.84969 0.0342635
-3.19834 1.85949 0.0290594
-3.21443 1.86078 0.0199408


-3.2082 1.83584 0.043928
-3.19993 1.82233 0.0518204
-3.19094 1.83168 0.0536738
-3.2082 1.83584 0.043928


-3.21649 1.84517 0.0333266
-3.22479 1.8537 0.0214534
-3.22521 1.84076 0.0318136
-3.21649 1.84517 0.0333266


-3.20671 1.87262 0.00982257
-3.21443 1.86078 0.0199408
-3.19834 1.85949 0.0290594
-3.20671 1.87262 0.00982257


-3.21757 1.87445 0.0036863
-3.22607 1.8651 0.00990287
-3.21443 1.86078 0.0199408
-3.21757 1.87445 0.0036863


-3.22521 1.83088 0.0379346
-3.22555 1.81809 0.0425046
-3.21571 1.8252 0.0448758
-3.22521 1.83088 0.0379346


-3.15168 1.83659 0.0686716
-3.1434 1.83072 0.0720143
-3.14163 1.84688 0.0687963
-3.15168 1.83659 0.0686716


-3.15998 1.8495 0.0580077
-3.15168 1.83659 0.0686716
-3.14163 1.84688 0.0687963
-3.15998 1.8495 0.0580077


-3.16147 1.83408 0.0652523
-3.15316 1.821 0.0662611
-3.15168 1.83659 0.0686716
-3.16147 1.83408 0.0652523


-3.17233 1.85105 0.0505582
-3.16981 1.8396 0.0598338
-3.15998 1.8495 0.0580077
-3.17233 1.85105 0.0505582


-3.1735 1.82812 0.0612937
-3.17115 1.81667 0.0597293
-3.16147 1.83408 0.0652523
-3.1735 1.82812 0.0612937


-3.19094 1.83168 0.0536738
-3.189 1.82027 0.0555777
-3.1735 1.82812 0.0612937
-3.19094 1.83168 0.0536738


-3.1507 1.80964 0.0586834
-3.16056 1.80006 0.0478018
-3.14487 1.8006 0.0487406
-3.1507 1.80964 0.0586834


-3.15316 1.821 0.0662611
-3.16283 1.81137 0.0583692
-3.1507 1.80964 0.0586834
-3.15316 1.821 0.0662611


-3.17115 1.81667 0.0597293
-3.1722 1.80203 0.0492435
-3.16283 1.81137 0.0583692
-3.17115 1.81667 0.0597293


-3.189 1.82027 0.0555777
-3.17115 1.81667 0.0597293
-3.1735 1.82812 0.0612937
-3.189 1.82027 0.0555777


-3.1722 1.80203 0.0492435
-3.16056 1.80006 0.0478018
-3.16283 1.81137 0.0583692
-3.1722 1.80203 0.0492435


-3.24145 1.83537 0.025949
-3.24227 1.84726 0.0165108
-3.25 1.83875 0.0179698
-3.24145 1.83537 0.025949


-3.23366 1.82188 0.0377448
-3.22555 1.81809 0.0425046
-3.22521 1.83088 0.0379346
-3.23366 1.82188 0.0377448


-3.25 1.82733 0.0259513
-3.24192 1.824 0.0325467
-3.24145 1.83537 0.025949
-3.25 1.82733 0.0259513


-3.24192 1.81309 0.0370778
-3.23386 1.80958 0.0408064
-3.23366 1.82188 0.0377448
-3.24192 1.81309 0.0370778


-3.25 1.79307 0.038034
-3.24167 1.80087 0.0392695
-3.25 1.80449 0.0364994
-3.25 1.79307 0.038034


-3.23366 1.82188 0.0377448
-3.22521 1.83088 0.0379346
-3.24145 1.83537 0.025949
-3.23366 1.82188 0.0377448


-3.2246 1.80677 0.0435272
-3.22555 1.81809 0.0425046
-3.23386 1.80958 0.0408064
-3.2246 1.80677 0.0435272


-3.22577 1.79543 0.0406846
-3.2246 1.80677 0.0435272
-3.23386 1.80958 0.0408064
-3.22577 1.79543 0.0406846


-3.21621 1.80266 0.0444181
-3.21571 1.81555 0.0464918
-3.2246 1.80677 0.0435272
-3.21621 1.80266 0.0444181


-3.21571 1.81555 0.0464918
-3.19993 1.82233 0.0518204
-3.21571 1.8252 0.0448758
-3.21571 1.81555 0.0464918


-3.19822 1.81097 0.0508842
-3.189 1.82027 0.0555777
-3.19993 1.82233 0.0518204
-3.19822 1.81097 0.0508842


-3.19896 1.78821 0.035615
-3.19058 1.78373 0.0298174
-3.19896 1.79737 0.0434827
-3.19896 1.78821 0.035615


-3.18058 1.81143 0.0550211
-3.17115 1.81667 0.0597293
-3.189 1.82027 0.0555777
-3.18058 1.81143 0.0550211


-3.1722 1.80203 0.0492435
-3.18058 1.81143 0.0550211
-3.18985 1.80629 0.0504231
-3.1722 1.80203 0.0492435


-3.1722 1.80203 0.0492435
-3.17115 1.81667 0.0597293
-3.18058 1.81143 0.0550211
-3.1722 1.80203 0.0492435


-3.21571 1.8252 0.0448758
-3.2082 1.83584 0.043928
-3.22521 1.83088 0.0379346
-3.21571 1.8252 0.0448758


-3.21571 1.81555 0.0464918
-3.21571 1.8252 0.0448758
-3.22555 1.81809 0.0425046
-3.21571 1.81555 0.0464918


-3.2246 1.80677 0.0435272
-3.21571 1.81555 0.0464918
-3.22555 1.81809 0.0425046
-3.2246 1.80677 0.0435272


-3.20733 1.81118 0.0486533
-3.19993 1.82233 0.0518204
-3.21571 1.81555 0.0464918
-3.20733 1.81118 0.0486533


-3.19993 1.82233 0.0518204
-3.2082 1.83584 0.043928
-3.21571 1.8252 0.0448758
-3.19993 1.82233 0.0518204


-3.19896 1.79737 0.0434827
-3.18985 1.80629 0.0504231
-3.19822 1.81097 0.0508842
-3.19896 1.79737 0.0434827


-3.19094 1.83168 0.0536738
-3.19927 1.84498 0.0423998
-3.2082 1.83584 0.043928
-3.19094 1.83168 0.0536738


-3.189 1.82027 0.0555777
-3.19094 1.83168 0.0536738
-3.19993 1.82233 0.0518204
-3.189 1.82027 0.0555777


-3.17949 1.8379 0.0562892
-3.18789 1.85128 0.0426852
-3.19094 1.83168 0.0536738
-3.17949 1.8379 0.0562892


-3.22428 1.88589 -0.0102112
-3.21757 1.87445 0.0036863
-3.21511 1.88586 -0.00837458
-3.22428 1.88589 -0.0102112


-3.25 1.86159 7.70423e-05
-3.24221 1.87002 -0.00232125
-3.25 1.87301 -0.00831997
-3.25 1.86159 7.70423e-05


-3.24172 1.85864 0.00742411
-3.23343 1.85493 0.0154778
-3.22607 1.8651 0.00990287
-3.24172 1.85864 0.00742411


-3.22607 1.8651 0.00990287
-3.22479 1.8537 0.0214534
-3.21443 1.86078 0.0199408
-3.22607 1.8651 0.00990287


-3.24227 1.84726 0.0165108
-3.23343 1.85493 0.0154778
-3.24172 1.85864 0.00742411
-3.24227 1.84726 0.0165108


-3.23343 1.84466 0.0240733
-3.22479 1.8537 0.0214534
-3.23343 1.85493 0.0154778
-3.23343 1.84466 0.0240733


-3.24145 1.83537 0.025949
-3.23343 1.84466 0.0240733
-3.24227 1.84726 0.0165108
-3.24145 1.83537 0.025949


-3.22521 1.84076 0.0318136
-3.22479 1.8537 0.0214534
-3.23343 1.84466 0.0240733
-3.22521 1.84076 0.0318136


-3.24145 1.83537 0.025949
-3.22521 1.84076 0.0318136
-3.23343 1.84466 0.0240733
-3.24145 1.83537 0.025949


-3.22521 1.83088 0.0379346
-3.2082 1.83584 0.043928
-3.22521 1.84076 0.0318136
-3.22521 1.83088 0.0379346


-3.20754 1.84969 0.0342635
-3.19927 1.84498 0.0423998
-3.19834 1.85949 0.0290594
-3.20754 1.84969 0.0342635


-3.22479 1.8537 0.0214534
-3.21649 1.84517 0.0333266
-3.21443 1.86078 0.0199408
-3.22479 1.8537 0.0214534


-3.2082 1.83584 0.043928
-3.19927 1.84498 0.0423998
-3.20754 1.84969 0.0342635
-3.2082 1.83584 0.043928


-3.08394 1.86455 0.0822822
-3.09176 1.87727 0.0625594
-3.09898 1.85992 0.0794416
-3.08394 1.86455 0.0822822


-3.08648 1.84625 0.0892189
-3.08394 1.86455 0.0822822
-3.09898 1.85992 0.0794416
-3.08648 1.84625 0.0892189


-3.0731 1.8805 0.0693111
-3.05452 1.87896 0.0807165
-3.06574 1.89223 0.0553029
-3.0731 1.8805 0.0693111


-3.0657 1.85697 0.0916954
-3.06925 1.86872 0.0846894
-3.08394 1.86455 0.0822822
-3.0657 1.85697 0.0916954


-3.0657 1.85697 0.0916954
-3.05044 1.86716 0.0905586
-3.06925 1.86872 0.0846894
-3.0657 1.85697 0.0916954


-3.06594 1.96177 -0.0833729
-3.04877 1.96338 -0.0695977
-3.05513 1.9757 -0.0891853
-3.06594 1.96177 -0.0833729


-3.0847 1.96222 -0.0968675
-3.06594 1.96177 -0.0833729
-3.0727 1.97451 -0.100025
-3.0847 1.96222 -0.0968675


-3.06097 1.94927 -0.0592279
-3.04877 1.96338 -0.0695977
-3.06594 1.96177 -0.0833729
-3.06097 1.94927 -0.0592279


-3.07294 1.93721 -0.0475995
-3.06576 1.92781 -0.020128
-3.05408 1.9365 -0.0266027
-3.07294 1.93721 -0.0475995


-3.09183 1.94131 -0.0713691
-3.07294 1.93721 -0.0475995
-3.07766 1.94957 -0.0750481
-3.09183 1.94131 -0.0713691


-3.08465 1.92894 -0.0407229
-3.06576 1.92781 -0.020128
-3.07294 1.93721 -0.0475995
-3.08465 1.92894 -0.0407229


-3.04215 1.94871 -0.0377077
-3.02333 1.94825 -0.0148274
-3.02995 1.96287 -0.048179
-3.04215 1.94871 -0.0377077


-3.05408 1.9365 -0.0266027
-3.04215 1.94871 -0.0377077
-3.06097 1.94927 -0.0592279
-3.05408 1.9365 -0.0266027


-3.04695 1.92679 0.0019248
-3.03067 1.92632 0.0198936
-3.03522 1.93847 -0.00953962
-3.04695 1.92679 0.0019248


-3.15283 1.94957 -0.0900046
-3.17178 1.95512 -0.0805629
-3.16042 1.93738 -0.0775165
-3.15283 1.94957 -0.0900046


-3.14535 1.93682 -0.0802199
-3.15283 1.94957 -0.0900046
-3.16042 1.93738 -0.0775165
-3.14535 1.93682 -0.0802199


-3.15284 1.91869 -0.0527209
-3.14535 1.93682 -0.0802199
-3.16042 1.93738 -0.0775165
-3.15284 1.91869 -0.0527209


-3.13768 1.92407 -0.0601698
-3.12658 1.93589 -0.07796
-3.14535 1.93682 -0.0802199
-3.13768 1.92407 -0.0601698


-3.13876 1.96122 -0.100288
-3.12738 1.97375 -0.103983
-3.14605 1.9741 -0.0939731
-3.13876 1.96122 -0.100288


-3.15734 1.96188 -0.0905505
-3.13876 1.96122 -0.100288
-3.14605 1.9741 -0.0939731
-3.15734 1.96188 -0.0905505


-3.13398 1.94871 -0.0944563
-3.11788 1.95157 -0.0971237
-3.13876 1.96122 -0.100288
-3.13398 1.94871 -0.0944563


-3.13876 1.96122 -0.100288
-3.11788 1.95157 -0.0971237
-3.12738 1.97375 -0.103983
-3.13876 1.96122 -0.100288


-3.14055 1.90507 -0.0236074
-3.12614 1.90915 -0.0256804
-3.13768 1.92407 -0.0601698
-3.14055 1.90507 -0.0236074


-3.10785 1.93853 -0.075883
-3.10346 1.96051 -0.1027
-3.11788 1.95157 -0.0971237
-3.10785 1.93853 -0.075883


-3.07724 1.91278 0.00278211
-3.08465 1.92894 -0.0407229
-3.09607 1.9139 -0.0162671
-3.07724 1.91278 0.00278211


-3.06574 1.89223 0.0553029
-3.06974 1.90409 0.0288334
-3.08085 1.89302 0.0423773
-3.06574 1.89223 0.0553029


-3.05848 1.9118 0.0226541
-3.06576 1.92781 -0.020128
-3.07724 1.91278 0.00278211
-3.05848 1.9118 0.0226541


-3.05408 1.9365 -0.0266027
-3.04695 1.92679 0.0019248
-3.03522 1.93847 -0.00953962
-3.05408 1.9365 -0.0266027


-3.07294 1.93721 -0.0475995
-3.05408 1.9365 -0.0266027
-3.06097 1.94927 -0.0592279
-3.07294 1.93721 -0.0475995


-3.06576 1.92781 -0.020128
-3.04695 1.92679 0.0019248
-3.05408 1.9365 -0.0266027
-3.06576 1.92781 -0.020128


-3.07724 1.91278 0.00278211
-3.06576 1.92781 -0.020128
-3.08465 1.92894 -0.0407229
-3.07724 1.91278 0.00278211


-3.05848 1.9118 0.0226541
-3.04695 1.92679 0.0019248
-3.06576 1.92781 -0.020128
-3.05848 1.9118 0.0226541


-3.13528 1.98811 -0.0888423
-3.15417 1.98717 -0.075474
-3.14605 1.9741 -0.0939731
-3.13528 1.98811 -0.0888423


-3.15929 2 -0.0511592
-3.17316 1.98757 -0.057492
-3.15417 1.98717 -0.075474
-3.15929 2 -0.0511592


-3.15284 1.91869 -0.0527209
-3.13768 1.92407 -0.0601698
-3.14535 1.93682 -0.0802199
-3.15284 1.91869 -0.0527209


-3.15903 1.90135 -0.0221434
-3.15284 1.91869 -0.0527209
-3.16707 1.91409 -0.0454377
-3.15903 1.90135 -0.0221434


-3.15903 1.90135 -0.0221434
-3.14055 1.90507 -0.0236074
-3.15284 1.91869 -0.0527209
-3.15903 1.90135 -0.0221434


-3.24192 1.81309 0.0370778
-3.24192 1.824 0.0325467
-3.25 1.81591 0.0323241
-3.24192 1.81309 0.0370778


-3.25 1.80449 0.0364994
-3.24192 1.81309 0.0370778
-3.25 1.81591 0.0323241
-3.25 1.80449 0.0364994


-3.23386 1.80958 0.0408064
-3.22555 1.81809 0.0425046
-3.23366 1.82188 0.0377448
-3.23386 1.80958 0.0408064


-3.15417 1.98717 -0.075474
-3.14071 2 -0.0672048
-3.15929 2 -0.0511592
-3.15417 1.98717 -0.075474


-3.11788 1.95157 -0.0971237
-3.13398 1.94871 -0.0944563
-3.12658 1.93589 -0.07796
-3.11788 1.95157 -0.0971237


-3.10785 1.93853 -0.075883
-3.11788 1.95157 -0.0971237
-3.12658 1.93589 -0.07796
-3.10785 1.93853 -0.075883


-3.11137 1.91449 -0.0288979
-3.10038 1.92593 -0.0466418
-3.11901 1.92711 -0.0598958
-3.11137 1.91449 -0.0288979


-3.09183 1.94131 -0.0713691
-3.07766 1.94957 -0.0750481
-3.0847 1.96222 -0.0968675
-3.09183 1.94131 -0.0713691


-3.10038 1.92593 -0.0466418
-3.09183 1.94131 -0.0713691
-3.10785 1.93853 -0.075883
-3.10038 1.92593 -0.0466418


-3.08465 1.92894 -0.0407229
-3.07294 1.93721 -0.0475995
-3.09183 1.94131 -0.0713691
-3.08465 1.92894 -0.0407229


-3.10346 1.96051 -0.1027
-3.11019 1.9736 -0.108201
-3.11788 1.95157 -0.0971237
-3.10346 1.96051 -0.1027


-3.12212 2 -0.0808619
-3.14071 2 -0.0672048
-3.13528 1.98811 -0.0888423
-3.12212 2 -0.0808619


-3.24192 1.81309 0.0370778
-3.25 1.80449 0.0364994
-3.24167 1.80087 0.0392695
-3.24192 1.81309 0.0370778


-3.22577 1.79543 0.0406846
-3.23386 1.80958 0.0408064
-3.24167 1.80087 0.0392695
-3.22577 1.79543 0.0406846


-3.22517 1.7717 0.0250721
-3.21664 1.78005 0.0303594
-3.2249 1.78409 0.0347867
-3.22517 1.7717 0.0250721


-3.21621 1.80266 0.0444181
-3.2246 1.80677 0.0435272
-3.22577 1.79543 0.0406846
-3.21621 1.80266 0.0444181


-3.08303 1.83454 0.0853509
-3.07229 1.84529 0.0905989
-3.08648 1.84625 0.0892189
-3.08303 1.83454 0.0853509


-3.05298 1.81379 0.0495749
-3.03785 1.81819 0.0472415
-3.04577 1.83083 0.0717947
-3.05298 1.81379 0.0495749


-3.05889 1.79644 0.0202315
-3.04501 1.79545 0.00956687
-3.05298 1.81379 0.0495749
-3.05889 1.79644 0.0202315


-3.07727 1.79859 0.0335182
-3.05889 1.79644 0.0202315
-3.07167 1.81023 0.0525396
-3.07727 1.79859 0.0335182


-3.05553 1.78477 -0.00482469
-3.04744 1.77203 -0.0325076
-3.03701 1.78841 -0.00946886
-3.05553 1.78477 -0.00482469


-3.06915 1.78584 0.00443733
-3.05553 1.78477 -0.00482469
-3.05889 1.79644 0.0202315
-3.06915 1.78584 0.00443733


-3.066 1.77415 -0.0198993
-3.07634 1.76366 -0.0346532
-3.06814 1.75738 -0.0474444
-3.066 1.77415 -0.0198993


-3.04744 1.77203 -0.0325076
-3.066 1.77415 -0.0198993
-3.05786 1.76137 -0.0449653
-3.04744 1.77203 -0.0325076


-3.06915 1.78584 0.00443733
-3.08454 1.78304 0.00556959
-3.066 1.77415 -0.0198993
-3.06915 1.78584 0.00443733


-3.04501 1.79545 0.00956687
-3.05553 1.78477 -0.00482469
-3.03701 1.78841 -0.00946886
-3.04501 1.79545 0.00956687


-3.04577 1.83083 0.0717947
-3.05788 1.84436 0.0890801
-3.06094 1.82646 0.0729936
-3.04577 1.83083 0.0717947


-3.05044 1.86716 0.0905586
-3.0657 1.85697 0.0916954
-3.04271 1.85455 0.0906704
-3.05044 1.86716 0.0905586


-3.03929 1.87831 0.0860332
-3.05044 1.86716 0.0905586
-3.04271 1.85455 0.0906704
-3.03929 1.87831 0.0860332


-3.05452 1.87896 0.0807165
-3.06925 1.86872 0.0846894
-3.05044 1.86716 0.0905586
-3.05452 1.87896 0.0807165


-3.04346 1.89029 0.0722713
-3.05102 1.8991 0.0539446
-3.05452 1.87896 0.0807165
-3.04346 1.89029 0.0722713


-3.03122 1.89029 0.077601
-3.04346 1.89029 0.0722713
-3.03929 1.87831 0.0860332
-3.03122 1.89029 0.077601


-3.03122 1.89029 0.077601
-3.03533 1.90222 0.0597085
-3.04346 1.89029 0.0722713
-3.03122 1.89029 0.077601


-3.08394 1.86455 0.0822822
-3.0731 1.8805 0.0693111
-3.09176 1.87727 0.0625594
-3.08394 1.86455 0.0822822


-3.0731 1.8805 0.0693111
-3.06574 1.89223 0.0553029
-3.08085 1.89302 0.0423773
-3.0731 1.8805 0.0693111


-3.09176 1.87727 0.0625594
-3.0731 1.8805 0.0693111
-3.08085 1.89302 0.0423773
-3.09176 1.87727 0.0625594


-3.06925 1.86872 0.0846894
-3.05452 1.87896 0.0807165
-3.0731 1.8805 0.0693111
-3.06925 1.86872 0.0846894


-3.11649 1.98675 -0.100528
-3.13528 1.98811 -0.0888423
-3.12738 1.97375 -0.103983
-3.11649 1.98675 -0.100528


-3.08394 1.86455 0.0822822
-3.08648 1.84625 0.0892189
-3.07229 1.84529 0.0905989
-3.08394 1.86455 0.0822822


-3.10243 1.87153 0.0644061
-3.09898 1.85992 0.0794416
-3.09176 1.87727 0.0625594
-3.10243 1.87153 0.0644061


-3.11037 1.87888 0.0476422
-3.10243 1.87153 0.0644061
-3.09176 1.87727 0.0625594
-3.11037 1.87888 0.0476422


-3.11037 1.87888 0.0476422
-3.11299 1.86101 0.07136
-3.10243 1.87153 0.0644061
-3.11037 1.87888 0.0476422


-3.10492 1.84833 0.0837675
-3.12328 1.84457 0.0779916
-3.11514 1.8318 0.0802607
-3.10492 1.84833 0.0837675


-3.24167 1.80087 0.0392695
-3.24167 1.78988 0.0382339
-3.22577 1.79543 0.0406846
-3.24167 1.80087 0.0392695


-3.24192 1.81309 0.0370778
-3.24167 1.80087 0.0392695
-3.23386 1.80958 0.0408064
-3.24192 1.81309 0.0370778


-3.24167 1.78988 0.0382339
-3.23346 1.7861 0.0367323
-3.22577 1.79543 0.0406846
-3.24167 1.78988 0.0382339


-3.25 1.79307 0.038034
-3.24167 1.78988 0.0382339
-3.24167 1.80087 0.0392695
-3.25 1.79307 0.038034


-3.25 1.79307 0.038034
-3.25 1.78164 0.0366819
-3.24167 1.78988 0.0382339
-3.25 1.79307 0.038034


-3.11019 1.9736 -0.108201
-3.12738 1.97375 -0.103983
-3.11788 1.95157 -0.0971237
-3.11019 1.9736 -0.108201


-3.09142 1.97333 -0.106832
-3.11019 1.9736 -0.108201
-3.10346 1.96051 -0.1027
-3.09142 1.97333 -0.106832


-3.11649 1.98675 -0.100528
-3.12738 1.97375 -0.103983
-3.11019 1.9736 -0.108201
-3.11649 1.98675 -0.100528


-3.10354 2 -0.0909126
-3.11649 1.98675 -0.100528
-3.09776 1.98661 -0.105533
-3.10354 2 -0.0909126


-3.12212 2 -0.0808619
-3.13528 1.98811 -0.0888423
-3.11649 1.98675 -0.100528
-3.12212 2 -0.0808619


-3.24176 1.76711 0.0274203
-3.24176 1.77813 0.0340614
-3.25 1.77022 0.0324114
-3.24176 1.76711 0.0274203


-3.24176 1.77813 0.0340614
-3.25 1.78164 0.0366819
-3.25 1.77022 0.0324114
-3.24176 1.77813 0.0340614


-3.23365 1.76339 0.0208665
-3.23346 1.77547 0.0305469
-3.24176 1.76711 0.0274203
-3.23365 1.76339 0.0208665


-3.23346 1.7861 0.0367323
-3.24167 1.78988 0.0382339
-3.24176 1.77813 0.0340614
-3.23346 1.7861 0.0367323


-3.11649 1.98675 -0.100528
-3.11019 1.9736 -0.108201
-3.09776 1.98661 -0.105533
-3.11649 1.98675 -0.100528


-3.24176 1.76711 0.0274203
-3.25 1.7588 0.0254082
-3.24183 1.75538 0.0179239
-3.24176 1.76711 0.0274203


-3.23346 1.77547 0.0305469
-3.24176 1.77813 0.0340614
-3.24176 1.76711 0.0274203
-3.23346 1.77547 0.0305469


-3.2249 1.78409 0.0347867
-3.23346 1.77547 0.0305469
-3.22517 1.7717 0.0250721
-3.2249 1.78409 0.0347867


-3.23346 1.7861 0.0367323
-3.24176 1.77813 0.0340614
-3.23346 1.77547 0.0305469
-3.23346 1.7861 0.0367323


-3.25 1.77022 0.0324114
-3.25 1.7588 0.0254082
-3.24176 1.76711 0.0274203
-3.25 1.77022 0.0324114


-3.23365 1.7527 0.0103621
-3.2254 1.74904 0.00121989
-3.22517 1.76138 0.0148765
-3.23365 1.7527 0.0103621


-3.23365 1.76339 0.0208665
-3.23365 1.7527 0.0103621
-3.22517 1.76138 0.0148765
-3.23365 1.76339 0.0208665


-3.22517 1.7717 0.0250721
-3.23365 1.76339 0.0208665
-3.22517 1.76138 0.0148765
-3.22517 1.7717 0.0250721


-3.24176 1.76711 0.0274203
-3.24183 1.75538 0.0179239
-3.23365 1.76339 0.0208665
-3.24176 1.76711 0.0274203


-3.24183 1.74432 0.00716193
-3.25 1.74738 0.0160685
-3.25 1.73596 0.00497192
-3.24183 1.74432 0.00716193


-3.23365 1.7527 0.0103621
-3.24183 1.74432 0.00716193
-3.23378 1.7407 -0.00262816
-3.23365 1.7527 0.0103621


-3.24183 1.75538 0.0179239
-3.25 1.74738 0.0160685
-3.24183 1.74432 0.00716193
-3.24183 1.75538 0.0179239


-3.25 1.74738 0.0160685
-3.24183 1.75538 0.0179239
-3.25 1.7588 0.0254082
-3.25 1.74738 0.0160685


-3.24183 1.74432 0.00716193
-3.24189 1.73262 -0.00529712
-3.23378 1.7407 -0.00262816
-3.24183 1.74432 0.00716193


-3.12836 1.78193 0.0164066
-3.12989 1.79493 0.0395095
-3.14616 1.78516 0.025456
-3.12836 1.78193 0.0164066


-3.1232 1.76656 -0.0139441
-3.12836 1.78193 0.0164066
-3.13159 1.7721 -0.00117763
-3.1232 1.76656 -0.0139441


-3.11865 1.79199 0.0328304
-3.12989 1.79493 0.0395095
-3.12836 1.78193 0.0164066
-3.11865 1.79199 0.0328304


-3.10582 1.79063 0.0275282
-3.11865 1.79199 0.0328304
-3.11324 1.77615 0.00143331
-3.10582 1.79063 0.0275282


-3.09274 1.79587 0.0338458
-3.10582 1.79063 0.0275282
-3.10302 1.7791 0.00418407
-3.09274 1.79587 0.0338458


-3.10094 1.80214 0.04727
-3.11405 1.80349 0.0515096
-3.10582 1.79063 0.0275282
-3.10094 1.80214 0.04727


-3.11405 1.80349 0.0515096
-3.11703 1.81497 0.0670977
-3.13247 1.80631 0.0562737
-3.11405 1.80349 0.0515096


-3.10582 1.79063 0.0275282
-3.11405 1.80349 0.0515096
-3.11865 1.79199 0.0328304
-3.10582 1.79063 0.0275282


-3.10094 1.80214 0.04727
-3.09886 1.81247 0.0631287
-3.11405 1.80349 0.0515096
-3.10094 1.80214 0.04727


-3.07727 1.79859 0.0335182
-3.08538 1.81134 0.0588806
-3.09274 1.79587 0.0338458
-3.07727 1.79859 0.0335182


-3.11405 1.80349 0.0515096
-3.12989 1.79493 0.0395095
-3.11865 1.79199 0.0328304
-3.11405 1.80349 0.0515096


-3.14487 1.8006 0.0487406
-3.14616 1.78516 0.025456
-3.12989 1.79493 0.0395095
-3.14487 1.8006 0.0487406


-3.15316 1.821 0.0662611
-3.17115 1.81667 0.0597293
-3.16283 1.81137 0.0583692
-3.15316 1.821 0.0662611


-3.17018 1.7907 0.0364317
-3.17969 1.78146 0.0251818
-3.16175 1.77741 0.0155567
-3.17018 1.7907 0.0364317


-3.15448 1.79052 0.0349684
-3.17018 1.7907 0.0364317
-3.16175 1.77741 0.0155567
-3.15448 1.79052 0.0349684


-3.1722 1.80203 0.0492435
-3.18153 1.79274 0.0394141
-3.17018 1.7907 0.0364317
-3.1722 1.80203 0.0492435


-3.1232 1.76656 -0.0139441
-3.13159 1.7721 -0.00117763
-3.13543 1.76065 -0.0209669
-3.1232 1.76656 -0.0139441


-3.14487 1.8006 0.0487406
-3.16056 1.80006 0.0478018
-3.15448 1.79052 0.0349684
-3.14487 1.8006 0.0487406


-3.13247 1.80631 0.0562737
-3.14487 1.8006 0.0487406
-3.12989 1.79493 0.0395095
-3.13247 1.80631 0.0562737


-3.11405 1.80349 0.0515096
-3.13247 1.80631 0.0562737
-3.12989 1.79493 0.0395095
-3.11405 1.80349 0.0515096


-3.11703 1.81497 0.0670977
-3.13054 1.82924 0.0755529
-3.13514 1.81779 0.0680298
-3.11703 1.81497 0.0670977


-3.1507 1.80964 0.0586834
-3.16283 1.81137 0.0583692
-3.16056 1.80006 0.0478018
-3.1507 1.80964 0.0586834


-3.13247 1.80631 0.0562737
-3.1507 1.80964 0.0586834
-3.14487 1.8006 0.0487406
-3.13247 1.80631 0.0562737


-3.15316 1.821 0.0662611
-3.16147 1.83408 0.0652523
-3.17115 1.81667 0.0597293
-3.15316 1.821 0.0662611


-3.13514 1.81779 0.0680298
-3.15316 1.821 0.0662611
-3.1507 1.80964 0.0586834
-3.13514 1.81779 0.0680298


-3.1434 1.83072 0.0720143
-3.15168 1.83659 0.0686716
-3.15316 1.821 0.0662611
-3.1434 1.83072 0.0720143


-3.16175 1.77741 0.0155567
-3.17317 1.7709 0.00802796
-3.15978 1.76604 -0.00392495
-3.16175 1.77741 0.0155567


-3.15448 1.79052 0.0349684
-3.16175 1.77741 0.0155567
-3.14616 1.78516 0.025456
-3.15448 1.79052 0.0349684


-3.14487 1.8006 0.0487406
-3.15448 1.79052 0.0349684
-3.14616 1.78516 0.025456
-3.14487 1.8006 0.0487406


-3.16056 1.80006 0.0478018
-3.17018 1.7907 0.0364317
-3.15448 1.79052 0.0349684
-3.16056 1.80006 0.0478018


-3.16056 1.80006 0.0478018
-3.1722 1.80203 0.0492435
-3.17018 1.7907 0.0364317
-3.16056 1.80006 0.0478018


-3.05788 1.84436 0.0890801
-3.0657 1.85697 0.0916954
-3.07229 1.84529 0.0905989
-3.05788 1.84436 0.0890801


-3.06094 1.82646 0.0729936
-3.05788 1.84436 0.0890801
-3.07229 1.84529 0.0905989
-3.06094 1.82646 0.0729936


-3.04577 1.83083 0.0717947
-3.03901 1.84266 0.081682
-3.05788 1.84436 0.0890801
-3.04577 1.83083 0.0717947


-2.98838 1.91249 0.0692507
-2.96939 1.91178 0.0715695
-2.97396 1.92419 0.0632471
-2.98838 1.91249 0.0692507


-2.97146 1.8868 0.071025
-2.97872 1.89947 0.0761048
-2.99325 1.89157 0.0804617
-2.97146 1.8868 0.071025


-2.97146 1.8868 0.071025
-2.95997 1.89868 0.0693383
-2.97872 1.89947 0.0761048
-2.97146 1.8868 0.071025


-3.00488 1.87653 0.0842734
-2.98599 1.87544 0.0742404
-2.99325 1.89157 0.0804617
-3.00488 1.87653 0.0842734


-2.88694 1.89912 0.0164388
-2.90124 1.8874 0.0121516
-2.88228 1.88673 -0.00337398
-2.88694 1.89912 0.0164388


-2.92465 1.89775 0.0448062
-2.91769 1.88489 0.0234965
-2.90577 1.89976 0.0316802
-2.92465 1.89775 0.0448062


-2.91946 1.92281 0.0578197
-2.93152 1.91057 0.0590306
-2.91266 1.91003 0.0467843
-2.91946 1.92281 0.0578197


-2.93649 1.88863 0.0455039
-2.91769 1.88489 0.0234965
-2.92465 1.89775 0.0448062
-2.93649 1.88863 0.0455039


-2.93649 1.88863 0.0455039
-2.94817 1.87367 0.0391994
-2.92931 1.87606 0.0227446
-2.93649 1.88863 0.0455039


-2.98599 1.87544 0.0742404
-2.97859 1.86281 0.0570535
-2.96708 1.87449 0.0586384
-2.98599 1.87544 0.0742404


-2.92184 1.82712 -0.0586552
-2.93732 1.82769 -0.0436374
-2.93324 1.81562 -0.0624445
-2.92184 1.82712 -0.0586552


-2.91778 1.85123 -0.028081
-2.92611 1.83917 -0.0383169
-2.91044 1.84228 -0.0481105
-2.91778 1.85123 -0.028081


-2.91778 1.85123 -0.028081
-2.93666 1.8523 -0.00592219
-2.92611 1.83917 -0.0383169
-2.91778 1.85123 -0.028081


-2.94093 1.86437 0.018148
-2.93666 1.8523 -0.00592219
-2.92207 1.86344 -0.00417625
-2.94093 1.86437 0.018148


-2.94817 1.87367 0.0391994
-2.94093 1.86437 0.018148
-2.92931 1.87606 0.0227446
-2.94817 1.87367 0.0391994


-2.94817 1.87367 0.0391994
-2.95978 1.86178 0.0358023
-2.94093 1.86437 0.018148
-2.94817 1.87367 0.0391994


-2.94485 1.84031 -0.0158736
-2.93732 1.82769 -0.0436374
-2.92611 1.83917 -0.0383169
-2.94485 1.84031 -0.0158736


-2.95234 1.84912 0.00755924
-2.94485 1.84031 -0.0158736
-2.93666 1.8523 -0.00592219
-2.95234 1.84912 0.00755924


-2.95234 1.84912 0.00755924
-2.96364 1.8415 0.0089649
-2.94485 1.84031 -0.0158736
-2.95234 1.84912 0.00755924


-2.99976 1.97488 -0.0304393
-3.01118 1.96242 -0.025192
-2.99374 1.96221 -0.00449025
-2.99976 1.97488 -0.0304393


-2.98008 1.97354 -0.00619474
-2.99976 1.97488 -0.0304393
-2.99374 1.96221 -0.00449025
-2.98008 1.97354 -0.00619474


-3.0049 1.98683 -0.0508279
-3.01754 1.9739 -0.0497627
-2.99976 1.97488 -0.0304393
-3.0049 1.98683 -0.0508279


-2.99203 2 -0.0493483
-3.0049 1.98683 -0.0508279
-2.98622 1.98675 -0.030218
-2.99203 2 -0.0493483


-3.0236 1.98692 -0.0701775
-3.01754 1.9739 -0.0497627
-3.0049 1.98683 -0.0508279
-3.0236 1.98692 -0.0701775


-3.04232 1.98771 -0.0868213
-3.0236 1.98692 -0.0701775
-3.0292 2 -0.0810642
-3.04232 1.98771 -0.0868213


-3.03631 1.97534 -0.0718854
-3.04877 1.96338 -0.0695977
-3.02995 1.96287 -0.048179
-3.03631 1.97534 -0.0718854


-3.01754 1.9739 -0.0497627
-3.03631 1.97534 -0.0718854
-3.02995 1.96287 -0.048179
-3.01754 1.9739 -0.0497627


-3.04232 1.98771 -0.0868213
-3.05513 1.9757 -0.0891853
-3.03631 1.97534 -0.0718854
-3.04232 1.98771 -0.0868213


-3.02995 1.96287 -0.048179
-3.02333 1.94825 -0.0148274
-3.01118 1.96242 -0.025192
-3.02995 1.96287 -0.048179


-3.01754 1.9739 -0.0497627
-3.02995 1.96287 -0.048179
-3.01118 1.96242 -0.025192
-3.01754 1.9739 -0.0497627


-2.99976 1.97488 -0.0304393
-3.01754 1.9739 -0.0497627
-3.01118 1.96242 -0.025192
-2.99976 1.97488 -0.0304393


-3.0236 1.98692 -0.0701775
-3.03631 1.97534 -0.0718854
-3.01754 1.9739 -0.0497627
-3.0236 1.98692 -0.0701775


-3.04877 1.96338 -0.0695977
-3.04215 1.94871 -0.0377077
-3.02995 1.96287 -0.048179
-3.04877 1.96338 -0.0695977


-3.06594 1.96177 -0.0833729
-3.0847 1.96222 -0.0968675
-3.07766 1.94957 -0.0750481
-3.06594 1.96177 -0.0833729


-3.05513 1.9757 -0.0891853
-3.0727 1.97451 -0.100025
-3.06594 1.96177 -0.0833729
-3.05513 1.9757 -0.0891853


-3.03631 1.97534 -0.0718854
-3.05513 1.9757 -0.0891853
-3.04877 1.96338 -0.0695977
-3.03631 1.97534 -0.0718854


-3.04232 1.98771 -0.0868213
-3.04779 2 -0.0913358
-3.06104 1.98718 -0.0983261
-3.04232 1.98771 -0.0868213


-3.07979 1.98738 -0.104599
-3.09142 1.97333 -0.106832
-3.0727 1.97451 -0.100025
-3.07979 1.98738 -0.104599


-3.08495 2 -0.0963585
-3.07979 1.98738 -0.104599
-3.06637 2 -0.0965556
-3.08495 2 -0.0963585


-3.08495 2 -0.0963585
-3.10354 2 -0.0909126
-3.09776 1.98661 -0.105533
-3.08495 2 -0.0963585


-3.06097 1.94927 -0.0592279
-3.04215 1.94871 -0.0377077
-3.04877 1.96338 -0.0695977
-3.06097 1.94927 -0.0592279


-3.09183 1.94131 -0.0713691
-3.10346 1.96051 -0.1027
-3.10785 1.93853 -0.075883
-3.09183 1.94131 -0.0713691


-3.06104 1.98718 -0.0983261
-3.06637 2 -0.0965556
-3.07979 1.98738 -0.104599
-3.06104 1.98718 -0.0983261


-3.05513 1.9757 -0.0891853
-3.06104 1.98718 -0.0983261
-3.0727 1.97451 -0.100025
-3.05513 1.9757 -0.0891853


-3.05513 1.9757 -0.0891853
-3.04232 1.98771 -0.0868213
-3.06104 1.98718 -0.0983261
-3.05513 1.9757 -0.0891853


-3.11649 1.98675 -0.100528
-3.10354 2 -0.0909126
-3.12212 2 -0.0808619
-3.11649 1.98675 -0.100528


-3.09142 1.97333 -0.106832
-3.09776 1.98661 -0.105533
-3.11019 1.9736 -0.108201
-3.09142 1.97333 -0.106832


-3.0847 1.96222 -0.0968675
-3.09142 1.97333 -0.106832
-3.10346 1.96051 -0.1027
-3.0847 1.96222 -0.0968675


-3.0847 1.96222 -0.0968675
-3.0727 1.97451 -0.100025
-3.09142 1.97333 -0.106832
-3.0847 1.96222 -0.0968675


-3.07979 1.98738 -0.104599
-3.08495 2 -0.0963585
-3.09776 1.98661 -0.105533
-3.07979 1.98738 -0.104599


-3.05102 1.8991 0.0539446
-3.06574 1.89223 0.0553029
-3.05452 1.87896 0.0807165
-3.05102 1.8991 0.0539446


-3.03533 1.90222 0.0597085
-3.05102 1.8991 0.0539446
-3.04346 1.89029 0.0722713
-3.03533 1.90222 0.0597085


-3.0164 1.90122 0.0712124
-3.03533 1.90222 0.0597085
-3.03122 1.89029 0.077601
-3.0164 1.90122 0.0712124


-3.02092 1.91335 0.051916
-3.03067 1.92632 0.0198936
-3.03967 1.91429 0.0349433
-3.02092 1.91335 0.051916


-3.05848 1.9118 0.0226541
-3.06974 1.90409 0.0288334
-3.05102 1.8991 0.0539446
-3.05848 1.9118 0.0226541


-3.05044 1.86716 0.0905586
-3.03929 1.87831 0.0860332
-3.05452 1.87896 0.0807165
-3.05044 1.86716 0.0905586


-3.0201 1.84585 0.0737898
-3.00534 1.85179 0.0689807
-3.01291 1.86447 0.084063
-3.0201 1.84585 0.0737898


-3.02715 1.82925 0.0571439
-3.01239 1.82853 0.0429477
-3.0201 1.84585 0.0737898
-3.02715 1.82925 0.0571439


-3.04577 1.83083 0.0717947
-3.02715 1.82925 0.0571439
-3.03901 1.84266 0.081682
-3.04577 1.83083 0.0717947


-3.02343 1.81733 0.0339546
-3.01555 1.80468 0.00338395
-3.00464 1.82068 0.0215161
-3.02343 1.81733 0.0339546


-3.03785 1.81819 0.0472415
-3.02343 1.81733 0.0339546
-3.02715 1.82925 0.0571439
-3.03785 1.81819 0.0472415


-3.03422 1.80639 0.022821
-3.04501 1.79545 0.00956687
-3.03701 1.78841 -0.00946886
-3.03422 1.80639 0.022821


-3.01555 1.80468 0.00338395
-3.03422 1.80639 0.022821
-3.02628 1.7937 -0.0075955
-3.01555 1.80468 0.00338395


-3.03785 1.81819 0.0472415
-3.05298 1.81379 0.0495749
-3.03422 1.80639 0.022821
-3.03785 1.81819 0.0472415


-3.01833 1.78099 -0.0350541
-3.00765 1.7972 -0.0172246
-3.02628 1.7937 -0.0075955
-3.01833 1.78099 -0.0350541


-2.98588 1.81449 -0.00996257
-2.99687 1.80805 -0.00911845
-2.98907 1.79539 -0.0368909
-2.98588 1.81449 -0.00996257


-2.98588 1.81449 -0.00996257
-2.9936 1.82716 0.0207325
-2.99687 1.80805 -0.00911845
-2.98588 1.81449 -0.00996257


-3.00128 1.8398 0.0496234
-3.01239 1.82853 0.0429477
-3.00464 1.82068 0.0215161
-3.00128 1.8398 0.0496234


-2.9825 1.83852 0.0269019
-3.00128 1.8398 0.0496234
-2.9936 1.82716 0.0207325
-2.9825 1.83852 0.0269019


-3.00534 1.85179 0.0689807
-3.0201 1.84585 0.0737898
-3.00128 1.8398 0.0496234
-3.00534 1.85179 0.0689807


-3.01239 1.82853 0.0429477
-3.02715 1.82925 0.0571439
-3.02343 1.81733 0.0339546
-3.01239 1.82853 0.0429477


-2.9936 1.82716 0.0207325
-3.00128 1.8398 0.0496234
-3.00464 1.82068 0.0215161
-2.9936 1.82716 0.0207325


-3.0201 1.84585 0.0737898
-3.03901 1.84266 0.081682
-3.02715 1.82925 0.0571439
-3.0201 1.84585 0.0737898


-3.01291 1.86447 0.084063
-3.02387 1.8777 0.0877801
-3.02776 1.85837 0.0877066
-3.01291 1.86447 0.084063


-3.0164 1.90122 0.0712124
-3.03122 1.89029 0.077601
-3.00914 1.88856 0.0829764
-3.0164 1.90122 0.0712124


-3.00471 1.91292 0.0625197
-3.0164 1.90122 0.0712124
-3.00914 1.88856 0.0829764
-3.00471 1.91292 0.0625197


-3.02092 1.91335 0.051916
-3.03533 1.90222 0.0597085
-3.0164 1.90122 0.0712124
-3.02092 1.91335 0.051916


-3.00939 1.92516 0.0416572
-3.01643 1.93539 0.0171249
-3.03067 1.92632 0.0198936
-3.00939 1.92516 0.0416572


-2.99514 1.92516 0.0520654
-3.00939 1.92516 0.0416572
-3.00471 1.91292 0.0625197
-2.99514 1.92516 0.0520654


-2.99514 1.92516 0.0520654
-2.99964 1.93745 0.0299979
-3.00939 1.92516 0.0416572
-2.99514 1.92516 0.0520654


-3.03533 1.90222 0.0597085
-3.03967 1.91429 0.0349433
-3.05102 1.8991 0.0539446
-3.03533 1.90222 0.0597085


-3.03967 1.91429 0.0349433
-3.03067 1.92632 0.0198936
-3.04695 1.92679 0.0019248
-3.03967 1.91429 0.0349433


-3.05848 1.9118 0.0226541
-3.03967 1.91429 0.0349433
-3.04695 1.92679 0.0019248
-3.05848 1.9118 0.0226541


-3.03533 1.90222 0.0597085
-3.02092 1.91335 0.051916
-3.03967 1.91429 0.0349433
-3.03533 1.90222 0.0597085


-3.14605 1.9741 -0.0939731
-3.12738 1.97375 -0.103983
-3.13528 1.98811 -0.0888423
-3.14605 1.9741 -0.0939731


-3.16469 1.97463 -0.0792546
-3.14605 1.9741 -0.0939731
-3.15417 1.98717 -0.075474
-3.16469 1.97463 -0.0792546


-3.15734 1.96188 -0.0905505
-3.15283 1.94957 -0.0900046
-3.13876 1.96122 -0.100288
-3.15734 1.96188 -0.0905505


-3.14535 1.93682 -0.0802199
-3.13398 1.94871 -0.0944563
-3.15283 1.94957 -0.0900046
-3.14535 1.93682 -0.0802199


-3.12658 1.93589 -0.07796
-3.11901 1.92711 -0.0598958
-3.10785 1.93853 -0.075883
-3.12658 1.93589 -0.07796


-3.14535 1.93682 -0.0802199
-3.12658 1.93589 -0.07796
-3.13398 1.94871 -0.0944563
-3.14535 1.93682 -0.0802199


-3.13768 1.92407 -0.0601698
-3.11901 1.92711 -0.0598958
-3.12658 1.93589 -0.07796
-3.13768 1.92407 -0.0601698


-3.09183 1.94131 -0.0713691
-3.0847 1.96222 -0.0968675
-3.10346 1.96051 -0.1027
-3.09183 1.94131 -0.0713691


-3.07294 1.93721 -0.0475995
-3.06097 1.94927 -0.0592279
-3.07766 1.94957 -0.0750481
-3.07294 1.93721 -0.0475995


-3.06097 1.94927 -0.0592279
-3.06594 1.96177 -0.0833729
-3.07766 1.94957 -0.0750481
-3.06097 1.94927 -0.0592279


-3.09142 1.97333 -0.106832
-3.07979 1.98738 -0.104599
-3.09776 1.98661 -0.105533
-3.09142 1.97333 -0.106832


-3.04346 1.89029 0.0722713
-3.05452 1.87896 0.0807165
-3.03929 1.87831 0.0860332
-3.04346 1.89029 0.0722713


-3.06974 1.90409 0.0288334
-3.06574 1.89223 0.0553029
-3.05102 1.8991 0.0539446
-3.06974 1.90409 0.0288334


-3.07724 1.91278 0.00278211
-3.06974 1.90409 0.0288334
-3.05848 1.9118 0.0226541
-3.07724 1.91278 0.00278211


-3.07724 1.91278 0.00278211
-3.08855 1.90121 0.0189196
-3.06974 1.90409 0.0288334
-3.07724 1.91278 0.00278211


-3.06925 1.86872 0.0846894
-3.0731 1.8805 0.0693111
-3.08394 1.86455 0.0822822
-3.06925 1.86872 0.0846894


-3.24194 1.70984 -0.02947
-3.24172 1.69845 -0.0399307
-3.23388 1.70719 -0.037786
-3.24194 1.70984 -0.02947


-3.23388 1.71799 -0.027501
-3.24194 1.70984 -0.02947
-3.23388 1.70719 -0.037786
-3.23388 1.71799 -0.027501


-3.25 1.71312 -0.0194904
-3.25 1.7017 -0.0311748
-3.24194 1.70984 -0.02947
-3.25 1.71312 -0.0194904


-3.21698 1.75743 0.00633651
-3.21664 1.7701 0.0206332
-3.22517 1.76138 0.0148765
-3.21698 1.75743 0.00633651


-3.21664 1.7701 0.0206332
-3.21664 1.78005 0.0303594
-3.22517 1.7717 0.0250721
-3.21664 1.7701 0.0206332


-3.20827 1.76143 0.0071204
-3.21664 1.7701 0.0206332
-3.21698 1.75743 0.00633651
-3.20827 1.76143 0.0071204


-3.20785 1.77911 0.0276901
-3.21664 1.78005 0.0303594
-3.21664 1.7701 0.0206332
-3.20785 1.77911 0.0276901


-3.19896 1.78821 0.035615
-3.20785 1.77911 0.0276901
-3.19957 1.77477 0.0207837
-3.19896 1.78821 0.035615


-3.19896 1.78821 0.035615
-3.21621 1.79285 0.0398661
-3.20785 1.77911 0.0276901
-3.19896 1.78821 0.035615


-3.21621 1.79285 0.0398661
-3.22577 1.79543 0.0406846
-3.2249 1.78409 0.0347867
-3.21621 1.79285 0.0398661


-3.21621 1.80266 0.0444181
-3.22577 1.79543 0.0406846
-3.21621 1.79285 0.0398661
-3.21621 1.80266 0.0444181


-3.19896 1.78821 0.035615
-3.20733 1.80179 0.0454013
-3.21621 1.79285 0.0398661
-3.19896 1.78821 0.035615


-3.20733 1.81118 0.0486533
-3.21571 1.81555 0.0464918
-3.21621 1.80266 0.0444181
-3.20733 1.81118 0.0486533


-3.24167 1.78988 0.0382339
-3.25 1.78164 0.0366819
-3.24176 1.77813 0.0340614
-3.24167 1.78988 0.0382339


-3.24183 1.74432 0.00716193
-3.25 1.73596 0.00497192
-3.24189 1.73262 -0.00529712
-3.24183 1.74432 0.00716193


-3.25 1.69028 -0.0413679
-3.24151 1.68706 -0.04804
-3.24172 1.69845 -0.0399307
-3.25 1.69028 -0.0413679


-2.99415 1.86335 0.0713225
-2.98599 1.87544 0.0742404
-3.00488 1.87653 0.0842734
-2.99415 1.86335 0.0713225


-2.99002 1.85123 0.0541909
-2.99415 1.86335 0.0713225
-3.00534 1.85179 0.0689807
-2.99002 1.85123 0.0541909


-3.00128 1.8398 0.0496234
-2.99002 1.85123 0.0541909
-3.00534 1.85179 0.0689807
-3.00128 1.8398 0.0496234


-2.9825 1.83852 0.0269019
-2.97114 1.85408 0.0377116
-2.99002 1.85123 0.0541909
-2.9825 1.83852 0.0269019


-2.97859 1.86281 0.0570535
-2.98599 1.87544 0.0742404
-2.99415 1.86335 0.0713225
-2.97859 1.86281 0.0570535


-2.99002 1.85123 0.0541909
-2.97859 1.86281 0.0570535
-2.99415 1.86335 0.0713225
-2.99002 1.85123 0.0541909


-2.97114 1.85408 0.0377116
-2.95978 1.86178 0.0358023
-2.97859 1.86281 0.0570535
-2.97114 1.85408 0.0377116


-2.96364 1.8415 0.0089649
-2.95234 1.84912 0.00755924
-2.97114 1.85408 0.0377116
-2.96364 1.8415 0.0089649


-2.98588 1.81449 -0.00996257
-2.97091 1.81836 -0.0205686
-2.97488 1.83018 0.0038073
-2.98588 1.81449 -0.00996257


-2.9561 1.82887 -0.0210107
-2.94485 1.84031 -0.0158736
-2.96364 1.8415 0.0089649
-2.9561 1.82887 -0.0210107


-2.96708 1.87449 0.0586384
-2.97146 1.8868 0.071025
-2.98599 1.87544 0.0742404
-2.96708 1.87449 0.0586384


-2.95978 1.86178 0.0358023
-2.96708 1.87449 0.0586384
-2.97859 1.86281 0.0570535
-2.95978 1.86178 0.0358023


-2.95978 1.86178 0.0358023
-2.94817 1.87367 0.0391994
-2.96708 1.87449 0.0586384
-2.95978 1.86178 0.0358023


-3.04271 1.85455 0.0906704
-3.03901 1.84266 0.081682
-3.02776 1.85837 0.0877066
-3.04271 1.85455 0.0906704


-3.03929 1.87831 0.0860332
-3.04271 1.85455 0.0906704
-3.02776 1.85837 0.0877066
-3.03929 1.87831 0.0860332


-3.0657 1.85697 0.0916954
-3.05788 1.84436 0.0890801
-3.04271 1.85455 0.0906704
-3.0657 1.85697 0.0916954


-2.97392 1.7646 -0.069697
-2.99178 1.77192 -0.0609355
-2.98822 1.76016 -0.0676249
-2.97392 1.7646 -0.069697


-3.02343 1.81733 0.0339546
-3.00464 1.82068 0.0215161
-3.01239 1.82853 0.0429477
-3.02343 1.81733 0.0339546


-3.08454 1.78304 0.00556959
-3.09274 1.79587 0.0338458
-3.10302 1.7791 0.00418407
-3.08454 1.78304 0.00556959


-3.08937 1.76493 -0.0278228
-3.07634 1.76366 -0.0346532
-3.08454 1.78304 0.00556959
-3.08937 1.76493 -0.0278228


-3.10759 1.76755 -0.0168988
-3.08937 1.76493 -0.0278228
-3.10302 1.7791 0.00418407
-3.10759 1.76755 -0.0168988


-3.08649 1.75336 -0.0480023
-3.07824 1.7405 -0.0655995
-3.06814 1.75738 -0.0474444
-3.08649 1.75336 -0.0480023


-3.09932 1.75465 -0.0423002
-3.08649 1.75336 -0.0480023
-3.08937 1.76493 -0.0278228
-3.09932 1.75465 -0.0423002


-3.09665 1.74306 -0.0593496
-3.10651 1.73305 -0.0676825
-3.0982 1.72741 -0.0728527
-3.09665 1.74306 -0.0593496


-3.07824 1.7405 -0.0655995
-3.09665 1.74306 -0.0593496
-3.08834 1.73016 -0.0722527
-3.07824 1.7405 -0.0655995


-3.09932 1.75465 -0.0423002
-3.10912 1.74453 -0.0544818
-3.09665 1.74306 -0.0593496
-3.09932 1.75465 -0.0423002


-3.06915 1.78584 0.00443733
-3.07727 1.79859 0.0335182
-3.08454 1.78304 0.00556959
-3.06915 1.78584 0.00443733


-3.066 1.77415 -0.0198993
-3.06814 1.75738 -0.0474444
-3.05786 1.76137 -0.0449653
-3.066 1.77415 -0.0198993


-3.10302 1.7791 0.00418407
-3.08937 1.76493 -0.0278228
-3.08454 1.78304 0.00556959
-3.10302 1.7791 0.00418407


-3.08937 1.76493 -0.0278228
-3.08649 1.75336 -0.0480023
-3.07634 1.76366 -0.0346532
-3.08937 1.76493 -0.0278228


-3.03935 1.76529 -0.0465015
-3.02898 1.77573 -0.0364612
-3.04744 1.77203 -0.0325076
-3.03935 1.76529 -0.0465015


-3.05786 1.76137 -0.0449653
-3.03935 1.76529 -0.0465015
-3.04744 1.77203 -0.0325076
-3.05786 1.76137 -0.0449653


-3.03617 1.7537 -0.0608263
-3.02092 1.76304 -0.0565004
-3.03935 1.76529 -0.0465015
-3.03617 1.7537 -0.0608263


-3.03855 1.73684 -0.0702645
-3.03617 1.7537 -0.0608263
-3.04971 1.74859 -0.0626869
-3.03855 1.73684 -0.0702645


-3.01755 1.75144 -0.065873
-3.00948 1.74465 -0.0679374
-2.99899 1.7493 -0.0677096
-3.01755 1.75144 -0.065873


-3.02092 1.76304 -0.0565004
-3.01755 1.75144 -0.065873
-3.00698 1.76767 -0.057662
-3.02092 1.76304 -0.0565004


-3.01833 1.78099 -0.0350541
-3.02092 1.76304 -0.0565004
-3.00698 1.76767 -0.057662
-3.01833 1.78099 -0.0350541


-3.02898 1.77573 -0.0364612
-3.03935 1.76529 -0.0465015
-3.02092 1.76304 -0.0565004
-3.02898 1.77573 -0.0364612


-3.02805 1.74709 -0.0667674
-3.00948 1.74465 -0.0679374
-3.01755 1.75144 -0.065873
-3.02805 1.74709 -0.0667674


-3.03855 1.73684 -0.0702645
-3.02805 1.74709 -0.0667674
-3.03617 1.7537 -0.0608263
-3.03855 1.73684 -0.0702645


-3.01993 1.72818 -0.066197
-3.03038 1.72404 -0.0674474
-3.02221 1.71124 -0.0544863
-3.01993 1.72818 -0.066197


-3.00948 1.74465 -0.0679374
-3.01993 1.72818 -0.066197
-3.00628 1.73313 -0.0646239
-3.00948 1.74465 -0.0679374


-3.02805 1.74709 -0.0667674
-3.03855 1.73684 -0.0702645
-3.01993 1.72818 -0.066197
-3.02805 1.74709 -0.0667674


-3.03422 1.80639 0.022821
-3.01555 1.80468 0.00338395
-3.02343 1.81733 0.0339546
-3.03422 1.80639 0.022821


-3.02898 1.77573 -0.0364612
-3.02628 1.7937 -0.0075955
-3.03701 1.78841 -0.00946886
-3.02898 1.77573 -0.0364612


-3.01833 1.78099 -0.0350541
-3.00407 1.7855 -0.0385521
-3.00765 1.7972 -0.0172246
-3.01833 1.78099 -0.0350541


-3.04744 1.77203 -0.0325076
-3.02898 1.77573 -0.0364612
-3.03701 1.78841 -0.00946886
-3.04744 1.77203 -0.0325076


-2.98907 1.79539 -0.0368909
-2.97438 1.7995 -0.0446326
-2.98588 1.81449 -0.00996257
-2.98907 1.79539 -0.0368909


-3.00765 1.7972 -0.0172246
-2.98907 1.79539 -0.0368909
-2.99687 1.80805 -0.00911845
-3.00765 1.7972 -0.0172246


-2.99043 1.78366 -0.0507738
-2.99178 1.77192 -0.0609355
-2.97745 1.77622 -0.0647971
-2.99043 1.78366 -0.0507738


-3.00407 1.7855 -0.0385521
-2.99043 1.78366 -0.0507738
-2.98907 1.79539 -0.0368909
-3.00407 1.7855 -0.0385521


-3.00407 1.7855 -0.0385521
-2.99178 1.77192 -0.0609355
-2.99043 1.78366 -0.0507738
-3.00407 1.7855 -0.0385521


-3.07727 1.79859 0.0335182
-3.09274 1.79587 0.0338458
-3.08454 1.78304 0.00556959
-3.07727 1.79859 0.0335182


-3.05889 1.79644 0.0202315
-3.07727 1.79859 0.0335182
-3.06915 1.78584 0.00443733
-3.05889 1.79644 0.0202315


-3.08538 1.81134 0.0588806
-3.09886 1.81247 0.0631287
-3.10094 1.80214 0.04727
-3.08538 1.81134 0.0588806


-3.07167 1.81023 0.0525396
-3.08538 1.81134 0.0588806
-3.07727 1.79859 0.0335182
-3.07167 1.81023 0.0525396


-3.07167 1.81023 0.0525396
-3.07501 1.82183 0.0714304
-3.08538 1.81134 0.0588806
-3.07167 1.81023 0.0525396


-3.2094 1.69804 -0.0562189
-3.22579 1.70364 -0.0456428
-3.22518 1.69227 -0.0523124
-3.2094 1.69804 -0.0562189


-3.18122 1.68879 -0.0620317
-3.18963 1.69312 -0.0620842
-3.19138 1.68177 -0.0580311
-3.18122 1.68879 -0.0620317


-3.1743 1.67716 -0.0539151
-3.18122 1.68879 -0.0620317
-3.19138 1.68177 -0.0580311
-3.1743 1.67716 -0.0539151


-3.17211 1.68855 -0.0626389
-3.17211 1.69768 -0.0660171
-3.18122 1.68879 -0.0620317
-3.17211 1.68855 -0.0626389


-3.16457 1.70921 -0.0674539
-3.17211 1.69768 -0.0660171
-3.15627 1.69579 -0.067611
-3.16457 1.70921 -0.0674539


-3.16457 1.70921 -0.0674539
-3.18062 1.71133 -0.0617948
-3.18062 1.70205 -0.0643452
-3.16457 1.70921 -0.0674539


-3.1713 1.7203 -0.0600124
-3.18062 1.71133 -0.0617948
-3.16457 1.70921 -0.0674539
-3.1713 1.7203 -0.0600124


-3.16381 1.7319 -0.0525099
-3.1713 1.7203 -0.0600124
-3.16198 1.72056 -0.0631399
-3.16381 1.7319 -0.0525099


-3.17465 1.73402 -0.0455654
-3.18354 1.72481 -0.051144
-3.1713 1.7203 -0.0600124
-3.17465 1.73402 -0.0455654


-3.18904 1.71578 -0.0559249
-3.1909 1.70445 -0.0607852
-3.18062 1.71133 -0.0617948
-3.18904 1.71578 -0.0559249


-3.1713 1.7203 -0.0600124
-3.18354 1.72481 -0.051144
-3.18062 1.71133 -0.0617948
-3.1713 1.7203 -0.0600124


-3.19924 1.71824 -0.0492033
-3.21554 1.71216 -0.0451747
-3.20085 1.70689 -0.0559992
-3.19924 1.71824 -0.0492033


-3.23378 1.72995 -0.014709
-3.24165 1.72123 -0.0179122
-3.23388 1.71799 -0.027501
-3.23378 1.72995 -0.014709


-3.2254 1.73864 -0.0109567
-3.23378 1.7407 -0.00262816
-3.23378 1.72995 -0.014709
-3.2254 1.73864 -0.0109567


-3.25 1.73596 0.00497192
-3.25 1.72454 -0.00715474
-3.24189 1.73262 -0.00529712
-3.25 1.73596 0.00497192


-3.24194 1.70984 -0.02947
-3.25 1.7017 -0.0311748
-3.24172 1.69845 -0.0399307
-3.24194 1.70984 -0.02947


-3.06104 1.98718 -0.0983261
-3.07979 1.98738 -0.104599
-3.0727 1.97451 -0.100025
-3.06104 1.98718 -0.0983261


-3.24151 1.68706 -0.04804
-3.25 1.69028 -0.0413679
-3.25 1.67886 -0.0493078
-3.24151 1.68706 -0.04804


-3.22596 1.6809 -0.0549577
-3.22518 1.69227 -0.0523124
-3.23397 1.69526 -0.0467471
-3.22596 1.6809 -0.0549577


-3.2169 1.67812 -0.0558634
-3.21587 1.68947 -0.0561937
-3.22596 1.6809 -0.0549577
-3.2169 1.67812 -0.0558634


-3.20749 1.67538 -0.0549771
-3.19138 1.68177 -0.0580311
-3.20749 1.68549 -0.0580106
-3.20749 1.67538 -0.0549771


-3.20781 1.66287 -0.0465783
-3.19911 1.66144 -0.0423611
-3.19911 1.67136 -0.0516352
-3.20781 1.66287 -0.0465783


-3.21713 1.6554 -0.0435168
-3.20781 1.66287 -0.0465783
-3.21617 1.66676 -0.0515117
-3.21713 1.6554 -0.0435168


-3.21713 1.6554 -0.0435168
-3.20052 1.65005 -0.0289398
-3.20781 1.66287 -0.0465783
-3.21713 1.6554 -0.0435168


-3.18311 1.66805 -0.0454732
-3.19138 1.68177 -0.0580311
-3.19911 1.67136 -0.0516352
-3.18311 1.66805 -0.0454732


-3.19863 1.69401 -0.0602094
-3.20085 1.70689 -0.0559992
-3.2094 1.69804 -0.0562189
-3.19863 1.69401 -0.0602094


-3.19138 1.68177 -0.0580311
-3.19863 1.69401 -0.0602094
-3.20749 1.68549 -0.0580106
-3.19138 1.68177 -0.0580311


-3.18963 1.69312 -0.0620842
-3.1909 1.70445 -0.0607852
-3.19863 1.69401 -0.0602094
-3.18963 1.69312 -0.0620842


-3.20749 1.68549 -0.0580106
-3.19863 1.69401 -0.0602094
-3.2094 1.69804 -0.0562189
-3.20749 1.68549 -0.0580106


-3.24172 1.69845 -0.0399307
-3.25 1.7017 -0.0311748
-3.25 1.69028 -0.0413679
-3.24172 1.69845 -0.0399307


-3.23397 1.69526 -0.0467471
-3.24172 1.69845 -0.0399307
-3.24151 1.68706 -0.04804
-3.23397 1.69526 -0.0467471


-3.22596 1.6809 -0.0549577
-3.23397 1.69526 -0.0467471
-3.24151 1.68706 -0.04804
-3.22596 1.6809 -0.0549577


-3.22518 1.69227 -0.0523124
-3.22579 1.70364 -0.0456428
-3.23397 1.69526 -0.0467471
-3.22518 1.69227 -0.0523124


-3.24194 1.70984 -0.02947
-3.24165 1.72123 -0.0179122
-3.25 1.71312 -0.0194904
-3.24194 1.70984 -0.02947


-3.23397 1.69526 -0.0467471
-3.23388 1.70719 -0.037786
-3.24172 1.69845 -0.0399307
-3.23397 1.69526 -0.0467471


-3.22579 1.70364 -0.0456428
-3.22561 1.71588 -0.0355574
-3.23388 1.70719 -0.037786
-3.22579 1.70364 -0.0456428


-3.22518 1.69227 -0.0523124
-3.21587 1.68947 -0.0561937
-3.2094 1.69804 -0.0562189
-3.22518 1.69227 -0.0523124


-3.23388 1.70719 -0.037786
-3.23397 1.69526 -0.0467471
-3.22579 1.70364 -0.0456428
-3.23388 1.70719 -0.037786


-3.22596 1.6809 -0.0549577
-3.21587 1.68947 -0.0561937
-3.22518 1.69227 -0.0523124
-3.22596 1.6809 -0.0549577


-3.23405 1.67252 -0.0545306
-3.22596 1.6809 -0.0549577
-3.24151 1.68706 -0.04804
-3.23405 1.67252 -0.0545306


-3.24178 1.67567 -0.0530347
-3.23405 1.67252 -0.0545306
-3.24151 1.68706 -0.04804
-3.24178 1.67567 -0.0530347


-3.25 1.67886 -0.0493078
-3.24178 1.67567 -0.0530347
-3.24151 1.68706 -0.04804
-3.25 1.67886 -0.0493078


-3.25 1.67886 -0.0493078
-3.25 1.66744 -0.0543591
-3.24178 1.67567 -0.0530347
-3.25 1.67886 -0.0493078


-3.24158 1.66427 -0.0547578
-3.23328 1.66068 -0.0526696
-3.23405 1.67252 -0.0545306
-3.24158 1.66427 -0.0547578


-3.2169 1.67812 -0.0558634
-3.20749 1.68549 -0.0580106
-3.21587 1.68947 -0.0561937
-3.2169 1.67812 -0.0558634


-3.22485 1.66879 -0.053741
-3.2169 1.67812 -0.0558634
-3.22596 1.6809 -0.0549577
-3.22485 1.66879 -0.053741


-3.21617 1.66676 -0.0515117
-3.20781 1.66287 -0.0465783
-3.20749 1.67538 -0.0549771
-3.21617 1.66676 -0.0515117


-3.24165 1.72123 -0.0179122
-3.25 1.72454 -0.00715474
-3.25 1.71312 -0.0194904
-3.24165 1.72123 -0.0179122


-3.21554 1.71216 -0.0451747
-3.22561 1.71588 -0.0355574
-3.22579 1.70364 -0.0456428
-3.21554 1.71216 -0.0451747


-3.2254 1.73864 -0.0109567
-3.21604 1.74613 -0.0080737
-3.2254 1.74904 0.00121989
-3.2254 1.73864 -0.0109567


-3.23365 1.7527 0.0103621
-3.23378 1.7407 -0.00262816
-3.2254 1.74904 0.00121989
-3.23365 1.7527 0.0103621


-3.22561 1.72636 -0.0248093
-3.21636 1.72349 -0.034246
-3.2254 1.73864 -0.0109567
-3.22561 1.72636 -0.0248093


-3.23388 1.71799 -0.027501
-3.22561 1.71588 -0.0355574
-3.22561 1.72636 -0.0248093
-3.23388 1.71799 -0.027501


-3.24194 1.70984 -0.02947
-3.23388 1.71799 -0.027501
-3.24165 1.72123 -0.0179122
-3.24194 1.70984 -0.02947


-3.23388 1.70719 -0.037786
-3.22561 1.71588 -0.0355574
-3.23388 1.71799 -0.027501
-3.23388 1.70719 -0.037786


-3.20871 1.7336 -0.0279756
-3.20046 1.72957 -0.037519
-3.20004 1.74271 -0.0218028
-3.20871 1.7336 -0.0279756


-3.2254 1.73864 -0.0109567
-3.20871 1.7336 -0.0279756
-3.21604 1.74613 -0.0080737
-3.2254 1.73864 -0.0109567


-3.21636 1.72349 -0.034246
-3.20046 1.72957 -0.037519
-3.20871 1.7336 -0.0279756
-3.21636 1.72349 -0.034246


-3.22561 1.71588 -0.0355574
-3.21636 1.72349 -0.034246
-3.22561 1.72636 -0.0248093
-3.22561 1.71588 -0.0355574


-3.21554 1.71216 -0.0451747
-3.19924 1.71824 -0.0492033
-3.21636 1.72349 -0.034246
-3.21554 1.71216 -0.0451747


-3.24178 1.67567 -0.0530347
-3.24158 1.66427 -0.0547578
-3.23405 1.67252 -0.0545306
-3.24178 1.67567 -0.0530347


-3.04232 1.98771 -0.0868213
-3.0292 2 -0.0810642
-3.04779 2 -0.0913358
-3.04232 1.98771 -0.0868213


-3.06637 2 -0.0965556
-3.06104 1.98718 -0.0983261
-3.04779 2 -0.0913358
-3.06637 2 -0.0965556


-3.04232 1.98771 -0.0868213
-3.03631 1.97534 -0.0718854
-3.0236 1.98692 -0.0701775
-3.04232 1.98771 -0.0868213


-3.03522 1.93847 -0.00953962
-3.02333 1.94825 -0.0148274
-3.04215 1.94871 -0.0377077
-3.03522 1.93847 -0.00953962


-3.05408 1.9365 -0.0266027
-3.03522 1.93847 -0.00953962
-3.04215 1.94871 -0.0377077
-3.05408 1.9365 -0.0266027


-3.03067 1.92632 0.0198936
-3.01643 1.93539 0.0171249
-3.03522 1.93847 -0.00953962
-3.03067 1.92632 0.0198936


-3.05848 1.9118 0.0226541
-3.05102 1.8991 0.0539446
-3.03967 1.91429 0.0349433
-3.05848 1.9118 0.0226541


-3.02092 1.91335 0.051916
-3.00471 1.91292 0.0625197
-3.00939 1.92516 0.0416572
-3.02092 1.91335 0.051916


-2.9737 1.96169 0.0172775
-2.96851 1.94915 0.0387303
-2.95733 1.96169 0.0311798
-2.9737 1.96169 0.0172775


-2.96221 1.9744 0.0107256
-2.9737 1.96169 0.0172775
-2.95733 1.96169 0.0311798
-2.96221 1.9744 0.0107256


-2.98008 1.97354 -0.00619474
-2.99374 1.96221 -0.00449025
-2.9737 1.96169 0.0172775
-2.98008 1.97354 -0.00619474


-3.00452 1.94981 0.00397502
-3.01643 1.93539 0.0171249
-2.99964 1.93745 0.0299979
-3.00452 1.94981 0.00397502


-2.98081 1.93684 0.0459916
-2.97396 1.92419 0.0632471
-2.96381 1.93658 0.0555932
-2.98081 1.93684 0.0459916


-2.99964 1.93745 0.0299979
-2.98081 1.93684 0.0459916
-2.98575 1.94936 0.0240851
-2.99964 1.93745 0.0299979


-2.99514 1.92516 0.0520654
-2.97396 1.92419 0.0632471
-2.98081 1.93684 0.0459916
-2.99514 1.92516 0.0520654


-3.00452 1.94981 0.00397502
-3.02333 1.94825 -0.0148274
-3.01643 1.93539 0.0171249
-3.00452 1.94981 0.00397502


-2.99415 1.86335 0.0713225
-3.00488 1.87653 0.0842734
-3.01291 1.86447 0.084063
-2.99415 1.86335 0.0713225


-2.99002 1.85123 0.0541909
-2.97114 1.85408 0.0377116
-2.97859 1.86281 0.0570535
-2.99002 1.85123 0.0541909


-2.97146 1.8868 0.071025
-2.99325 1.89157 0.0804617
-2.98599 1.87544 0.0742404
-2.97146 1.8868 0.071025


-2.98838 1.91249 0.0692507
-2.99325 1.89157 0.0804617
-2.97872 1.89947 0.0761048
-2.98838 1.91249 0.0692507


-3.00471 1.91292 0.0625197
-3.02092 1.91335 0.051916
-3.0164 1.90122 0.0712124
-3.00471 1.91292 0.0625197


-3.23405 1.67252 -0.0545306
-3.23328 1.66068 -0.0526696
-3.22485 1.66879 -0.053741
-3.23405 1.67252 -0.0545306


-3.25 1.65602 -0.0560756
-3.24158 1.66427 -0.0547578
-3.25 1.66744 -0.0543591
-3.25 1.65602 -0.0560756


-3.23328 1.64977 -0.047306
-3.24164 1.64147 -0.0472483
-3.23375 1.63839 -0.0386231
-3.23328 1.64977 -0.047306


-3.24158 1.66427 -0.0547578
-3.24183 1.65287 -0.0529067
-3.23328 1.66068 -0.0526696
-3.24158 1.66427 -0.0547578


-3.25 1.65602 -0.0560756
-3.25 1.64459 -0.0542096
-3.24183 1.65287 -0.0529067
-3.25 1.65602 -0.0560756


-3.02387 1.8777 0.0877801
-3.03122 1.89029 0.077601
-3.03929 1.87831 0.0860332
-3.02387 1.8777 0.0877801


-3.02776 1.85837 0.0877066
-3.02387 1.8777 0.0877801
-3.03929 1.87831 0.0860332
-3.02776 1.85837 0.0877066


-3.01291 1.86447 0.084063
-3.00488 1.87653 0.0842734
-3.02387 1.8777 0.0877801
-3.01291 1.86447 0.084063


-2.93152 1.91057 0.0590306
-2.92465 1.89775 0.0448062
-2.91266 1.91003 0.0467843
-2.93152 1.91057 0.0590306


-2.95042 1.91115 0.0678256
-2.93152 1.91057 0.0590306
-2.93638 1.92306 0.0640759
-2.95042 1.91115 0.0678256


-2.94357 1.89835 0.0594841
-2.92465 1.89775 0.0448062
-2.93152 1.91057 0.0590306
-2.94357 1.89835 0.0594841


-2.94357 1.89835 0.0594841
-2.93649 1.88863 0.0455039
-2.92465 1.89775 0.0448062
-2.94357 1.89835 0.0594841


-2.95997 1.89868 0.0693383
-2.94357 1.89835 0.0594841
-2.95042 1.91115 0.0678256
-2.95997 1.89868 0.0693383


-2.96939 1.91178 0.0715695
-2.95997 1.89868 0.0693383
-2.95042 1.91115 0.0678256
-2.96939 1.91178 0.0715695


-2.95535 1.8864 0.0593666
-2.94817 1.87367 0.0391994
-2.93649 1.88863 0.0455039
-2.95535 1.8864 0.0593666


-2.97146 1.8868 0.071025
-2.95535 1.8864 0.0593666
-2.95997 1.89868 0.0693383
-2.97146 1.8868 0.071025


-2.97146 1.8868 0.071025
-2.96708 1.87449 0.0586384
-2.95535 1.8864 0.0593666
-2.97146 1.8868 0.071025


-2.95997 1.89868 0.0693383
-2.95535 1.8864 0.0593666
-2.94357 1.89835 0.0594841
-2.95997 1.89868 0.0693383


-2.92931 1.87606 0.0227446
-2.92207 1.86344 -0.00417625
-2.9105 1.87519 0.00257739
-2.92931 1.87606 0.0227446


-2.93649 1.88863 0.0455039
-2.92931 1.87606 0.0227446
-2.91769 1.88489 0.0234965
-2.93649 1.88863 0.0455039


-2.94093 1.86437 0.018148
-2.95234 1.84912 0.00755924
-2.93666 1.8523 -0.00592219
-2.94093 1.86437 0.018148


-3.00914 1.88856 0.0829764
-3.03122 1.89029 0.077601
-3.02387 1.8777 0.0877801
-3.00914 1.88856 0.0829764


-2.99325 1.89157 0.0804617
-3.00914 1.88856 0.0829764
-3.00488 1.87653 0.0842734
-2.99325 1.89157 0.0804617


-2.99325 1.89157 0.0804617
-3.00471 1.91292 0.0625197
-3.00914 1.88856 0.0829764
-2.99325 1.89157 0.0804617


-2.95119 1.94895 0.0491594
-2.93233 1.94857 0.0552526
-2.93732 1.9613 0.0435103
-2.95119 1.94895 0.0491594


-2.93638 1.92306 0.0640759
-2.94311 1.93593 0.0612541
-2.95718 1.92626 0.0651337
-2.93638 1.92306 0.0640759


-2.93638 1.92306 0.0640759
-2.92431 1.93554 0.0603681
-2.94311 1.93593 0.0612541
-2.93638 1.92306 0.0640759


-2.96939 1.91178 0.0715695
-2.95042 1.91115 0.0678256
-2.95718 1.92626 0.0651337
-2.96939 1.91178 0.0715695


-2.83447 1.90022 -0.00580861
-2.83918 1.91253 0.00622871
-2.85133 1.89823 -0.00410825
-2.83447 1.90022 -0.00580861


-2.85069 1.93593 0.0264588
-2.86455 1.92376 0.0268612
-2.84567 1.92334 0.0169016
-2.85069 1.93593 0.0264588


-2.87506 1.91119 0.02209
-2.86814 1.89852 0.00366292
-2.85808 1.91305 0.0143121
-2.87506 1.91119 0.02209


-2.88171 1.92204 0.0358501
-2.87506 1.91119 0.02209
-2.86455 1.92376 0.0268612
-2.88171 1.92204 0.0358501


-2.88171 1.92204 0.0358501
-2.89384 1.91177 0.0352082
-2.87506 1.91119 0.02209
-2.88171 1.92204 0.0358501


-2.89472 1.94935 0.0512723
-2.88826 1.93501 0.0467306
-2.8759 1.94766 0.0434622
-2.89472 1.94935 0.0512723


-2.90056 1.92444 0.0487622
-2.91266 1.91003 0.0467843
-2.89384 1.91177 0.0352082
-2.90056 1.92444 0.0487622


-2.95042 1.91115 0.0678256
-2.94357 1.89835 0.0594841
-2.93152 1.91057 0.0590306
-2.95042 1.91115 0.0678256


-2.88711 1.86215 -0.0362942
-2.90325 1.86257 -0.0237318
-2.89883 1.85033 -0.0456028
-2.88711 1.86215 -0.0362942


-2.87089 1.8648 -0.0404316
-2.88711 1.86215 -0.0362942
-2.87993 1.84947 -0.0568305
-2.87089 1.8648 -0.0404316


-2.89424 1.87775 -0.00774869
-2.90325 1.86257 -0.0237318
-2.88711 1.86215 -0.0362942
-2.89424 1.87775 -0.00774869


-2.88228 1.88673 -0.00337398
-2.89424 1.87775 -0.00774869
-2.8754 1.87682 -0.021688
-2.88228 1.88673 -0.00337398


-2.86337 1.8861 -0.0145805
-2.88228 1.88673 -0.00337398
-2.8754 1.87682 -0.021688
-2.86337 1.8861 -0.0145805


-2.88694 1.89912 0.0164388
-2.89384 1.91177 0.0352082
-2.90577 1.89976 0.0316802
-2.88694 1.89912 0.0164388


-2.86814 1.89852 0.00366292
-2.88694 1.89912 0.0164388
-2.88228 1.88673 -0.00337398
-2.86814 1.89852 0.00366292


-2.86814 1.89852 0.00366292
-2.87506 1.91119 0.02209
-2.88694 1.89912 0.0164388
-2.86814 1.89852 0.00366292


-2.90124 1.8874 0.0121516
-2.9105 1.87519 0.00257739
-2.89424 1.87775 -0.00774869
-2.90124 1.8874 0.0121516


-2.90577 1.89976 0.0316802
-2.90124 1.8874 0.0121516
-2.88694 1.89912 0.0164388
-2.90577 1.89976 0.0316802


-2.91266 1.91003 0.0467843
-2.90577 1.89976 0.0316802
-2.89384 1.91177 0.0352082
-2.91266 1.91003 0.0467843


-2.91266 1.91003 0.0467843
-2.92465 1.89775 0.0448062
-2.90577 1.89976 0.0316802
-2.91266 1.91003 0.0467843


-2.9105 1.87519 0.00257739
-2.90325 1.86257 -0.0237318
-2.89424 1.87775 -0.00774869
-2.9105 1.87519 0.00257739


-2.91769 1.88489 0.0234965
-2.9105 1.87519 0.00257739
-2.90124 1.8874 0.0121516
-2.91769 1.88489 0.0234965


-2.91769 1.88489 0.0234965
-2.92931 1.87606 0.0227446
-2.9105 1.87519 0.00257739
-2.91769 1.88489 0.0234965


-3.0049 1.98683 -0.0508279
-2.99203 2 -0.0493483
-3.01062 2 -0.0666261
-3.0049 1.98683 -0.0508279


-2.99976 1.97488 -0.0304393
-2.98622 1.98675 -0.030218
-3.0049 1.98683 -0.0508279
-2.99976 1.97488 -0.0304393


-3.00452 1.94981 0.00397502
-2.99374 1.96221 -0.00449025
-3.01118 1.96242 -0.025192
-3.00452 1.94981 0.00397502


-3.02333 1.94825 -0.0148274
-3.00452 1.94981 0.00397502
-3.01118 1.96242 -0.025192
-3.02333 1.94825 -0.0148274


-2.99964 1.93745 0.0299979
-2.98575 1.94936 0.0240851
-3.00452 1.94981 0.00397502
-2.99964 1.93745 0.0299979


-2.98575 1.94936 0.0240851
-2.96851 1.94915 0.0387303
-2.9737 1.96169 0.0172775
-2.98575 1.94936 0.0240851


-2.96221 1.9744 0.0107256
-2.95733 1.96169 0.0311798
-2.94348 1.9742 0.0262548
-2.96221 1.9744 0.0107256


-2.95487 2 -0.0129182
-2.96756 1.98717 -0.010812
-2.9489 1.98708 0.00689154
-2.95487 2 -0.0129182


-2.98008 1.97354 -0.00619474
-2.9737 1.96169 0.0172775
-2.96221 1.9744 0.0107256
-2.98008 1.97354 -0.00619474


-2.99976 1.97488 -0.0304393
-2.98008 1.97354 -0.00619474
-2.98622 1.98675 -0.030218
-2.99976 1.97488 -0.0304393


-2.99374 1.96221 -0.00449025
-2.98575 1.94936 0.0240851
-2.9737 1.96169 0.0172775
-2.99374 1.96221 -0.00449025


-3.23375 1.63839 -0.0386231
-3.24164 1.64147 -0.0472483
-3.24187 1.63007 -0.0384817
-3.23375 1.63839 -0.0386231


-3.22574 1.62398 -0.013627
-3.23375 1.63839 -0.0386231
-3.24187 1.63007 -0.0384817
-3.22574 1.62398 -0.013627


-3.22506 1.63538 -0.0277681
-3.22506 1.64606 -0.0393347
-3.23375 1.63839 -0.0386231
-3.22506 1.63538 -0.0277681


-3.21713 1.6554 -0.0435168
-3.22506 1.64606 -0.0393347
-3.20895 1.64134 -0.0222459
-3.21713 1.6554 -0.0435168


-3.21713 1.6554 -0.0435168
-3.23328 1.66068 -0.0526696
-3.23328 1.64977 -0.047306
-3.21713 1.6554 -0.0435168


-3.22485 1.66879 -0.053741
-3.23328 1.66068 -0.0526696
-3.21713 1.6554 -0.0435168
-3.22485 1.66879 -0.053741


-3.2169 1.67812 -0.0558634
-3.22485 1.66879 -0.053741
-3.21617 1.66676 -0.0515117
-3.2169 1.67812 -0.0558634


-3.22596 1.6809 -0.0549577
-3.23405 1.67252 -0.0545306
-3.22485 1.66879 -0.053741
-3.22596 1.6809 -0.0549577


-3.24158 1.66427 -0.0547578
-3.25 1.65602 -0.0560756
-3.24183 1.65287 -0.0529067
-3.24158 1.66427 -0.0547578


-3.25 1.64459 -0.0542096
-3.24164 1.64147 -0.0472483
-3.24183 1.65287 -0.0529067
-3.25 1.64459 -0.0542096


-3.0236 1.98692 -0.0701775
-3.0049 1.98683 -0.0508279
-3.01062 2 -0.0666261
-3.0236 1.98692 -0.0701775


-3.0292 2 -0.0810642
-3.0236 1.98692 -0.0701775
-3.01062 2 -0.0666261
-3.0292 2 -0.0810642


-3.00939 1.92516 0.0416572
-3.03067 1.92632 0.0198936
-3.02092 1.91335 0.051916
-3.00939 1.92516 0.0416572


-2.99964 1.93745 0.0299979
-3.01643 1.93539 0.0171249
-3.00939 1.92516 0.0416572
-2.99964 1.93745 0.0299979


-2.98081 1.93684 0.0459916
-2.99964 1.93745 0.0299979
-2.99514 1.92516 0.0520654
-2.98081 1.93684 0.0459916


-2.98575 1.94936 0.0240851
-2.99374 1.96221 -0.00449025
-3.00452 1.94981 0.00397502
-2.98575 1.94936 0.0240851


-3.02333 1.94825 -0.0148274
-3.03522 1.93847 -0.00953962
-3.01643 1.93539 0.0171249
-3.02333 1.94825 -0.0148274


-3.01723 1.56794 0.0160257
-3.00483 1.56633 0.0112122
-3.0074 1.57773 0.0275173
-3.01723 1.56794 0.0160257


-2.99203 2 -0.0493483
-2.98622 1.98675 -0.030218
-2.97345 2 -0.0308607
-2.99203 2 -0.0493483


-3.22536 1.60063 0.0219663
-3.21691 1.59853 0.0368053
-3.22475 1.61199 0.00521463
-3.22536 1.60063 0.0219663


-3.23383 1.61563 -0.0121022
-3.23349 1.60424 0.0046302
-3.22475 1.61199 0.00521463
-3.23383 1.61563 -0.0121022


-3.23358 1.59244 0.0221354
-3.22536 1.58987 0.0384475
-3.22536 1.60063 0.0219663
-3.23358 1.59244 0.0221354


-3.25 1.57607 0.0182493
-3.24179 1.57306 0.0368602
-3.24179 1.58426 0.0207761
-3.25 1.57607 0.0182493


-3.23358 1.58146 0.0383277
-3.24179 1.57306 0.0368602
-3.23366 1.56968 0.0543432
-3.23358 1.58146 0.0383277


-3.24174 1.59587 0.00392669
-3.24179 1.58426 0.0207761
-3.23358 1.59244 0.0221354
-3.24174 1.59587 0.00392669


-3.25 1.58749 0.00181837
-3.25 1.57607 0.0182493
-3.24179 1.58426 0.0207761
-3.25 1.58749 0.00181837


-3.24179 1.57306 0.0368602
-3.25 1.57607 0.0182493
-3.25 1.56465 0.0344661
-3.24179 1.57306 0.0368602


-3.24183 1.56146 0.0522657
-3.23336 1.5583 0.068215
-3.23366 1.56968 0.0543432
-3.24183 1.56146 0.0522657


-3.25 1.55323 0.0495645
-3.24183 1.56146 0.0522657
-3.25 1.56465 0.0344661
-3.25 1.55323 0.0495645


-3.24183 1.55024 0.0652331
-3.23336 1.5583 0.068215
-3.24183 1.56146 0.0522657
-3.24183 1.55024 0.0652331


-3.23358 1.58146 0.0383277
-3.23358 1.59244 0.0221354
-3.24179 1.58426 0.0207761
-3.23358 1.58146 0.0383277


-3.24179 1.57306 0.0368602
-3.23358 1.58146 0.0383277
-3.24179 1.58426 0.0207761
-3.24179 1.57306 0.0368602


-3.22548 1.57791 0.0553714
-3.22536 1.58987 0.0384475
-3.23358 1.58146 0.0383277
-3.22548 1.57791 0.0553714


-3.23366 1.56968 0.0543432
-3.22548 1.56712 0.0688006
-3.22548 1.57791 0.0553714
-3.23366 1.56968 0.0543432


-3.24183 1.56146 0.0522657
-3.23366 1.56968 0.0543432
-3.24179 1.57306 0.0368602
-3.24183 1.56146 0.0522657


-3.23336 1.5583 0.068215
-3.22548 1.56712 0.0688006
-3.23366 1.56968 0.0543432
-3.23336 1.5583 0.068215


-3.21712 1.57575 0.0689671
-3.20791 1.58352 0.0695018
-3.21712 1.58633 0.0549307
-3.21712 1.57575 0.0689671


-3.23336 1.5583 0.068215
-3.22559 1.55518 0.0804749
-3.22548 1.56712 0.0688006
-3.23336 1.5583 0.068215


-3.25 1.56465 0.0344661
-3.24183 1.56146 0.0522657
-3.24179 1.57306 0.0368602
-3.25 1.56465 0.0344661


-3.21677 1.5522 0.0905065
-3.20841 1.54854 0.0966574
-3.20817 1.5608 0.091629
-3.21677 1.5522 0.0905065


-3.21732 1.56358 0.0817441
-3.21677 1.5522 0.0905065
-3.20817 1.5608 0.091629
-3.21732 1.56358 0.0817441


-3.20817 1.57123 0.0832442
-3.21732 1.56358 0.0817441
-3.20817 1.5608 0.091629
-3.20817 1.57123 0.0832442


-3.22548 1.56712 0.0688006
-3.22559 1.55518 0.0804749
-3.21732 1.56358 0.0817441
-3.22548 1.56712 0.0688006


-3.22559 1.55518 0.0804749
-3.23344 1.54655 0.0789589
-3.2175 1.54082 0.0941917
-3.22559 1.55518 0.0804749


-3.23344 1.54655 0.0789589
-3.22559 1.55518 0.0804749
-3.23336 1.5583 0.068215
-3.23344 1.54655 0.0789589


-3.2175 1.54082 0.0941917
-3.23344 1.53553 0.085804
-3.22528 1.53192 0.091904
-3.2175 1.54082 0.0941917


-3.20817 1.57123 0.0832442
-3.20791 1.58352 0.0695018
-3.21712 1.57575 0.0689671
-3.20817 1.57123 0.0832442


-2.92431 1.93554 0.0603681
-2.93233 1.94857 0.0552526
-2.94311 1.93593 0.0612541
-2.92431 1.93554 0.0603681


-2.91946 1.92281 0.0578197
-2.92431 1.93554 0.0603681
-2.93638 1.92306 0.0640759
-2.91946 1.92281 0.0578197


-2.93152 1.91057 0.0590306
-2.91946 1.92281 0.0578197
-2.93638 1.92306 0.0640759
-2.93152 1.91057 0.0590306


-2.91266 1.91003 0.0467843
-2.90056 1.92444 0.0487622
-2.91946 1.92281 0.0578197
-2.91266 1.91003 0.0467843


-2.90709 1.93536 0.0554133
-2.91351 1.94823 0.0557357
-2.92431 1.93554 0.0603681
-2.90709 1.93536 0.0554133


-2.91946 1.92281 0.0578197
-2.90056 1.92444 0.0487622
-2.90709 1.93536 0.0554133
-2.91946 1.92281 0.0578197


-2.89472 1.94935 0.0512723
-2.89981 1.96086 0.0493975
-2.91351 1.94823 0.0557357
-2.89472 1.94935 0.0512723


-2.91237 1.987 0.0295308
-2.92552 1.97411 0.0364074
-2.90607 1.97385 0.0418921
-2.91237 1.987 0.0295308


-2.8937 1.98693 0.0335143
-2.91237 1.987 0.0295308
-2.90607 1.97385 0.0418921
-2.8937 1.98693 0.0335143


-2.9177 2 0.0148638
-2.93065 1.98704 0.0205071
-2.91237 1.987 0.0295308
-2.9177 2 0.0148638


-2.93732 1.9613 0.0435103
-2.95733 1.96169 0.0311798
-2.95119 1.94895 0.0491594
-2.93732 1.9613 0.0435103


-2.91963 1.96239 0.0480802
-2.93732 1.9613 0.0435103
-2.93233 1.94857 0.0552526
-2.91963 1.96239 0.0480802


-2.92552 1.97411 0.0364074
-2.93065 1.98704 0.0205071
-2.94348 1.9742 0.0262548
-2.92552 1.97411 0.0364074


-2.89981 1.96086 0.0493975
-2.90607 1.97385 0.0418921
-2.91963 1.96239 0.0480802
-2.89981 1.96086 0.0493975


-2.93065 1.98704 0.0205071
-2.9489 1.98708 0.00689154
-2.94348 1.9742 0.0262548
-2.93065 1.98704 0.0205071


-2.93628 2 0.00279687
-2.93065 1.98704 0.0205071
-2.9177 2 0.0148638
-2.93628 2 0.00279687


-2.88739 1.9737 0.0416054
-2.8937 1.98693 0.0335143
-2.90607 1.97385 0.0418921
-2.88739 1.9737 0.0416054


-2.89472 1.94935 0.0512723
-2.88204 1.96076 0.0452075
-2.89981 1.96086 0.0493975
-2.89472 1.94935 0.0512723


-2.86935 1.97363 0.0368268
-2.87503 1.98687 0.0322199
-2.88739 1.9737 0.0416054
-2.86935 1.97363 0.0368268


-2.88204 1.96076 0.0452075
-2.8759 1.94766 0.0434622
-2.86328 1.96161 0.0371943
-2.88204 1.96076 0.0452075


-2.89981 1.96086 0.0493975
-2.88204 1.96076 0.0452075
-2.88739 1.9737 0.0416054
-2.89981 1.96086 0.0493975


-2.89472 1.94935 0.0512723
-2.8759 1.94766 0.0434622
-2.88204 1.96076 0.0452075
-2.89472 1.94935 0.0512723


-2.85637 1.98717 0.0261036
-2.86195 2 0.0217369
-2.87503 1.98687 0.0322199
-2.85637 1.98717 0.0261036


-2.92552 1.97411 0.0364074
-2.93732 1.9613 0.0435103
-2.91963 1.96239 0.0480802
-2.92552 1.97411 0.0364074


-2.95119 1.94895 0.0491594
-2.96851 1.94915 0.0387303
-2.96381 1.93658 0.0555932
-2.95119 1.94895 0.0491594


-2.98081 1.93684 0.0459916
-2.96851 1.94915 0.0387303
-2.98575 1.94936 0.0240851
-2.98081 1.93684 0.0459916


-2.98081 1.93684 0.0459916
-2.96381 1.93658 0.0555932
-2.96851 1.94915 0.0387303
-2.98081 1.93684 0.0459916


-2.98838 1.91249 0.0692507
-2.97396 1.92419 0.0632471
-2.99514 1.92516 0.0520654
-2.98838 1.91249 0.0692507


-2.96939 1.91178 0.0715695
-2.95718 1.92626 0.0651337
-2.97396 1.92419 0.0632471
-2.96939 1.91178 0.0715695


-2.95718 1.92626 0.0651337
-2.94311 1.93593 0.0612541
-2.96381 1.93658 0.0555932
-2.95718 1.92626 0.0651337


-2.95042 1.91115 0.0678256
-2.93638 1.92306 0.0640759
-2.95718 1.92626 0.0651337
-2.95042 1.91115 0.0678256


-2.97872 1.89947 0.0761048
-2.95997 1.89868 0.0693383
-2.96939 1.91178 0.0715695
-2.97872 1.89947 0.0761048


-2.94357 1.89835 0.0594841
-2.95535 1.8864 0.0593666
-2.93649 1.88863 0.0455039
-2.94357 1.89835 0.0594841


-2.95119 1.94895 0.0491594
-2.95733 1.96169 0.0311798
-2.96851 1.94915 0.0387303
-2.95119 1.94895 0.0491594


-2.94311 1.93593 0.0612541
-2.95119 1.94895 0.0491594
-2.96381 1.93658 0.0555932
-2.94311 1.93593 0.0612541


-2.94311 1.93593 0.0612541
-2.93233 1.94857 0.0552526
-2.95119 1.94895 0.0491594
-2.94311 1.93593 0.0612541


-2.94348 1.9742 0.0262548
-2.95733 1.96169 0.0311798
-2.93732 1.9613 0.0435103
-2.94348 1.9742 0.0262548


-2.92552 1.97411 0.0364074
-2.94348 1.9742 0.0262548
-2.93732 1.9613 0.0435103
-2.92552 1.97411 0.0364074


-2.9489 1.98708 0.00689154
-2.96221 1.9744 0.0107256
-2.94348 1.9742 0.0262548
-2.9489 1.98708 0.00689154


-2.93628 2 0.00279687
-2.9489 1.98708 0.00689154
-2.93065 1.98704 0.0205071
-2.93628 2 0.00279687


-2.96756 1.98717 -0.010812
-2.97345 2 -0.0308607
-2.98622 1.98675 -0.030218
-2.96756 1.98717 -0.010812


-2.9489 1.98708 0.00689154
-2.96756 1.98717 -0.010812
-2.96221 1.9744 0.0107256
-2.9489 1.98708 0.00689154


-2.95487 2 -0.0129182
-2.97345 2 -0.0308607
-2.96756 1.98717 -0.010812
-2.95487 2 -0.0129182


-2.98008 1.97354 -0.00619474
-2.96221 1.9744 0.0107256
-2.96756 1.98717 -0.010812
-2.98008 1.97354 -0.00619474


-2.92431 1.93554 0.0603681
-2.91351 1.94823 0.0557357
-2.93233 1.94857 0.0552526
-2.92431 1.93554 0.0603681


-2.91946 1.92281 0.0578197
-2.90709 1.93536 0.0554133
-2.92431 1.93554 0.0603681
-2.91946 1.92281 0.0578197


-2.90056 1.92444 0.0487622
-2.88826 1.93501 0.0467306
-2.90709 1.93536 0.0554133
-2.90056 1.92444 0.0487622


-2.86946 1.93631 0.0369848
-2.8571 1.94875 0.033775
-2.8759 1.94766 0.0434622
-2.86946 1.93631 0.0369848


-2.88826 1.93501 0.0467306
-2.86946 1.93631 0.0369848
-2.8759 1.94766 0.0434622
-2.88826 1.93501 0.0467306


-2.86455 1.92376 0.0268612
-2.85069 1.93593 0.0264588
-2.86946 1.93631 0.0369848
-2.86455 1.92376 0.0268612


-2.89981 1.96086 0.0493975
-2.91963 1.96239 0.0480802
-2.91351 1.94823 0.0557357
-2.89981 1.96086 0.0493975


-2.96381 1.93658 0.0555932
-2.97396 1.92419 0.0632471
-2.95718 1.92626 0.0651337
-2.96381 1.93658 0.0555932


-2.98838 1.91249 0.0692507
-3.00471 1.91292 0.0625197
-2.99325 1.89157 0.0804617
-2.98838 1.91249 0.0692507


-2.96939 1.91178 0.0715695
-2.98838 1.91249 0.0692507
-2.97872 1.89947 0.0761048
-2.96939 1.91178 0.0715695


-2.99514 1.92516 0.0520654
-3.00471 1.91292 0.0625197
-2.98838 1.91249 0.0692507
-2.99514 1.92516 0.0520654


-2.98622 1.98675 -0.030218
-2.98008 1.97354 -0.00619474
-2.96756 1.98717 -0.010812
-2.98622 1.98675 -0.030218


-3.20827 1.76143 0.0071204
-3.21604 1.74613 -0.0080737
-3.20004 1.7522 -0.00907306
-3.20827 1.76143 0.0071204


-3.20827 1.76143 0.0071204
-3.21698 1.75743 0.00633651
-3.21604 1.74613 -0.0080737
-3.20827 1.76143 0.0071204


-3.19957 1.76543 0.00877125
-3.20827 1.76143 0.0071204
-3.20004 1.7522 -0.00907306
-3.19957 1.76543 0.00877125


-3.19957 1.76543 0.00877125
-3.19957 1.77477 0.0207837
-3.20827 1.76143 0.0071204
-3.19957 1.76543 0.00877125


-3.22517 1.76138 0.0148765
-3.2254 1.74904 0.00121989
-3.21698 1.75743 0.00633651
-3.22517 1.76138 0.0148765


-3.23346 1.77547 0.0305469
-3.23365 1.76339 0.0208665
-3.22517 1.7717 0.0250721
-3.23346 1.77547 0.0305469


-3.2254 1.74904 0.00121989
-3.21604 1.74613 -0.0080737
-3.21698 1.75743 0.00633651
-3.2254 1.74904 0.00121989


-3.25 1.72454 -0.00715474
-3.24165 1.72123 -0.0179122
-3.24189 1.73262 -0.00529712
-3.25 1.72454 -0.00715474


-3.20046 1.72957 -0.037519
-3.19924 1.71824 -0.0492033
-3.18354 1.72481 -0.051144
-3.20046 1.72957 -0.037519


-3.20015 1.59327 0.0638431
-3.19196 1.58933 0.0760912
-3.19156 1.60214 0.0579433
-3.20015 1.59327 0.0638431


-3.1913 1.55533 0.0999133
-3.1916 1.54278 0.0971791
-3.183 1.55133 0.0985762
-3.1913 1.55533 0.0999133


-3.18256 1.56414 0.0994732
-3.19226 1.56667 0.0966253
-3.1913 1.55533 0.0999133
-3.18256 1.56414 0.0994732


-3.20817 1.5608 0.091629
-3.20841 1.54854 0.0966574
-3.19986 1.55698 0.0977868
-3.20817 1.5608 0.091629


-3.14524 1.598 0.078909
-3.13833 1.5868 0.0848893
-3.12918 1.5961 0.0771561
-3.14524 1.598 0.078909


-3.13833 1.5868 0.0848893
-3.14748 1.58666 0.0877257
-3.13906 1.57309 0.0858487
-3.13833 1.5868 0.0848893


-3.15593 1.60028 0.0764378
-3.15593 1.591 0.0859499
-3.14524 1.598 0.078909
-3.15593 1.60028 0.0764378


-3.15593 1.60028 0.0764378
-3.16427 1.6047 0.0689199
-3.16617 1.59338 0.0828534
-3.15593 1.60028 0.0764378


-3.18256 1.57402 0.0955118
-3.17254 1.57145 0.0976957
-3.17369 1.58277 0.0913771
-3.18256 1.57402 0.0955118


-3.1821 1.59668 0.0726607
-3.19156 1.60214 0.0579433
-3.19196 1.58933 0.0760912
-3.1821 1.59668 0.0726607


-3.19226 1.56667 0.0966253
-3.20817 1.57123 0.0832442
-3.20817 1.5608 0.091629
-3.19226 1.56667 0.0966253


-3.16533 1.55935 0.0952547
-3.15701 1.55509 0.0878928
-3.1565 1.56833 0.0938887
-3.16533 1.55935 0.0952547


-3.18256 1.56414 0.0994732
-3.17417 1.56012 0.098647
-3.17254 1.57145 0.0976957
-3.18256 1.56414 0.0994732


-3.17417 1.56012 0.098647
-3.183 1.55133 0.0985762
-3.17306 1.54879 0.0933177
-3.17417 1.56012 0.098647


-3.14817 1.56396 0.0877551
-3.13753 1.56174 0.0783896
-3.13906 1.57309 0.0858487
-3.14817 1.56396 0.0877551


-3.15701 1.55509 0.0878928
-3.14817 1.56396 0.0877551
-3.1565 1.56833 0.0938887
-3.15701 1.55509 0.0878928


-3.15701 1.55509 0.0878928
-3.13976 1.55039 0.0681914
-3.14817 1.56396 0.0877551
-3.15701 1.55509 0.0878928


-3.24183 1.55024 0.0652331
-3.25 1.54181 0.0627101
-3.24186 1.53865 0.07581
-3.24183 1.55024 0.0652331


-2.93628 2 0.00279687
-2.95487 2 -0.0129182
-2.9489 1.98708 0.00689154
-2.93628 2 0.00279687


-3.21732 1.56358 0.0817441
-3.22559 1.55518 0.0804749
-3.21677 1.5522 0.0905065
-3.21732 1.56358 0.0817441


-3.22548 1.57791 0.0553714
-3.22548 1.56712 0.0688006
-3.21712 1.57575 0.0689671
-3.22548 1.57791 0.0553714


-3.22548 1.57791 0.0553714
-3.23358 1.58146 0.0383277
-3.23366 1.56968 0.0543432
-3.22548 1.57791 0.0553714


-3.25 1.53039 0.0731865
-3.24172 1.52725 0.083037
-3.24186 1.53865 0.07581
-3.25 1.53039 0.0731865


-3.22548 1.56712 0.0688006
-3.21732 1.56358 0.0817441
-3.21712 1.57575 0.0689671
-3.22548 1.56712 0.0688006


-3.23344 1.54655 0.0789589
-3.23344 1.53553 0.085804
-3.2175 1.54082 0.0941917
-3.23344 1.54655 0.0789589


-3.17254 1.57145 0.0976957
-3.16533 1.55935 0.0952547
-3.1565 1.56833 0.0938887
-3.17254 1.57145 0.0976957


-3.17306 1.54879 0.0933177
-3.183 1.55133 0.0985762
-3.183 1.54139 0.0931319
-3.17306 1.54879 0.0933177


-3.15701 1.54565 0.0786467
-3.17306 1.54879 0.0933177
-3.16462 1.53494 0.0718741
-3.15701 1.54565 0.0786467


-3.17417 1.56012 0.098647
-3.18256 1.56414 0.0994732
-3.183 1.55133 0.0985762
-3.17417 1.56012 0.098647


-3.16533 1.55935 0.0952547
-3.17417 1.56012 0.098647
-3.17306 1.54879 0.0933177
-3.16533 1.55935 0.0952547


-3.16533 1.55935 0.0952547
-3.17254 1.57145 0.0976957
-3.17417 1.56012 0.098647
-3.16533 1.55935 0.0952547


-3.18256 1.57402 0.0955118
-3.18256 1.56414 0.0994732
-3.17254 1.57145 0.0976957
-3.18256 1.57402 0.0955118


-3.18256 1.57402 0.0955118
-3.19098 1.578 0.089173
-3.19226 1.56667 0.0966253
-3.18256 1.57402 0.0955118


-3.19986 1.5467 0.098885
-3.1916 1.54278 0.0971791
-3.1913 1.55533 0.0999133
-3.19986 1.5467 0.098885


-3.20841 1.54854 0.0966574
-3.19986 1.5467 0.098885
-3.19986 1.55698 0.0977868
-3.20841 1.54854 0.0966574


-3.20841 1.54854 0.0966574
-3.20841 1.53807 0.0968003
-3.19986 1.5467 0.098885
-3.20841 1.54854 0.0966574


-3.20817 1.57123 0.0832442
-3.21712 1.57575 0.0689671
-3.21732 1.56358 0.0817441
-3.20817 1.57123 0.0832442


-3.21697 1.52944 0.0940695
-3.21716 1.51736 0.0889515
-3.20864 1.52584 0.0920009
-3.21697 1.52944 0.0940695


-3.20841 1.53807 0.0968003
-3.2175 1.54082 0.0941917
-3.21697 1.52944 0.0940695
-3.20841 1.53807 0.0968003


-3.23344 1.53553 0.085804
-3.23379 1.52414 0.0889413
-3.22528 1.53192 0.091904
-3.23344 1.53553 0.085804


-3.1916 1.53265 0.0904384
-3.1834 1.52864 0.08078
-3.183 1.54139 0.0931319
-3.1916 1.53265 0.0904384


-3.19986 1.5467 0.098885
-3.20012 1.53431 0.094865
-3.1916 1.54278 0.0971791
-3.19986 1.5467 0.098885


-3.20012 1.53431 0.094865
-3.20864 1.52584 0.0920009
-3.19937 1.52297 0.0858424
-3.20012 1.53431 0.094865


-3.1834 1.52864 0.08078
-3.17461 1.52763 0.0713917
-3.17461 1.53745 0.0840537
-3.1834 1.52864 0.08078


-2.7764 1.97382 -0.0126833
-2.78919 1.96091 -0.000270173
-2.77047 1.96074 -0.00453707
-2.7764 1.97382 -0.0126833


-2.82478 2 0.00375623
-2.83771 1.98676 0.0167271
-2.81907 1.98704 0.00487402
-2.82478 2 0.00375623


-2.81448 1.93541 0.0113785
-2.82683 1.92295 0.0100255
-2.80801 1.92258 0.00715103
-2.81448 1.93541 0.0113785


-2.84336 2 0.0144583
-2.85637 1.98717 0.0261036
-2.83771 1.98676 0.0167271
-2.84336 2 0.0144583


-2.85133 1.89823 -0.00410825
-2.86337 1.8861 -0.0145805
-2.84449 1.8855 -0.0202882
-2.85133 1.89823 -0.00410825


-2.87503 1.98687 0.0322199
-2.88053 2 0.0245433
-2.8937 1.98693 0.0335143
-2.87503 1.98687 0.0322199


-2.88711 1.86215 -0.0362942
-2.89883 1.85033 -0.0456028
-2.87993 1.84947 -0.0568305
-2.88711 1.86215 -0.0362942


-2.91237 1.987 0.0295308
-2.89911 2 0.0222755
-2.9177 2 0.0148638
-2.91237 1.987 0.0295308


-2.92184 1.82712 -0.0586552
-2.93324 1.81562 -0.0624445
-2.91436 1.81448 -0.0758497
-2.92184 1.82712 -0.0586552


-2.90625 1.83041 -0.0659559
-2.92184 1.82712 -0.0586552
-2.91436 1.81448 -0.0758497
-2.90625 1.83041 -0.0659559


-2.92611 1.83917 -0.0383169
-2.93732 1.82769 -0.0436374
-2.92184 1.82712 -0.0586552
-2.92611 1.83917 -0.0383169


-3.19937 1.52297 0.0858424
-3.20864 1.51533 0.0838308
-3.20037 1.51162 0.0736728
-3.19937 1.52297 0.0858424


-3.21697 1.52944 0.0940695
-3.22528 1.53192 0.091904
-3.22528 1.52106 0.0911823
-3.21697 1.52944 0.0940695


-3.20841 1.53807 0.0968003
-3.21697 1.52944 0.0940695
-3.20864 1.52584 0.0920009
-3.20841 1.53807 0.0968003


-3.2175 1.54082 0.0941917
-3.22528 1.53192 0.091904
-3.21697 1.52944 0.0940695
-3.2175 1.54082 0.0941917


-3.20841 1.54854 0.0966574
-3.2175 1.54082 0.0941917
-3.20841 1.53807 0.0968003
-3.20841 1.54854 0.0966574


-3.21677 1.5522 0.0905065
-3.22559 1.55518 0.0804749
-3.2175 1.54082 0.0941917
-3.21677 1.5522 0.0905065


-3.21716 1.51736 0.0889515
-3.20864 1.51533 0.0838308
-3.20864 1.52584 0.0920009
-3.21716 1.51736 0.0889515


-2.92546 1.65929 0.0762469
-2.91162 1.65815 0.0783289
-2.91495 1.66975 0.0754719
-2.92546 1.65929 0.0762469


-2.86026 1.68841 0.0789172
-2.86396 1.70011 0.0716146
-2.87902 1.69027 0.0744407
-2.86026 1.68841 0.0789172


-2.84452 1.66317 0.0649963
-2.83663 1.65573 0.0512082
-2.83372 1.674 0.0704442
-2.84452 1.66317 0.0649963


-2.85532 1.65767 0.0642351
-2.84452 1.66317 0.0649963
-2.8524 1.6758 0.0774219
-2.85532 1.65767 0.0642351


-2.85532 1.65767 0.0642351
-2.83663 1.65573 0.0512082
-2.84452 1.66317 0.0649963
-2.85532 1.65767 0.0642351


-2.84151 1.69163 0.0785669
-2.83412 1.70966 0.0715237
-2.84894 1.71042 0.0671836
-2.84151 1.69163 0.0785669


-2.8524 1.6758 0.0774219
-2.84151 1.69163 0.0785669
-2.86026 1.68841 0.0789172
-2.8524 1.6758 0.0774219


-2.82262 1.68998 0.0753933
-2.83412 1.70966 0.0715237
-2.84151 1.69163 0.0785669
-2.82262 1.68998 0.0753933


-2.93777 1.71304 0.00397023
-2.93091 1.69514 0.0397406
-2.92005 1.7058 0.0310973
-2.93777 1.71304 0.00397023


-2.95536 1.68586 0.0344265
-2.94496 1.69618 0.0268573
-2.95297 1.70317 0.00840988
-2.95536 1.68586 0.0344265


-2.93777 1.71304 0.00397023
-2.92005 1.7058 0.0310973
-2.92354 1.71745 0.00781915
-2.93777 1.71304 0.00397023


-2.93691 1.67777 0.058582
-2.93091 1.69514 0.0397406
-2.94496 1.69618 0.0268573
-2.93691 1.67777 0.058582


-2.93691 1.67777 0.058582
-2.92886 1.67084 0.0694385
-2.92294 1.68245 0.0619228
-2.93691 1.67777 0.058582


-2.94728 1.67315 0.0569574
-2.93691 1.67777 0.058582
-2.95536 1.68586 0.0344265
-2.94728 1.67315 0.0569574


-2.93091 1.69514 0.0397406
-2.92294 1.68245 0.0619228
-2.91212 1.69315 0.0558099
-2.93091 1.69514 0.0397406


-2.89339 1.69121 0.0682269
-2.89701 1.70289 0.0522631
-2.91212 1.69315 0.0558099
-2.89339 1.69121 0.0682269


-2.88114 1.67763 0.0796034
-2.87902 1.69027 0.0744407
-2.89339 1.69121 0.0682269
-2.88114 1.67763 0.0796034


-2.88514 1.66373 0.0785033
-2.88114 1.67763 0.0796034
-2.89621 1.6678 0.0794858
-2.88514 1.66373 0.0785033


-2.86682 1.67671 0.079793
-2.87902 1.69027 0.0744407
-2.88114 1.67763 0.0796034
-2.86682 1.67671 0.079793


-2.88261 1.70194 0.0618738
-2.86396 1.70011 0.0716146
-2.87594 1.7136 0.0501365
-2.88261 1.70194 0.0618738


-2.8948 1.67951 0.076448
-2.88114 1.67763 0.0796034
-2.89339 1.69121 0.0682269
-2.8948 1.67951 0.076448


-2.90879 1.68146 0.0701306
-2.8948 1.67951 0.076448
-2.89339 1.69121 0.0682269
-2.90879 1.68146 0.0701306


-2.89621 1.6678 0.0794858
-2.88114 1.67763 0.0796034
-2.8948 1.67951 0.076448
-2.89621 1.6678 0.0794858


-2.86682 1.67671 0.079793
-2.86026 1.68841 0.0789172
-2.87902 1.69027 0.0744407
-2.86682 1.67671 0.079793


-2.97151 1.70537 -0.0108971
-2.95634 1.71492 -0.0144287
-2.97489 1.71694 -0.0316902
-2.97151 1.70537 -0.0108971


-2.93691 1.67777 0.058582
-2.94496 1.69618 0.0268573
-2.95536 1.68586 0.0344265
-2.93691 1.67777 0.058582


-2.94496 1.69618 0.0268573
-2.93091 1.69514 0.0397406
-2.93777 1.71304 0.00397023
-2.94496 1.69618 0.0268573


-2.89339 1.69121 0.0682269
-2.87902 1.69027 0.0744407
-2.88261 1.70194 0.0618738
-2.89339 1.69121 0.0682269


-2.84955 1.73486 0.0339543
-2.83804 1.72152 0.059119
-2.83078 1.73335 0.0470264
-2.84955 1.73486 0.0339543


-2.86447 1.73563 0.0219016
-2.84955 1.73486 0.0339543
-2.85351 1.74666 0.0107965
-2.86447 1.73563 0.0219016


-2.86064 1.72381 0.0443348
-2.83804 1.72152 0.059119
-2.84955 1.73486 0.0339543
-2.86064 1.72381 0.0443348


-2.82322 1.78104 -0.0198736
-2.83874 1.7777 -0.0283725
-2.83122 1.76909 -0.00914784
-2.82322 1.78104 -0.0198736


-2.82336 1.8169 -0.0516032
-2.83926 1.81391 -0.0629742
-2.81914 1.80486 -0.0414017
-2.82336 1.8169 -0.0516032


-2.84623 1.7942 -0.0549606
-2.83874 1.7777 -0.0283725
-2.83064 1.79358 -0.0412251
-2.84623 1.7942 -0.0549606


-2.81914 1.80486 -0.0414017
-2.83926 1.81391 -0.0629742
-2.83064 1.79358 -0.0412251
-2.81914 1.80486 -0.0414017


-2.85368 1.80292 -0.067625
-2.86507 1.79148 -0.0662797
-2.84623 1.7942 -0.0549606
-2.85368 1.80292 -0.067625


-2.87677 1.81606 -0.0813396
-2.87253 1.80409 -0.0786855
-2.85804 1.81492 -0.0749492
-2.87677 1.81606 -0.0813396


-2.85757 1.78294 -0.0513524
-2.83874 1.7777 -0.0283725
-2.84623 1.7942 -0.0549606
-2.85757 1.78294 -0.0513524


-2.90684 1.8018 -0.0833514
-2.91436 1.81448 -0.0758497
-2.92571 1.80721 -0.0748424
-2.90684 1.8018 -0.0833514


-2.8993 1.79331 -0.0820142
-2.90684 1.8018 -0.0833514
-2.91805 1.79468 -0.0819721
-2.8993 1.79331 -0.0820142


-2.8993 1.79331 -0.0820142
-2.89143 1.8053 -0.0836926
-2.90684 1.8018 -0.0833514
-2.8993 1.79331 -0.0820142


-2.94004 1.76782 -0.0727795
-2.9478 1.78049 -0.0751238
-2.95095 1.7617 -0.0700734
-2.94004 1.76782 -0.0727795


-2.94305 1.74911 -0.0567748
-2.94004 1.76782 -0.0727795
-2.95095 1.7617 -0.0700734
-2.94305 1.74911 -0.0567748


-2.93225 1.76001 -0.0648832
-2.92523 1.77185 -0.0736533
-2.94004 1.76782 -0.0727795
-2.93225 1.76001 -0.0648832


-2.94445 1.80875 -0.0604811
-2.93324 1.81562 -0.0624445
-2.93732 1.82769 -0.0436374
-2.94445 1.80875 -0.0604811


-2.95553 1.79314 -0.0661296
-2.9478 1.78049 -0.0751238
-2.94059 1.79701 -0.0727395
-2.95553 1.79314 -0.0661296


-2.97438 1.7995 -0.0446326
-2.95553 1.79314 -0.0661296
-2.95945 1.80503 -0.0514827
-2.97438 1.7995 -0.0446326


-2.96662 1.78196 -0.066883
-2.95883 1.77428 -0.0725086
-2.95553 1.79314 -0.0661296
-2.96662 1.78196 -0.066883


-2.94059 1.79701 -0.0727395
-2.92904 1.78366 -0.0793074
-2.91805 1.79468 -0.0819721
-2.94059 1.79701 -0.0727395


-2.95945 1.80503 -0.0514827
-2.95553 1.79314 -0.0661296
-2.94445 1.80875 -0.0604811
-2.95945 1.80503 -0.0514827


-2.9478 1.78049 -0.0751238
-2.92904 1.78366 -0.0793074
-2.94059 1.79701 -0.0727395
-2.9478 1.78049 -0.0751238


-2.91035 1.78214 -0.0781337
-2.91805 1.79468 -0.0819721
-2.92904 1.78366 -0.0793074
-2.91035 1.78214 -0.0781337


-2.9175 1.75923 -0.0580118
-2.90639 1.77031 -0.0664289
-2.92523 1.77185 -0.0736533
-2.9175 1.75923 -0.0580118


-2.90684 1.8018 -0.0833514
-2.89143 1.8053 -0.0836926
-2.89554 1.81726 -0.0807542
-2.90684 1.8018 -0.0833514


-2.8917 1.78067 -0.070839
-2.8993 1.79331 -0.0820142
-2.91035 1.78214 -0.0781337
-2.8917 1.78067 -0.070839


-2.8917 1.78067 -0.070839
-2.88396 1.79269 -0.077426
-2.8993 1.79331 -0.0820142
-2.8917 1.78067 -0.070839


-2.8993 1.79331 -0.0820142
-2.88396 1.79269 -0.077426
-2.89143 1.8053 -0.0836926
-2.8993 1.79331 -0.0820142


-2.8754 1.87682 -0.021688
-2.87089 1.8648 -0.0404316
-2.85647 1.87607 -0.0297865
-2.8754 1.87682 -0.021688


-2.8916 1.84114 -0.061841
-2.87993 1.84947 -0.0568305
-2.89883 1.85033 -0.0456028
-2.8916 1.84114 -0.061841


-2.91044 1.84228 -0.0481105
-2.8916 1.84114 -0.061841
-2.89883 1.85033 -0.0456028
-2.91044 1.84228 -0.0481105


-2.88423 1.82859 -0.076029
-2.8727 1.83676 -0.0711343
-2.8916 1.84114 -0.061841
-2.88423 1.82859 -0.076029


-2.87089 1.8648 -0.0404316
-2.84946 1.86345 -0.0453215
-2.85647 1.87607 -0.0297865
-2.87089 1.8648 -0.0404316


-2.8727 1.83676 -0.0711343
-2.86108 1.8518 -0.0577999
-2.87993 1.84947 -0.0568305
-2.8727 1.83676 -0.0711343


-2.85669 1.83968 -0.0676951
-2.84227 1.85091 -0.0557198
-2.86108 1.8518 -0.0577999
-2.85669 1.83968 -0.0676951


-2.8727 1.83676 -0.0711343
-2.86543 1.82752 -0.0760456
-2.85669 1.83968 -0.0676951
-2.8727 1.83676 -0.0711343


-2.8916 1.84114 -0.061841
-2.8727 1.83676 -0.0711343
-2.87993 1.84947 -0.0568305
-2.8916 1.84114 -0.061841


-2.88423 1.82859 -0.076029
-2.86543 1.82752 -0.0760456
-2.8727 1.83676 -0.0711343
-2.88423 1.82859 -0.076029


-2.90625 1.83041 -0.0659559
-2.91436 1.81448 -0.0758497
-2.89554 1.81726 -0.0807542
-2.90625 1.83041 -0.0659559


-2.88423 1.82859 -0.076029
-2.90625 1.83041 -0.0659559
-2.89554 1.81726 -0.0807542
-2.88423 1.82859 -0.076029


-2.91044 1.84228 -0.0481105
-2.92611 1.83917 -0.0383169
-2.92184 1.82712 -0.0586552
-2.91044 1.84228 -0.0481105


-2.90325 1.86257 -0.0237318
-2.91778 1.85123 -0.028081
-2.89883 1.85033 -0.0456028
-2.90325 1.86257 -0.0237318


-2.91044 1.84228 -0.0481105
-2.92184 1.82712 -0.0586552
-2.90625 1.83041 -0.0659559
-2.91044 1.84228 -0.0481105


-2.86543 1.82752 -0.0760456
-2.85804 1.81492 -0.0749492
-2.84951 1.82705 -0.0705616
-2.86543 1.82752 -0.0760456


-2.86108 1.8518 -0.0577999
-2.8727 1.83676 -0.0711343
-2.85669 1.83968 -0.0676951
-2.86108 1.8518 -0.0577999


-2.87677 1.81606 -0.0813396
-2.85804 1.81492 -0.0749492
-2.86543 1.82752 -0.0760456
-2.87677 1.81606 -0.0813396


-2.89554 1.81726 -0.0807542
-2.87677 1.81606 -0.0813396
-2.88423 1.82859 -0.076029
-2.89554 1.81726 -0.0807542


-2.89143 1.8053 -0.0836926
-2.88396 1.79269 -0.077426
-2.87253 1.80409 -0.0786855
-2.89143 1.8053 -0.0836926


-2.83776 1.83876 -0.0610883
-2.83058 1.82613 -0.0590324
-2.81888 1.83789 -0.0492456
-2.83776 1.83876 -0.0610883


-2.85669 1.83968 -0.0676951
-2.83776 1.83876 -0.0610883
-2.84227 1.85091 -0.0557198
-2.85669 1.83968 -0.0676951


-2.84951 1.82705 -0.0705616
-2.83058 1.82613 -0.0590324
-2.83776 1.83876 -0.0610883
-2.84951 1.82705 -0.0705616


-2.86543 1.82752 -0.0760456
-2.84951 1.82705 -0.0705616
-2.85669 1.83968 -0.0676951
-2.86543 1.82752 -0.0760456


-2.87253 1.80409 -0.0786855
-2.85368 1.80292 -0.067625
-2.85804 1.81492 -0.0749492
-2.87253 1.80409 -0.0786855


-2.87292 1.77944 -0.0584418
-2.86507 1.79148 -0.0662797
-2.88396 1.79269 -0.077426
-2.87292 1.77944 -0.0584418


-2.85757 1.78294 -0.0513524
-2.84623 1.7942 -0.0549606
-2.86507 1.79148 -0.0662797
-2.85757 1.78294 -0.0513524


-2.8917 1.78067 -0.070839
-2.88761 1.76883 -0.0541305
-2.87292 1.77944 -0.0584418
-2.8917 1.78067 -0.070839


-2.84609 1.75843 -0.00385243
-2.82367 1.75649 0.0162082
-2.83122 1.76909 -0.00914784
-2.84609 1.75843 -0.00385243


-2.81177 1.79237 -0.0240004
-2.78992 1.79067 -0.00689563
-2.79721 1.80331 -0.0222907
-2.81177 1.79237 -0.0240004


-2.82322 1.78104 -0.0198736
-2.83064 1.79358 -0.0412251
-2.83874 1.7777 -0.0283725
-2.82322 1.78104 -0.0198736


-2.80762 1.78044 -0.00709756
-2.82322 1.78104 -0.0198736
-2.81921 1.76909 8.85686e-05
-2.80762 1.78044 -0.00709756


-2.81177 1.79237 -0.0240004
-2.83064 1.79358 -0.0412251
-2.82322 1.78104 -0.0198736
-2.81177 1.79237 -0.0240004


-2.83064 1.79358 -0.0412251
-2.83926 1.81391 -0.0629742
-2.84623 1.7942 -0.0549606
-2.83064 1.79358 -0.0412251


-2.85757 1.78294 -0.0513524
-2.85363 1.77101 -0.0310895
-2.83874 1.7777 -0.0283725
-2.85757 1.78294 -0.0513524


-2.81921 1.76909 8.85686e-05
-2.81179 1.75649 0.0232583
-2.79692 1.76728 0.0158387
-2.81921 1.76909 8.85686e-05


-2.81177 1.79237 -0.0240004
-2.82322 1.78104 -0.0198736
-2.80762 1.78044 -0.00709756
-2.81177 1.79237 -0.0240004


-2.83122 1.76909 -0.00914784
-2.82367 1.75649 0.0162082
-2.81921 1.76909 8.85686e-05
-2.83122 1.76909 -0.00914784


-2.8117 1.82848 -0.0443884
-2.82336 1.8169 -0.0516032
-2.80448 1.81258 -0.0337752
-2.8117 1.82848 -0.0443884


-2.8117 1.82848 -0.0443884
-2.81888 1.83789 -0.0492456
-2.83058 1.82613 -0.0590324
-2.8117 1.82848 -0.0443884


-2.78563 1.81497 -0.020127
-2.79557 1.828 -0.0309414
-2.80448 1.81258 -0.0337752
-2.78563 1.81497 -0.020127


-2.79557 1.828 -0.0309414
-2.78375 1.8396 -0.0208347
-2.80474 1.84926 -0.0349819
-2.79557 1.828 -0.0309414


-2.8235 1.85006 -0.0475298
-2.84227 1.85091 -0.0557198
-2.83776 1.83876 -0.0610883
-2.8235 1.85006 -0.0475298


-2.92611 1.83917 -0.0383169
-2.93666 1.8523 -0.00592219
-2.94485 1.84031 -0.0158736
-2.92611 1.83917 -0.0383169


-2.89883 1.85033 -0.0456028
-2.91778 1.85123 -0.028081
-2.91044 1.84228 -0.0481105
-2.89883 1.85033 -0.0456028


-2.92207 1.86344 -0.00417625
-2.92931 1.87606 0.0227446
-2.94093 1.86437 0.018148
-2.92207 1.86344 -0.00417625


-2.90325 1.86257 -0.0237318
-2.92207 1.86344 -0.00417625
-2.91778 1.85123 -0.028081
-2.90325 1.86257 -0.0237318


-2.90325 1.86257 -0.0237318
-2.9105 1.87519 0.00257739
-2.92207 1.86344 -0.00417625
-2.90325 1.86257 -0.0237318


-2.93732 1.82769 -0.0436374
-2.9561 1.82887 -0.0210107
-2.95778 1.81695 -0.0373605
-2.93732 1.82769 -0.0436374


-2.97231 1.73477 -0.0532919
-2.98027 1.74748 -0.0658743
-2.98295 1.72962 -0.0528403
-2.97231 1.73477 -0.0532919


-2.97489 1.71694 -0.0316902
-2.97231 1.73477 -0.0532919
-2.98295 1.72962 -0.0528403
-2.97489 1.71694 -0.0316902


-2.96433 1.72761 -0.03998
-2.9581 1.73931 -0.0518228
-2.97231 1.73477 -0.0532919
-2.96433 1.72761 -0.03998


-3.05788 1.84436 0.0890801
-3.03901 1.84266 0.081682
-3.04271 1.85455 0.0906704
-3.05788 1.84436 0.0890801


-3.05298 1.81379 0.0495749
-3.04577 1.83083 0.0717947
-3.06094 1.82646 0.0729936
-3.05298 1.81379 0.0495749


-3.03785 1.81819 0.0472415
-3.02715 1.82925 0.0571439
-3.04577 1.83083 0.0717947
-3.03785 1.81819 0.0472415


-3.07167 1.81023 0.0525396
-3.05298 1.81379 0.0495749
-3.06094 1.82646 0.0729936
-3.07167 1.81023 0.0525396


-2.95778 1.81695 -0.0373605
-2.97091 1.81836 -0.0205686
-2.95945 1.80503 -0.0514827
-2.95778 1.81695 -0.0373605


-2.94485 1.84031 -0.0158736
-2.9561 1.82887 -0.0210107
-2.93732 1.82769 -0.0436374
-2.94485 1.84031 -0.0158736


-2.96364 1.8415 0.0089649
-2.97488 1.83018 0.0038073
-2.9561 1.82887 -0.0210107
-2.96364 1.8415 0.0089649


-2.9936 1.82716 0.0207325
-2.98588 1.81449 -0.00996257
-2.97488 1.83018 0.0038073
-2.9936 1.82716 0.0207325


-2.99002 1.85123 0.0541909
-3.00128 1.8398 0.0496234
-2.9825 1.83852 0.0269019
-2.99002 1.85123 0.0541909


-3.00464 1.82068 0.0215161
-2.99687 1.80805 -0.00911845
-2.9936 1.82716 0.0207325
-3.00464 1.82068 0.0215161


-3.00464 1.82068 0.0215161
-3.01555 1.80468 0.00338395
-2.99687 1.80805 -0.00911845
-3.00464 1.82068 0.0215161


-3.04501 1.79545 0.00956687
-3.05889 1.79644 0.0202315
-3.05553 1.78477 -0.00482469
-3.04501 1.79545 0.00956687


-3.02628 1.7937 -0.0075955
-3.03422 1.80639 0.022821
-3.03701 1.78841 -0.00946886
-3.02628 1.7937 -0.0075955


-3.05298 1.81379 0.0495749
-3.07167 1.81023 0.0525396
-3.05889 1.79644 0.0202315
-3.05298 1.81379 0.0495749


-3.00407 1.7855 -0.0385521
-3.00698 1.76767 -0.057662
-2.99178 1.77192 -0.0609355
-3.00407 1.7855 -0.0385521


-3.00765 1.7972 -0.0172246
-3.00407 1.7855 -0.0385521
-2.98907 1.79539 -0.0368909
-3.00765 1.7972 -0.0172246


-3.01555 1.80468 0.00338395
-3.00765 1.7972 -0.0172246
-2.99687 1.80805 -0.00911845
-3.01555 1.80468 0.00338395


-3.01555 1.80468 0.00338395
-3.02628 1.7937 -0.0075955
-3.00765 1.7972 -0.0172246
-3.01555 1.80468 0.00338395


-3.01833 1.78099 -0.0350541
-3.00698 1.76767 -0.057662
-3.00407 1.7855 -0.0385521
-3.01833 1.78099 -0.0350541


-2.95553 1.79314 -0.0661296
-2.94059 1.79701 -0.0727395
-2.94445 1.80875 -0.0604811
-2.95553 1.79314 -0.0661296


-3.0201 1.84585 0.0737898
-3.02776 1.85837 0.0877066
-3.03901 1.84266 0.081682
-3.0201 1.84585 0.0737898


-3.01239 1.82853 0.0429477
-3.00128 1.8398 0.0496234
-3.0201 1.84585 0.0737898
-3.01239 1.82853 0.0429477


-2.97488 1.83018 0.0038073
-2.96364 1.8415 0.0089649
-2.9825 1.83852 0.0269019
-2.97488 1.83018 0.0038073


-2.9936 1.82716 0.0207325
-2.97488 1.83018 0.0038073
-2.9825 1.83852 0.0269019
-2.9936 1.82716 0.0207325


-2.97091 1.81836 -0.0205686
-2.9561 1.82887 -0.0210107
-2.97488 1.83018 0.0038073
-2.97091 1.81836 -0.0205686


-2.97438 1.7995 -0.0446326
-2.97091 1.81836 -0.0205686
-2.98588 1.81449 -0.00996257
-2.97438 1.7995 -0.0446326


-2.95778 1.81695 -0.0373605
-2.94445 1.80875 -0.0604811
-2.93732 1.82769 -0.0436374
-2.95778 1.81695 -0.0373605


-2.97091 1.81836 -0.0205686
-2.95778 1.81695 -0.0373605
-2.9561 1.82887 -0.0210107
-2.97091 1.81836 -0.0205686


-2.95945 1.80503 -0.0514827
-2.94445 1.80875 -0.0604811
-2.95778 1.81695 -0.0373605
-2.95945 1.80503 -0.0514827


-2.97438 1.7995 -0.0446326
-2.95945 1.80503 -0.0514827
-2.97091 1.81836 -0.0205686
-2.97438 1.7995 -0.0446326


-2.97438 1.7995 -0.0446326
-2.96662 1.78196 -0.066883
-2.95553 1.79314 -0.0661296
-2.97438 1.7995 -0.0446326


-2.96708 1.87449 0.0586384
-2.94817 1.87367 0.0391994
-2.95535 1.8864 0.0593666
-2.96708 1.87449 0.0586384


-2.95234 1.84912 0.00755924
-2.95978 1.86178 0.0358023
-2.97114 1.85408 0.0377116
-2.95234 1.84912 0.00755924


-2.95234 1.84912 0.00755924
-2.94093 1.86437 0.018148
-2.95978 1.86178 0.0358023
-2.95234 1.84912 0.00755924


-2.9825 1.83852 0.0269019
-2.96364 1.8415 0.0089649
-2.97114 1.85408 0.0377116
-2.9825 1.83852 0.0269019


-2.93666 1.8523 -0.00592219
-2.91778 1.85123 -0.028081
-2.92207 1.86344 -0.00417625
-2.93666 1.8523 -0.00592219


-3.01291 1.86447 0.084063
-3.02776 1.85837 0.0877066
-3.0201 1.84585 0.0737898
-3.01291 1.86447 0.084063


-2.99415 1.86335 0.0713225
-3.01291 1.86447 0.084063
-3.00534 1.85179 0.0689807
-2.99415 1.86335 0.0713225


-3.00488 1.87653 0.0842734
-3.00914 1.88856 0.0829764
-3.02387 1.8777 0.0877801
-3.00488 1.87653 0.0842734


-2.97151 1.70537 -0.0108971
-2.99009 1.70766 -0.0291895
-2.98199 1.69492 -0.00264682
-2.97151 1.70537 -0.0108971


-2.96433 1.72761 -0.03998
-2.97489 1.71694 -0.0316902
-2.95634 1.71492 -0.0144287
-2.96433 1.72761 -0.03998


-2.95017 1.72665 -0.0291004
-2.96433 1.72761 -0.03998
-2.95634 1.71492 -0.0144287
-2.95017 1.72665 -0.0291004


-2.9581 1.73931 -0.0518228
-2.96163 1.75099 -0.0645671
-2.97231 1.73477 -0.0532919
-2.9581 1.73931 -0.0518228


-2.98295 1.72962 -0.0528403
-2.99331 1.71923 -0.0468477
-2.97489 1.71694 -0.0316902
-2.98295 1.72962 -0.0528403


-2.95017 1.72665 -0.0291004
-2.9581 1.73931 -0.0518228
-2.96433 1.72761 -0.03998
-2.95017 1.72665 -0.0291004


-2.99331 1.71923 -0.0468477
-3.01181 1.71542 -0.0531678
-3.00368 1.70265 -0.0320011
-2.99331 1.71923 -0.0468477


-2.97489 1.71694 -0.0316902
-2.99331 1.71923 -0.0468477
-2.99009 1.70766 -0.0291895
-2.97489 1.71694 -0.0316902


-2.99461 1.73137 -0.0595623
-2.99099 1.74229 -0.0653096
-3.00628 1.73313 -0.0646239
-2.99461 1.73137 -0.0595623


-3.24174 1.59587 0.00392669
-3.25 1.58749 0.00181837
-3.24179 1.58426 0.0207761
-3.24174 1.59587 0.00392669


-3.10938 1.68699 -0.0596669
-3.09964 1.70459 -0.0732951
-3.11775 1.70005 -0.0716865
-3.10938 1.68699 -0.0596669


-3.08888 1.6877 -0.056527
-3.07902 1.68997 -0.0565082
-3.08162 1.7014 -0.0686139
-3.08888 1.6877 -0.056527


-3.08005 1.71726 -0.0754101
-3.08834 1.73016 -0.0722527
-3.0899 1.7144 -0.0757553
-3.08005 1.71726 -0.0754101


-3.08649 1.75336 -0.0480023
-3.09932 1.75465 -0.0423002
-3.09665 1.74306 -0.0593496
-3.08649 1.75336 -0.0480023


-3.10912 1.74453 -0.0544818
-3.11485 1.75349 -0.0395801
-3.12474 1.74384 -0.0510978
-3.10912 1.74453 -0.0544818


-3.09665 1.74306 -0.0593496
-3.10912 1.74453 -0.0544818
-3.10651 1.73305 -0.0676825
-3.09665 1.74306 -0.0593496


-3.09932 1.75465 -0.0423002
-3.11485 1.75349 -0.0395801
-3.10912 1.74453 -0.0544818
-3.09932 1.75465 -0.0423002


-3.11054 1.67202 -0.0390883
-3.11887 1.68524 -0.0588165
-3.12829 1.67575 -0.0475868
-3.11054 1.67202 -0.0390883


-3.09875 1.67806 -0.045889
-3.11054 1.67202 -0.0390883
-3.10833 1.66065 -0.0192555
-3.09875 1.67806 -0.045889


-3.10938 1.68699 -0.0596669
-3.11887 1.68524 -0.0588165
-3.11054 1.67202 -0.0390883
-3.10938 1.68699 -0.0596669


-3.11887 1.68524 -0.0588165
-3.12722 1.69847 -0.0707767
-3.13196 1.68956 -0.0642202
-3.11887 1.68524 -0.0588165


-3.14427 1.66836 -0.0387758
-3.12632 1.66436 -0.0292068
-3.12829 1.67575 -0.0475868
-3.14427 1.66836 -0.0387758


-3.10938 1.68699 -0.0596669
-3.11775 1.70005 -0.0716865
-3.11887 1.68524 -0.0588165
-3.10938 1.68699 -0.0596669


-3.09727 1.69316 -0.0644071
-3.10938 1.68699 -0.0596669
-3.09875 1.67806 -0.045889
-3.09727 1.69316 -0.0644071


-3.08888 1.6877 -0.056527
-3.09727 1.69316 -0.0644071
-3.09875 1.67806 -0.045889
-3.08888 1.6877 -0.056527


-3.09035 1.66493 -0.0224059
-3.08301 1.67852 -0.0422044
-3.09875 1.67806 -0.045889
-3.09035 1.66493 -0.0224059


-3.08162 1.7014 -0.0686139
-3.06914 1.70698 -0.0696424
-3.08005 1.71726 -0.0754101
-3.08162 1.7014 -0.0686139


-3.09964 1.70459 -0.0732951
-3.08162 1.7014 -0.0686139
-3.0899 1.7144 -0.0757553
-3.09964 1.70459 -0.0732951


-3.07902 1.68997 -0.0565082
-3.06914 1.70698 -0.0696424
-3.08162 1.7014 -0.0686139
-3.07902 1.68997 -0.0565082


-3.08301 1.67852 -0.0422044
-3.07902 1.68997 -0.0565082
-3.08888 1.6877 -0.056527
-3.08301 1.67852 -0.0422044


-3.0707 1.68429 -0.0461291
-3.06083 1.69403 -0.0546933
-3.07902 1.68997 -0.0565082
-3.0707 1.68429 -0.0461291


-3.08301 1.67852 -0.0422044
-3.06819 1.67293 -0.0277947
-3.0707 1.68429 -0.0461291
-3.08301 1.67852 -0.0422044


-3.09875 1.67806 -0.045889
-3.08301 1.67852 -0.0422044
-3.08888 1.6877 -0.056527
-3.09875 1.67806 -0.045889


-3.09035 1.66493 -0.0224059
-3.08052 1.66706 -0.022954
-3.08301 1.67852 -0.0422044
-3.09035 1.66493 -0.0224059


-3.10833 1.66065 -0.0192555
-3.09035 1.66493 -0.0224059
-3.09875 1.67806 -0.045889
-3.10833 1.66065 -0.0192555


-3.08196 1.65182 0.00278006
-3.07218 1.65404 0.00212694
-3.08052 1.66706 -0.022954
-3.08196 1.65182 0.00278006


-3.05253 1.68109 -0.0329193
-3.06083 1.69403 -0.0546933
-3.0707 1.68429 -0.0461291
-3.05253 1.68109 -0.0329193


-3.09964 1.70459 -0.0732951
-3.10799 1.71005 -0.0754407
-3.11775 1.70005 -0.0716865
-3.09964 1.70459 -0.0732951


-3.08162 1.7014 -0.0686139
-3.09964 1.70459 -0.0732951
-3.09727 1.69316 -0.0644071
-3.08162 1.7014 -0.0686139


-3.0899 1.7144 -0.0757553
-3.10799 1.71005 -0.0754407
-3.09964 1.70459 -0.0732951
-3.0899 1.7144 -0.0757553


-3.11775 1.70005 -0.0716865
-3.12722 1.69847 -0.0707767
-3.11887 1.68524 -0.0588165
-3.11775 1.70005 -0.0716865


-3.09727 1.69316 -0.0644071
-3.09964 1.70459 -0.0732951
-3.10938 1.68699 -0.0596669
-3.09727 1.69316 -0.0644071


-3.10799 1.71005 -0.0754407
-3.1141 1.71933 -0.0745331
-3.12609 1.71319 -0.0743125
-3.10799 1.71005 -0.0754407


-3.15444 1.68443 -0.0599482
-3.17211 1.68855 -0.0626389
-3.16365 1.67509 -0.050681
-3.15444 1.68443 -0.0599482


-3.14705 1.70532 -0.0713419
-3.15627 1.69579 -0.067611
-3.14332 1.69098 -0.0654796
-3.14705 1.70532 -0.0713419


-3.13773 1.71496 -0.0721512
-3.14705 1.70532 -0.0713419
-3.13561 1.70353 -0.0724339
-3.13773 1.71496 -0.0721512


-3.16457 1.70921 -0.0674539
-3.15627 1.69579 -0.067611
-3.14705 1.70532 -0.0713419
-3.16457 1.70921 -0.0674539


-3.1713 1.7203 -0.0600124
-3.16457 1.70921 -0.0674539
-3.16198 1.72056 -0.0631399
-3.1713 1.7203 -0.0600124


-3.18062 1.70205 -0.0643452
-3.1909 1.70445 -0.0607852
-3.18963 1.69312 -0.0620842
-3.18062 1.70205 -0.0643452


-3.16457 1.70921 -0.0674539
-3.18062 1.70205 -0.0643452
-3.17211 1.69768 -0.0660171
-3.16457 1.70921 -0.0674539


-3.18062 1.71133 -0.0617948
-3.1909 1.70445 -0.0607852
-3.18062 1.70205 -0.0643452
-3.18062 1.71133 -0.0617948


-3.1743 1.67716 -0.0539151
-3.19138 1.68177 -0.0580311
-3.18311 1.66805 -0.0454732
-3.1743 1.67716 -0.0539151


-3.05253 1.68109 -0.0329193
-3.04424 1.66817 -0.00766544
-3.04243 1.68428 -0.0319324
-3.05253 1.68109 -0.0329193


-3.08052 1.66706 -0.022954
-3.07218 1.65404 0.00212694
-3.0624 1.66398 -0.0104644
-3.08052 1.66706 -0.022954


-3.08301 1.67852 -0.0422044
-3.08052 1.66706 -0.022954
-3.06819 1.67293 -0.0277947
-3.08301 1.67852 -0.0422044


-3.09035 1.66493 -0.0224059
-3.08196 1.65182 0.00278006
-3.08052 1.66706 -0.022954
-3.09035 1.66493 -0.0224059


-3.11054 1.67202 -0.0390883
-3.11788 1.65939 -0.0188527
-3.10833 1.66065 -0.0192555
-3.11054 1.67202 -0.0390883


-3.09996 1.65545 -0.00809227
-3.0978 1.64413 0.0125365
-3.08196 1.65182 0.00278006
-3.09996 1.65545 -0.00809227


-3.0736 1.63873 0.0258129
-3.06386 1.64103 0.0250872
-3.07218 1.65404 0.00212694
-3.0736 1.63873 0.0258129


-3.05555 1.63546 0.0347052
-3.04725 1.62244 0.0484408
-3.03758 1.63228 0.0436616
-3.05555 1.63546 0.0347052


-3.06386 1.64103 0.0250872
-3.05555 1.63546 0.0347052
-3.05152 1.64687 0.0213452
-3.06386 1.64103 0.0250872


-3.05412 1.65826 0.00284567
-3.06386 1.64103 0.0250872
-3.05152 1.64687 0.0213452
-3.05412 1.65826 0.00284567


-3.0736 1.63873 0.0258129
-3.06525 1.62566 0.0431993
-3.06386 1.64103 0.0250872
-3.0736 1.63873 0.0258129


-3.06525 1.62566 0.0431993
-3.04725 1.62244 0.0484408
-3.05555 1.63546 0.0347052
-3.06525 1.62566 0.0431993


-3.0833 1.629 0.0376881
-3.06525 1.62566 0.0431993
-3.0736 1.63873 0.0258129
-3.0833 1.629 0.0376881


-3.07267 1.61235 0.0532128
-3.06659 1.60276 0.0553123
-3.0629 1.61422 0.0517506
-3.07267 1.61235 0.0532128


-3.08103 1.61766 0.0500357
-3.07267 1.61235 0.0532128
-3.06525 1.62566 0.0431993
-3.08103 1.61766 0.0500357


-3.0833 1.629 0.0376881
-3.08103 1.61766 0.0500357
-3.06525 1.62566 0.0431993
-3.0833 1.629 0.0376881


-3.08196 1.65182 0.00278006
-3.09162 1.63428 0.0295362
-3.0736 1.63873 0.0258129
-3.08196 1.65182 0.00278006


-3.10109 1.62466 0.0430244
-3.09273 1.61147 0.0565239
-3.0833 1.629 0.0376881
-3.10109 1.62466 0.0430244


-3.09273 1.61147 0.0565239
-3.09379 1.59683 0.063711
-3.08439 1.60632 0.0580336
-3.09273 1.61147 0.0565239


-3.06549 1.57652 0.0415737
-3.07495 1.56713 0.0353917
-3.05716 1.56329 0.0208545
-3.06549 1.57652 0.0415737


-3.05824 1.58969 0.0497793
-3.07384 1.58174 0.0501576
-3.06549 1.57652 0.0415737
-3.05824 1.58969 0.0497793


-3.09173 1.58545 0.0613336
-3.09379 1.59683 0.063711
-3.10126 1.58441 0.0661652
-3.09173 1.58545 0.0613336


-3.08333 1.57221 0.046546
-3.09173 1.58545 0.0613336
-3.0948 1.57407 0.0558253
-3.08333 1.57221 0.046546


-3.08333 1.57221 0.046546
-3.07384 1.58174 0.0501576
-3.09173 1.58545 0.0613336
-3.08333 1.57221 0.046546


-3.0377 1.70258 -0.053485
-3.04243 1.68428 -0.0319324
-3.02413 1.68832 -0.0258663
-3.0377 1.70258 -0.053485


-3.02221 1.71124 -0.0544863
-3.0377 1.70258 -0.053485
-3.02413 1.68832 -0.0258663
-3.02221 1.71124 -0.0544863


-3.04055 1.71401 -0.0652059
-3.04877 1.72022 -0.0709537
-3.05482 1.70704 -0.0652968
-3.04055 1.71401 -0.0652059


-3.05555 1.63546 0.0347052
-3.0432 1.64116 0.0323427
-3.05152 1.64687 0.0213452
-3.05555 1.63546 0.0347052


-2.99555 1.69607 -0.0157958
-2.98741 1.68331 0.0113496
-2.98199 1.69492 -0.00264682
-2.99555 1.69607 -0.0157958


-3.02413 1.68832 -0.0258663
-3.00587 1.68564 -0.00775871
-3.01404 1.69844 -0.0335053
-3.02413 1.68832 -0.0258663


-3.00282 1.67413 0.0127041
-2.99463 1.66131 0.0370255
-2.98432 1.67168 0.0312822
-3.00282 1.67413 0.0127041


-3.01299 1.6707 0.00993709
-3.00282 1.67413 0.0127041
-3.00587 1.68564 -0.00775871
-3.01299 1.6707 0.00993709


-3.01299 1.6707 0.00993709
-3.00625 1.66026 0.0299295
-3.00282 1.67413 0.0127041
-3.01299 1.6707 0.00993709


-3.02122 1.67685 -0.00590168
-3.01299 1.6707 0.00993709
-3.00587 1.68564 -0.00775871
-3.02122 1.67685 -0.00590168


-3.02413 1.68832 -0.0258663
-3.02122 1.67685 -0.00590168
-3.00587 1.68564 -0.00775871
-3.02413 1.68832 -0.0258663


-3.02221 1.71124 -0.0544863
-3.02413 1.68832 -0.0258663
-3.01404 1.69844 -0.0335053
-3.02221 1.71124 -0.0544863


-3.04243 1.68428 -0.0319324
-3.03418 1.67142 -0.00648503
-3.02413 1.68832 -0.0258663
-3.04243 1.68428 -0.0319324


-3.03418 1.67142 -0.00648503
-3.03596 1.65525 0.017247
-3.02594 1.66537 0.00859087
-3.03418 1.67142 -0.00648503


-3.00662 1.63496 0.0542097
-3.01671 1.62495 0.0548954
-2.99837 1.61521 0.0592136
-3.00662 1.63496 0.0542097


-2.99952 1.64981 0.0465051
-3.01488 1.64097 0.045961
-3.00662 1.63496 0.0542097
-2.99952 1.64981 0.0465051


-2.98432 1.67168 0.0312822
-2.99463 1.66131 0.0370255
-2.98645 1.65499 0.049746
-2.98432 1.67168 0.0312822


-3.0177 1.65249 0.0321019
-3.01488 1.64097 0.045961
-2.99952 1.64981 0.0465051
-3.0177 1.65249 0.0321019


-3.0177 1.65249 0.0321019
-3.03596 1.65525 0.017247
-3.03331 1.64372 0.0338118
-3.0177 1.65249 0.0321019


-3.24158 1.66427 -0.0547578
-3.24178 1.67567 -0.0530347
-3.25 1.66744 -0.0543591
-3.24158 1.66427 -0.0547578


-2.88514 1.66373 0.0785033
-2.89621 1.6678 0.0794858
-2.89288 1.65607 0.076362
-2.88514 1.66373 0.0785033


-2.88491 1.64337 0.0626715
-2.88514 1.66373 0.0785033
-2.89288 1.65607 0.076362
-2.88491 1.64337 0.0626715


-2.87407 1.65966 0.0738049
-2.88114 1.67763 0.0796034
-2.88514 1.66373 0.0785033
-2.87407 1.65966 0.0738049


-2.84452 1.66317 0.0649963
-2.83372 1.674 0.0704442
-2.8524 1.6758 0.0774219
-2.84452 1.66317 0.0649963


-2.88261 1.70194 0.0618738
-2.87594 1.7136 0.0501365
-2.89048 1.71454 0.0388868
-2.88261 1.70194 0.0618738


-2.89339 1.69121 0.0682269
-2.88261 1.70194 0.0618738
-2.89701 1.70289 0.0522631
-2.89339 1.69121 0.0682269


-2.87902 1.69027 0.0744407
-2.86396 1.70011 0.0716146
-2.88261 1.70194 0.0618738
-2.87902 1.69027 0.0744407


-2.84151 1.69163 0.0785669
-2.86396 1.70011 0.0716146
-2.86026 1.68841 0.0789172
-2.84151 1.69163 0.0785669


-2.8115 1.6963 0.0737549
-2.80039 1.70746 0.0708005
-2.8192 1.70892 0.0730144
-2.8115 1.6963 0.0737549


-2.84955 1.73486 0.0339543
-2.84215 1.74666 0.0194215
-2.85351 1.74666 0.0107965
-2.84955 1.73486 0.0339543


-2.82687 1.72152 0.0627221
-2.83078 1.73335 0.0470264
-2.83804 1.72152 0.059119
-2.82687 1.72152 0.0627221


-2.8115 1.6963 0.0737549
-2.80379 1.68838 0.0681268
-2.7927 1.69939 0.0678576
-2.8115 1.6963 0.0737549


-2.82262 1.68998 0.0753933
-2.8115 1.6963 0.0737549
-2.8192 1.70892 0.0730144
-2.82262 1.68998 0.0753933


-2.82262 1.68998 0.0753933
-2.80379 1.68838 0.0681268
-2.8115 1.6963 0.0737549
-2.82262 1.68998 0.0753933


-2.80805 1.72448 0.0630329
-2.80078 1.74326 0.0447643
-2.8161 1.74387 0.039076
-2.80805 1.72448 0.0630329


-2.86488 1.75996 -0.0223356
-2.87221 1.74363 0.00111268
-2.85351 1.74666 0.0107965
-2.86488 1.75996 -0.0223356


-2.85363 1.77101 -0.0310895
-2.87292 1.77944 -0.0584418
-2.86488 1.75996 -0.0223356
-2.85363 1.77101 -0.0310895


-2.88761 1.76883 -0.0541305
-2.89869 1.75771 -0.0447471
-2.87992 1.76075 -0.0359725
-2.88761 1.76883 -0.0541305


-2.91035 1.78214 -0.0781337
-2.90639 1.77031 -0.0664289
-2.8917 1.78067 -0.070839
-2.91035 1.78214 -0.0781337


-2.89096 1.7498 -0.0255934
-2.87221 1.74363 0.00111268
-2.87992 1.76075 -0.0359725
-2.89096 1.7498 -0.0255934


-2.93777 1.71304 0.00397023
-2.95017 1.72665 -0.0291004
-2.95634 1.71492 -0.0144287
-2.93777 1.71304 0.00397023


-2.91212 1.69315 0.0558099
-2.90492 1.71033 0.0352187
-2.92005 1.7058 0.0310973
-2.91212 1.69315 0.0558099


-2.89621 1.6678 0.0794858
-2.8948 1.67951 0.076448
-2.90879 1.68146 0.0701306
-2.89621 1.6678 0.0794858


-2.90575 1.74583 -0.0298596
-2.89096 1.7498 -0.0255934
-2.89869 1.75771 -0.0447471
-2.90575 1.74583 -0.0298596


-2.92445 1.74736 -0.0449197
-2.90575 1.74583 -0.0298596
-2.9175 1.75923 -0.0580118
-2.92445 1.74736 -0.0449197


-2.92071 1.73558 -0.022863
-2.91282 1.72808 -0.00303264
-2.90575 1.74583 -0.0298596
-2.92071 1.73558 -0.022863


-2.89048 1.71454 0.0388868
-2.87594 1.7136 0.0501365
-2.8795 1.7254 0.0285546
-2.89048 1.71454 0.0388868


-2.90492 1.71033 0.0352187
-2.89048 1.71454 0.0388868
-2.89834 1.72712 0.0105513
-2.90492 1.71033 0.0352187


-2.89701 1.70289 0.0522631
-2.88261 1.70194 0.0618738
-2.89048 1.71454 0.0388868
-2.89701 1.70289 0.0522631


-2.8795 1.7254 0.0285546
-2.86447 1.73563 0.0219016
-2.87221 1.74363 0.00111268
-2.8795 1.7254 0.0285546


-2.89834 1.72712 0.0105513
-2.8795 1.7254 0.0285546
-2.88723 1.73802 -0.000800873
-2.89834 1.72712 0.0105513


-2.87594 1.7136 0.0501365
-2.86064 1.72381 0.0443348
-2.8795 1.7254 0.0285546
-2.87594 1.7136 0.0501365


-2.93146 1.72478 -0.01187
-2.95017 1.72665 -0.0291004
-2.93777 1.71304 0.00397023
-2.93146 1.72478 -0.01187


-2.92071 1.73558 -0.022863
-2.93146 1.72478 -0.01187
-2.92354 1.71745 0.00781915
-2.92071 1.73558 -0.022863


-2.92071 1.73558 -0.022863
-2.92445 1.74736 -0.0449197
-2.93937 1.73742 -0.0388146
-2.92071 1.73558 -0.022863


-2.90575 1.74583 -0.0298596
-2.89834 1.72712 0.0105513
-2.88723 1.73802 -0.000800873
-2.90575 1.74583 -0.0298596


-2.92354 1.71745 0.00781915
-2.91282 1.72808 -0.00303264
-2.92071 1.73558 -0.022863
-2.92354 1.71745 0.00781915


-2.90575 1.74583 -0.0298596
-2.88723 1.73802 -0.000800873
-2.89096 1.7498 -0.0255934
-2.90575 1.74583 -0.0298596


-2.90492 1.71033 0.0352187
-2.89834 1.72712 0.0105513
-2.91282 1.72808 -0.00303264
-2.90492 1.71033 0.0352187


-2.90492 1.71033 0.0352187
-2.89701 1.70289 0.0522631
-2.89048 1.71454 0.0388868
-2.90492 1.71033 0.0352187


-2.92005 1.7058 0.0310973
-2.90492 1.71033 0.0352187
-2.92354 1.71745 0.00781915
-2.92005 1.7058 0.0310973


-2.89834 1.72712 0.0105513
-2.89048 1.71454 0.0388868
-2.8795 1.7254 0.0285546
-2.89834 1.72712 0.0105513


-2.94445 1.80875 -0.0604811
-2.94059 1.79701 -0.0727395
-2.92571 1.80721 -0.0748424
-2.94445 1.80875 -0.0604811


-2.95883 1.77428 -0.0725086
-2.9478 1.78049 -0.0751238
-2.95553 1.79314 -0.0661296
-2.95883 1.77428 -0.0725086


-2.97745 1.77622 -0.0647971
-2.97392 1.7646 -0.069697
-2.96662 1.78196 -0.066883
-2.97745 1.77622 -0.0647971


-2.95095 1.7617 -0.0700734
-2.9478 1.78049 -0.0751238
-2.95883 1.77428 -0.0725086
-2.95095 1.7617 -0.0700734


-2.94059 1.79701 -0.0727395
-2.91805 1.79468 -0.0819721
-2.92571 1.80721 -0.0748424
-2.94059 1.79701 -0.0727395


-2.94004 1.76782 -0.0727795
-2.92904 1.78366 -0.0793074
-2.9478 1.78049 -0.0751238
-2.94004 1.76782 -0.0727795


-2.92523 1.77185 -0.0736533
-2.91035 1.78214 -0.0781337
-2.92904 1.78366 -0.0793074
-2.92523 1.77185 -0.0736533


-2.94305 1.74911 -0.0567748
-2.93225 1.76001 -0.0648832
-2.94004 1.76782 -0.0727795
-2.94305 1.74911 -0.0567748


-2.90639 1.77031 -0.0664289
-2.89869 1.75771 -0.0447471
-2.88761 1.76883 -0.0541305
-2.90639 1.77031 -0.0664289


-2.92523 1.77185 -0.0736533
-2.90639 1.77031 -0.0664289
-2.91035 1.78214 -0.0781337
-2.92523 1.77185 -0.0736533


-2.9175 1.75923 -0.0580118
-2.89869 1.75771 -0.0447471
-2.90639 1.77031 -0.0664289
-2.9175 1.75923 -0.0580118


-3.05824 1.58969 0.0497793
-3.05371 1.57461 0.0346449
-3.03781 1.58263 0.038915
-3.05824 1.58969 0.0497793


-3.01723 1.56794 0.0160257
-3.03543 1.57122 0.0246883
-3.03315 1.5598 0.00750287
-3.01723 1.56794 0.0160257


-3.01977 1.57934 0.0317471
-3.02807 1.58498 0.0394906
-3.03543 1.57122 0.0246883
-3.01977 1.57934 0.0317471


-3.02116 1.55652 -0.000136419
-3.01723 1.56794 0.0160257
-3.03315 1.5598 0.00750287
-3.02116 1.55652 -0.000136419


-3.03689 1.54837 -0.00972844
-3.02116 1.55652 -0.000136419
-3.03315 1.5598 0.00750287
-3.03689 1.54837 -0.00972844


-3.0187 1.5451 -0.0177237
-3.0032 1.55332 -0.00796777
-3.02116 1.55652 -0.000136419
-3.0187 1.5451 -0.0177237


-3.02932 1.6193 0.0533283
-3.00842 1.61202 0.0568954
-3.01671 1.62495 0.0548954
-3.02932 1.6193 0.0533283


-3.03392 1.59403 0.0479736
-3.02401 1.60375 0.0527997
-3.03639 1.60541 0.0530729
-3.03392 1.59403 0.0479736


-3.0058 1.60052 0.0511488
-3.00842 1.61202 0.0568954
-3.02401 1.60375 0.0527997
-3.0058 1.60052 0.0511488


-3.01833 1.59489 0.0473613
-3.0058 1.60052 0.0511488
-3.02401 1.60375 0.0527997
-3.01833 1.59489 0.0473613


-3.03392 1.59403 0.0479736
-3.01833 1.59489 0.0473613
-3.02401 1.60375 0.0527997
-3.03392 1.59403 0.0479736


-3.01977 1.57934 0.0317471
-3.00318 1.58911 0.0405357
-3.01833 1.59489 0.0473613
-3.01977 1.57934 0.0317471


-3.00318 1.58911 0.0405357
-2.98734 1.59769 0.0475626
-3.0058 1.60052 0.0511488
-3.00318 1.58911 0.0405357


-2.98734 1.59769 0.0475626
-2.99012 1.60918 0.0571248
-3.0058 1.60052 0.0511488
-2.98734 1.59769 0.0475626


-2.97364 1.58343 0.0270636
-2.9744 1.5963 0.043801
-2.98734 1.59769 0.0475626
-2.97364 1.58343 0.0270636


-2.97638 1.57328 0.0136943
-2.97364 1.58343 0.0270636
-2.98919 1.57466 0.0194694
-2.97638 1.57328 0.0136943


-2.98659 1.56315 0.00239641
-2.97638 1.57328 0.0136943
-2.98919 1.57466 0.0194694
-2.98659 1.56315 0.00239641


-2.96809 1.56734 0.00206937
-2.97364 1.58343 0.0270636
-2.97638 1.57328 0.0136943
-2.96809 1.56734 0.00206937


-2.96073 1.58207 0.0200643
-2.9744 1.5963 0.043801
-2.97364 1.58343 0.0270636
-2.96073 1.58207 0.0200643


-2.96073 1.58207 0.0200643
-2.95591 1.59357 0.0342449
-2.9744 1.5963 0.043801
-2.96073 1.58207 0.0200643


-3.02807 1.58498 0.0394906
-3.03781 1.58263 0.038915
-3.03543 1.57122 0.0246883
-3.02807 1.58498 0.0394906


-3.00318 1.58911 0.0405357
-3.0058 1.60052 0.0511488
-3.01833 1.59489 0.0473613
-3.00318 1.58911 0.0405357


-3.03639 1.60541 0.0530729
-3.04471 1.61101 0.0530514
-3.04616 1.59571 0.0504531
-3.03639 1.60541 0.0530729


-3.01977 1.57934 0.0317471
-3.01833 1.59489 0.0473613
-3.02807 1.58498 0.0394906
-3.01977 1.57934 0.0317471


-3.02401 1.60375 0.0527997
-3.00842 1.61202 0.0568954
-3.02932 1.6193 0.0533283
-3.02401 1.60375 0.0527997


-2.97616 1.6652 0.0458464
-2.96266 1.66398 0.0564362
-2.96902 1.68105 0.0303502
-2.97616 1.6652 0.0458464


-3.12981 1.47791 -0.0863759
-3.14007 1.4804 -0.0708766
-3.13179 1.46661 -0.100972
-3.12981 1.47791 -0.0863759


-3.11918 1.47563 -0.098078
-3.12981 1.47791 -0.0863759
-3.13179 1.46661 -0.100972
-3.11918 1.47563 -0.098078


-3.11918 1.47563 -0.098078
-3.12063 1.48699 -0.0792517
-3.12981 1.47791 -0.0863759
-3.11918 1.47563 -0.098078


-3.16712 1.4782 -0.0360047
-3.18397 1.48335 0.00255899
-3.18305 1.47202 -0.0213672
-3.16712 1.4782 -0.0360047


-3.15797 1.5098 0.0172838
-3.17401 1.50339 0.0275149
-3.16559 1.49935 0.0063195
-3.15797 1.5098 0.0172838


-3.18274 1.50476 0.0425958
-3.19215 1.49746 0.0422322
-3.17544 1.49203 0.00634291
-3.18274 1.50476 0.0425958


-3.165 1.46535 -0.0635929
-3.17483 1.46797 -0.0431072
-3.16647 1.45401 -0.0792832
-3.165 1.46535 -0.0635929


-3.16712 1.4782 -0.0360047
-3.18305 1.47202 -0.0213672
-3.17483 1.46797 -0.0431072
-3.16712 1.4782 -0.0360047


-3.1999 1.47757 0.0177649
-3.2006 1.48892 0.0390603
-3.20848 1.47961 0.034664
-3.1999 1.47757 0.0177649


-3.1916 1.46343 -0.0224435
-3.1916 1.47373 -0.00331668
-3.20082 1.46621 -0.00123307
-3.1916 1.46343 -0.0224435


-3.18397 1.48335 0.00255899
-3.2006 1.48892 0.0390603
-3.1999 1.47757 0.0177649
-3.18397 1.48335 0.00255899


-3.20037 1.50126 0.0589875
-3.2006 1.48892 0.0390603
-3.19215 1.49746 0.0422322
-3.20037 1.50126 0.0589875


-3.15721 1.47577 -0.0563171
-3.14887 1.4716 -0.0755982
-3.15721 1.48546 -0.036722
-3.15721 1.47577 -0.0563171


-3.16559 1.48956 -0.0147447
-3.16712 1.4782 -0.0360047
-3.15721 1.48546 -0.036722
-3.16559 1.48956 -0.0147447


-3.16647 1.45401 -0.0792832
-3.17513 1.44535 -0.078272
-3.16647 1.4441 -0.0913822
-3.16647 1.45401 -0.0792832


-3.24174 1.43584 0.0206106
-3.24186 1.44725 0.0361016
-3.25 1.43902 0.0370576
-3.24174 1.43584 0.0206106


-3.15767 1.45306 -0.0920116
-3.14645 1.44896 -0.107482
-3.14764 1.46028 -0.0943165
-3.15767 1.45306 -0.0920116


-3.165 1.46535 -0.0635929
-3.15767 1.45306 -0.0920116
-3.14764 1.46028 -0.0943165
-3.165 1.46535 -0.0635929


-3.16647 1.45401 -0.0792832
-3.16647 1.4441 -0.0913822
-3.15767 1.45306 -0.0920116
-3.16647 1.45401 -0.0792832


-3.17419 1.43403 -0.0911479
-3.16647 1.4441 -0.0913822
-3.17513 1.44535 -0.078272
-3.17419 1.43403 -0.0911479


-3.18334 1.44934 -0.0601034
-3.19111 1.43972 -0.0605926
-3.17513 1.44535 -0.078272
-3.18334 1.44934 -0.0601034


-3.17328 1.42271 -0.0986026
-3.15703 1.42878 -0.109746
-3.17419 1.43403 -0.0911479
-3.17328 1.42271 -0.0986026


-3.15811 1.44013 -0.103971
-3.14645 1.44896 -0.107482
-3.15767 1.45306 -0.0920116
-3.15811 1.44013 -0.103971


-3.17419 1.43403 -0.0911479
-3.15811 1.44013 -0.103971
-3.16647 1.4441 -0.0913822
-3.17419 1.43403 -0.0911479


-3.14699 1.42629 -0.113939
-3.14149 1.41248 -0.105319
-3.12959 1.42136 -0.108937
-3.14699 1.42629 -0.113939


-3.17419 1.43403 -0.0911479
-3.15703 1.42878 -0.109746
-3.15811 1.44013 -0.103971
-3.17419 1.43403 -0.0911479


-3.1475 1.4036 -0.0980551
-3.15646 1.39472 -0.0908687
-3.148 1.3907 -0.0808344
-3.1475 1.4036 -0.0980551


-3.14149 1.41248 -0.105319
-3.1475 1.4036 -0.0980551
-3.13907 1.39947 -0.0877275
-3.14149 1.41248 -0.105319


-3.14149 1.41248 -0.105319
-3.15853 1.41743 -0.10833
-3.1475 1.4036 -0.0980551
-3.14149 1.41248 -0.105319


-3.17328 1.42271 -0.0986026
-3.15853 1.41743 -0.10833
-3.15703 1.42878 -0.109746
-3.17328 1.42271 -0.0986026


-3.1745 1.41139 -0.0990068
-3.18388 1.4142 -0.0909286
-3.18307 1.40286 -0.0921572
-3.1745 1.41139 -0.0990068


-3.16495 1.4086 -0.102883
-3.1745 1.41139 -0.0990068
-3.17362 1.40006 -0.0958425
-3.16495 1.4086 -0.102883


-3.17328 1.42271 -0.0986026
-3.18388 1.4142 -0.0909286
-3.1745 1.41139 -0.0990068
-3.17328 1.42271 -0.0986026


-3.11302 1.50744 -0.0461786
-3.12213 1.49833 -0.0559203
-3.10466 1.49392 -0.079
-3.11302 1.50744 -0.0461786


-3.09479 1.52567 -0.0241533
-3.11059 1.51877 -0.0242829
-3.09294 1.51437 -0.0485058
-3.09479 1.52567 -0.0241533


-3.13055 1.51192 -0.0162819
-3.12213 1.49833 -0.0559203
-3.11302 1.50744 -0.0461786
-3.13055 1.51192 -0.0162819


-3.13138 1.53685 0.0373495
-3.14043 1.52765 0.03056
-3.12983 1.52549 0.0126089
-3.13138 1.53685 0.0373495


-3.13816 1.4917 -0.0507789
-3.14838 1.49422 -0.0311777
-3.14007 1.4804 -0.0708766
-3.13816 1.4917 -0.0507789


-3.14099 1.50495 -0.0179525
-3.15797 1.5098 0.0172838
-3.15673 1.49846 -0.00929861
-3.14099 1.50495 -0.0179525


-3.17401 1.50339 0.0275149
-3.17504 1.51475 0.0507394
-3.18274 1.50476 0.0425958
-3.17401 1.50339 0.0275149


-3.16559 1.48956 -0.0147447
-3.16559 1.49935 0.0063195
-3.17544 1.49203 0.00634291
-3.16559 1.48956 -0.0147447


-3.15797 1.5098 0.0172838
-3.17504 1.51475 0.0507394
-3.17401 1.50339 0.0275149
-3.15797 1.5098 0.0172838


-3.1834 1.51864 0.0670135
-3.18274 1.50476 0.0425958
-3.17504 1.51475 0.0507394
-3.1834 1.51864 0.0670135


-3.13055 1.50273 -0.0367399
-3.12213 1.49833 -0.0559203
-3.13055 1.51192 -0.0162819
-3.13055 1.50273 -0.0367399


-3.13901 1.51627 0.00457734
-3.14099 1.50495 -0.0179525
-3.13055 1.51192 -0.0162819
-3.13901 1.51627 0.00457734


-3.15721 1.48546 -0.036722
-3.14887 1.4716 -0.0755982
-3.14007 1.4804 -0.0708766
-3.15721 1.48546 -0.036722


-3.1916 1.46343 -0.0224435
-3.20082 1.46621 -0.00123307
-3.19263 1.45208 -0.0400641
-3.1916 1.46343 -0.0224435


-3.18305 1.47202 -0.0213672
-3.1916 1.46343 -0.0224435
-3.18334 1.45952 -0.0437908
-3.18305 1.47202 -0.0213672


-3.1916 1.47373 -0.00331668
-3.1999 1.47757 0.0177649
-3.20082 1.46621 -0.00123307
-3.1916 1.47373 -0.00331668


-3.18305 1.47202 -0.0213672
-3.1916 1.47373 -0.00331668
-3.1916 1.46343 -0.0224435
-3.18305 1.47202 -0.0213672


-3.18305 1.47202 -0.0213672
-3.18397 1.48335 0.00255899
-3.1916 1.47373 -0.00331668
-3.18305 1.47202 -0.0213672


-3.1999 1.47757 0.0177649
-3.20848 1.47961 0.034664
-3.20082 1.46621 -0.00123307
-3.1999 1.47757 0.0177649


-3.17544 1.49203 0.00634291
-3.19215 1.49746 0.0422322
-3.18397 1.48335 0.00255899
-3.17544 1.49203 0.00634291


-3.20885 1.49257 0.0557696
-3.21731 1.48391 0.0533428
-3.20848 1.47961 0.034664
-3.20885 1.49257 0.0557696


-3.20037 1.50126 0.0589875
-3.20885 1.49257 0.0557696
-3.2006 1.48892 0.0390603
-3.20037 1.50126 0.0589875


-3.21731 1.49464 0.0676395
-3.22538 1.49831 0.077904
-3.22548 1.48645 0.0656139
-3.21731 1.49464 0.0676395


-3.20885 1.50312 0.0703901
-3.21731 1.49464 0.0676395
-3.20885 1.49257 0.0557696
-3.20885 1.50312 0.0703901


-3.22538 1.50919 0.0861406
-3.21716 1.51736 0.0889515
-3.22528 1.52106 0.0911823
-3.22538 1.50919 0.0861406


-3.20885 1.50312 0.0703901
-3.21716 1.50667 0.0806072
-3.21731 1.49464 0.0676395
-3.20885 1.50312 0.0703901


-3.20885 1.50312 0.0703901
-3.20864 1.51533 0.0838308
-3.21716 1.50667 0.0806072
-3.20885 1.50312 0.0703901


-3.21743 1.47192 0.0355141
-3.22557 1.4637 0.0350914
-3.20925 1.45764 -0.00130915
-3.21743 1.47192 0.0355141


-3.21731 1.48391 0.0533428
-3.21743 1.47192 0.0355141
-3.20848 1.47961 0.034664
-3.21731 1.48391 0.0533428


-3.22548 1.47555 0.0517943
-3.23365 1.47825 0.0642564
-3.23365 1.46718 0.0509829
-3.22548 1.47555 0.0517943


-3.21731 1.48391 0.0533428
-3.22548 1.47555 0.0517943
-3.21743 1.47192 0.0355141
-3.21731 1.48391 0.0533428


-3.22548 1.48645 0.0656139
-3.23359 1.48997 0.0757624
-3.23365 1.47825 0.0642564
-3.22548 1.48645 0.0656139


-3.21731 1.48391 0.0533428
-3.22548 1.48645 0.0656139
-3.22548 1.47555 0.0517943
-3.21731 1.48391 0.0533428


-3.21731 1.48391 0.0533428
-3.21731 1.49464 0.0676395
-3.22548 1.48645 0.0656139
-3.21731 1.48391 0.0533428


-3.14007 1.4804 -0.0708766
-3.14887 1.4716 -0.0755982
-3.13179 1.46661 -0.100972
-3.14007 1.4804 -0.0708766


-3.12213 1.49833 -0.0559203
-3.13816 1.4917 -0.0507789
-3.12063 1.48699 -0.0792517
-3.12213 1.49833 -0.0559203


-3.14838 1.49422 -0.0311777
-3.15673 1.49846 -0.00929861
-3.15721 1.48546 -0.036722
-3.14838 1.49422 -0.0311777


-3.14007 1.4804 -0.0708766
-3.14838 1.49422 -0.0311777
-3.15721 1.48546 -0.036722
-3.14007 1.4804 -0.0708766


-3.13816 1.4917 -0.0507789
-3.13055 1.50273 -0.0367399
-3.14099 1.50495 -0.0179525
-3.13816 1.4917 -0.0507789


-3.12981 1.47791 -0.0863759
-3.13816 1.4917 -0.0507789
-3.14007 1.4804 -0.0708766
-3.12981 1.47791 -0.0863759


-3.14099 1.50495 -0.0179525
-3.14923 1.51869 0.0237923
-3.15797 1.5098 0.0172838
-3.14099 1.50495 -0.0179525


-3.13816 1.4917 -0.0507789
-3.14099 1.50495 -0.0179525
-3.14838 1.49422 -0.0311777
-3.13816 1.4917 -0.0507789


-3.13055 1.50273 -0.0367399
-3.13055 1.51192 -0.0162819
-3.14099 1.50495 -0.0179525
-3.13055 1.50273 -0.0367399


-3.14764 1.46028 -0.0943165
-3.13179 1.46661 -0.100972
-3.14887 1.4716 -0.0755982
-3.14764 1.46028 -0.0943165


-3.15721 1.47577 -0.0563171
-3.165 1.46535 -0.0635929
-3.14887 1.4716 -0.0755982
-3.15721 1.47577 -0.0563171


-3.14645 1.44896 -0.107482
-3.13038 1.45531 -0.112939
-3.14764 1.46028 -0.0943165
-3.14645 1.44896 -0.107482


-3.11997 1.45291 -0.117094
-3.11511 1.43935 -0.115164
-3.10217 1.44855 -0.112696
-3.11997 1.45291 -0.117094


-3.14764 1.46028 -0.0943165
-3.13038 1.45531 -0.112939
-3.13179 1.46661 -0.100972
-3.14764 1.46028 -0.0943165


-3.12063 1.43025 -0.11206
-3.12959 1.42136 -0.108937
-3.12121 1.417 -0.0985046
-3.12063 1.43025 -0.11206


-3.11511 1.43935 -0.115164
-3.12063 1.43025 -0.11206
-3.11221 1.42584 -0.10191
-3.11511 1.43935 -0.115164


-3.11511 1.43935 -0.115164
-3.13229 1.444 -0.117496
-3.12063 1.43025 -0.11206
-3.11511 1.43935 -0.115164


-3.14645 1.44896 -0.107482
-3.13229 1.444 -0.117496
-3.13038 1.45531 -0.112939
-3.14645 1.44896 -0.107482


-3.14645 1.44896 -0.107482
-3.14814 1.43762 -0.112813
-3.138 1.43514 -0.117008
-3.14645 1.44896 -0.107482


-3.11221 1.42584 -0.10191
-3.12121 1.417 -0.0985046
-3.10521 1.41445 -0.0773086
-3.11221 1.42584 -0.10191


-3.11511 1.43935 -0.115164
-3.11221 1.42584 -0.10191
-3.10449 1.43719 -0.107173
-3.11511 1.43935 -0.115164


-3.10217 1.44855 -0.112696
-3.11511 1.43935 -0.115164
-3.10449 1.43719 -0.107173
-3.10217 1.44855 -0.112696


-3.11997 1.45291 -0.117094
-3.13229 1.444 -0.117496
-3.11511 1.43935 -0.115164
-3.11997 1.45291 -0.117094


-3.12121 1.417 -0.0985046
-3.12121 1.40761 -0.0844577
-3.10521 1.41445 -0.0773086
-3.12121 1.417 -0.0985046


-3.12063 1.43025 -0.11206
-3.12121 1.417 -0.0985046
-3.11221 1.42584 -0.10191
-3.12063 1.43025 -0.11206


-3.12959 1.42136 -0.108937
-3.13143 1.41004 -0.0971826
-3.12121 1.417 -0.0985046
-3.12959 1.42136 -0.108937


-3.13067 1.37603 -0.0347588
-3.13957 1.37682 -0.0478818
-3.13957 1.3671 -0.0282299
-3.13067 1.37603 -0.0347588


-3.13014 1.39871 -0.0785874
-3.13907 1.39947 -0.0877275
-3.13193 1.38737 -0.0595595
-3.13014 1.39871 -0.0785874


-3.12121 1.40761 -0.0844577
-3.13014 1.39871 -0.0785874
-3.12177 1.39441 -0.0608244
-3.12121 1.40761 -0.0844577


-3.13143 1.41004 -0.0971826
-3.13907 1.39947 -0.0877275
-3.13014 1.39871 -0.0785874
-3.13143 1.41004 -0.0971826


-3.15791 1.38335 -0.0761245
-3.15692 1.37199 -0.056921
-3.148 1.38089 -0.0645177
-3.15791 1.38335 -0.0761245


-3.2002 1.38581 -0.0772662
-3.19938 1.39717 -0.0788944
-3.20925 1.38866 -0.0706705
-3.2002 1.38581 -0.0772662


-3.20875 1.37729 -0.0700375
-3.2002 1.38581 -0.0772662
-3.20925 1.38866 -0.0706705
-3.20875 1.37729 -0.0700375


-3.19962 1.37444 -0.072684
-3.19096 1.38298 -0.0803456
-3.2002 1.38581 -0.0772662
-3.19962 1.37444 -0.072684


-3.17394 1.37739 -0.0752256
-3.16753 1.38596 -0.0837548
-3.18412 1.39152 -0.0875594
-3.17394 1.37739 -0.0752256


-3.17424 1.36493 -0.0584139
-3.17394 1.37739 -0.0752256
-3.18258 1.36882 -0.0674294
-3.17424 1.36493 -0.0584139


-3.16563 1.37339 -0.0657932
-3.16753 1.38596 -0.0837548
-3.17394 1.37739 -0.0752256
-3.16563 1.37339 -0.0657932


-3.18307 1.40286 -0.0921572
-3.19938 1.39717 -0.0788944
-3.18412 1.39152 -0.0875594
-3.18307 1.40286 -0.0921572


-3.17362 1.40006 -0.0958425
-3.18307 1.40286 -0.0921572
-3.18412 1.39152 -0.0875594
-3.17362 1.40006 -0.0958425


-3.16495 1.4086 -0.102883
-3.17362 1.40006 -0.0958425
-3.15646 1.39472 -0.0908687
-3.16495 1.4086 -0.102883


-3.1475 1.4036 -0.0980551
-3.16495 1.4086 -0.102883
-3.15646 1.39472 -0.0908687
-3.1475 1.4036 -0.0980551


-3.15853 1.41743 -0.10833
-3.17328 1.42271 -0.0986026
-3.16495 1.4086 -0.102883
-3.15853 1.41743 -0.10833


-3.16495 1.4086 -0.102883
-3.17328 1.42271 -0.0986026
-3.1745 1.41139 -0.0990068
-3.16495 1.4086 -0.102883


-3.18388 1.4142 -0.0909286
-3.19998 1.40853 -0.0751665
-3.18307 1.40286 -0.0921572
-3.18388 1.4142 -0.0909286


-3.17424 1.36493 -0.0584139
-3.18359 1.35747 -0.0532249
-3.17424 1.35471 -0.0426538
-3.17424 1.36493 -0.0584139


-3.17394 1.37739 -0.0752256
-3.18412 1.39152 -0.0875594
-3.19096 1.38298 -0.0803456
-3.17394 1.37739 -0.0752256


-3.15791 1.38335 -0.0761245
-3.16753 1.38596 -0.0837548
-3.16563 1.37339 -0.0657932
-3.15791 1.38335 -0.0761245


-3.15791 1.38335 -0.0761245
-3.15646 1.39472 -0.0908687
-3.16753 1.38596 -0.0837548
-3.15791 1.38335 -0.0761245


-3.19962 1.37444 -0.072684
-3.2002 1.38581 -0.0772662
-3.20875 1.37729 -0.0700375
-3.19962 1.37444 -0.072684


-3.10521 1.41445 -0.0773086
-3.0945 1.42135 -0.0751447
-3.10296 1.42582 -0.0927306
-3.10521 1.41445 -0.0773086


-3.11287 1.4032 -0.0664266
-3.10372 1.40307 -0.0530984
-3.10521 1.41445 -0.0773086
-3.11287 1.4032 -0.0664266


-3.12177 1.39441 -0.0608244
-3.11287 1.4032 -0.0664266
-3.12121 1.40761 -0.0844577
-3.12177 1.39441 -0.0608244


-3.12177 1.39441 -0.0608244
-3.10445 1.38953 -0.0244997
-3.11287 1.4032 -0.0664266
-3.12177 1.39441 -0.0608244


-3.10372 1.40307 -0.0530984
-3.09526 1.39867 -0.0300017
-3.08772 1.41021 -0.0430294
-3.10372 1.40307 -0.0530984


-3.12121 1.40761 -0.0844577
-3.11287 1.4032 -0.0664266
-3.10521 1.41445 -0.0773086
-3.12121 1.40761 -0.0844577


-3.09526 1.39867 -0.0300017
-3.08607 1.39884 -0.014793
-3.08772 1.41021 -0.0430294
-3.09526 1.39867 -0.0300017


-3.10445 1.38953 -0.0244997
-3.09526 1.39867 -0.0300017
-3.10372 1.40307 -0.0530984
-3.10445 1.38953 -0.0244997


-3.10445 1.38953 -0.0244997
-3.08683 1.38512 0.0157413
-3.09526 1.39867 -0.0300017
-3.10445 1.38953 -0.0244997


-3.12177 1.38496 -0.0412121
-3.11343 1.38061 -0.018908
-3.12177 1.39441 -0.0608244
-3.12177 1.38496 -0.0412121


-3.10305 1.37817 0.00375188
-3.08683 1.38512 0.0157413
-3.10445 1.38953 -0.0244997
-3.10305 1.37817 0.00375188


-3.07607 1.43082 -0.0653046
-3.05846 1.42671 -0.0300652
-3.06031 1.43814 -0.0545957
-3.07607 1.43082 -0.0653046


-3.16627 1.5236 0.05564
-3.15622 1.53069 0.0559314
-3.16462 1.53494 0.0718741
-3.16627 1.5236 0.05564


-3.17461 1.52763 0.0713917
-3.16627 1.5236 0.05564
-3.16462 1.53494 0.0718741
-3.17461 1.52763 0.0713917


-3.17461 1.53745 0.0840537
-3.17461 1.52763 0.0713917
-3.16462 1.53494 0.0718741
-3.17461 1.53745 0.0840537


-3.17306 1.54879 0.0933177
-3.17461 1.53745 0.0840537
-3.16462 1.53494 0.0718741
-3.17306 1.54879 0.0933177


-3.183 1.54139 0.0931319
-3.1834 1.52864 0.08078
-3.17461 1.53745 0.0840537
-3.183 1.54139 0.0931319


-3.1834 1.52864 0.08078
-3.1834 1.51864 0.0670135
-3.17461 1.52763 0.0713917
-3.1834 1.52864 0.08078


-3.17504 1.51475 0.0507394
-3.15797 1.5098 0.0172838
-3.16627 1.5236 0.05564
-3.17504 1.51475 0.0507394


-3.11401 1.53258 0.00888823
-3.10312 1.53916 0.0109245
-3.11148 1.54393 0.0283762
-3.11401 1.53258 0.00888823


-3.13138 1.53685 0.0373495
-3.11401 1.53258 0.00888823
-3.12233 1.54606 0.0435591
-3.13138 1.53685 0.0373495


-3.12141 1.521 -0.0074112
-3.11059 1.51877 -0.0242829
-3.11401 1.53258 0.00888823
-3.12141 1.521 -0.0074112


-3.1044 1.52913 -0.00831327
-3.11059 1.51877 -0.0242829
-3.09479 1.52567 -0.0241533
-3.1044 1.52913 -0.00831327


-3.09204 1.53697 -0.00336485
-3.1044 1.52913 -0.00831327
-3.09479 1.52567 -0.0241533
-3.09204 1.53697 -0.00336485


-3.11401 1.53258 0.00888823
-3.11059 1.51877 -0.0242829
-3.1044 1.52913 -0.00831327
-3.11401 1.53258 0.00888823


-3.13055 1.51192 -0.0162819
-3.12141 1.521 -0.0074112
-3.12983 1.52549 0.0126089
-3.13055 1.51192 -0.0162819


-3.13055 1.51192 -0.0162819
-3.11302 1.50744 -0.0461786
-3.12141 1.521 -0.0074112
-3.13055 1.51192 -0.0162819


-3.11302 1.50744 -0.0461786
-3.10217 1.50524 -0.0599504
-3.11059 1.51877 -0.0242829
-3.11302 1.50744 -0.0461786


-3.11986 1.5574 0.0580321
-3.1023 1.55315 0.0353799
-3.10416 1.56455 0.0530017
-3.11986 1.5574 0.0580321


-3.13138 1.53685 0.0373495
-3.12983 1.52549 0.0126089
-3.11401 1.53258 0.00888823
-3.13138 1.53685 0.0373495


-3.14043 1.52765 0.03056
-3.14923 1.51869 0.0237923
-3.13901 1.51627 0.00457734
-3.14043 1.52765 0.03056


-3.14874 1.54132 0.0646988
-3.14043 1.52765 0.03056
-3.13138 1.53685 0.0373495
-3.14874 1.54132 0.0646988


-3.14874 1.54132 0.0646988
-3.15622 1.53069 0.0559314
-3.14043 1.52765 0.03056
-3.14874 1.54132 0.0646988


-3.12141 1.521 -0.0074112
-3.11302 1.50744 -0.0461786
-3.11059 1.51877 -0.0242829
-3.12141 1.521 -0.0074112


-3.09204 1.53697 -0.00336485
-3.08544 1.52658 -0.0291792
-3.07602 1.53618 -0.016276
-3.09204 1.53697 -0.00336485


-3.10312 1.53916 0.0109245
-3.09204 1.53697 -0.00336485
-3.09387 1.54835 0.0197721
-3.10312 1.53916 0.0109245


-3.09479 1.52567 -0.0241533
-3.08544 1.52658 -0.0291792
-3.09204 1.53697 -0.00336485
-3.09479 1.52567 -0.0241533


-3.07704 1.52171 -0.0433408
-3.08544 1.52658 -0.0291792
-3.09294 1.51437 -0.0485058
-3.07704 1.52171 -0.0433408


-3.0751 1.51033 -0.0640072
-3.07704 1.52171 -0.0433408
-3.09294 1.51437 -0.0485058
-3.0751 1.51033 -0.0640072


-3.07803 1.49894 -0.080413
-3.0751 1.51033 -0.0640072
-3.09115 1.50306 -0.0704955
-3.07803 1.49894 -0.080413


-3.09377 1.49174 -0.0872943
-3.08273 1.48959 -0.0915752
-3.09115 1.50306 -0.0704955
-3.09377 1.49174 -0.0872943


-3.06476 1.48565 -0.0903714
-3.0563 1.48074 -0.0868911
-3.0603 1.49516 -0.0824064
-3.06476 1.48565 -0.0903714


-3.07803 1.49894 -0.080413
-3.06476 1.48565 -0.0903714
-3.0603 1.49516 -0.0824064
-3.07803 1.49894 -0.080413


-3.07434 1.47614 -0.0987458
-3.06108 1.47179 -0.0898168
-3.06476 1.48565 -0.0903714
-3.07434 1.47614 -0.0987458


-3.0603 1.49516 -0.0824064
-3.04556 1.50468 -0.0697684
-3.06361 1.50843 -0.0683626
-3.0603 1.49516 -0.0824064


-3.06242 1.53117 -0.0319454
-3.06446 1.54252 -0.0105527
-3.07602 1.53618 -0.016276
-3.06242 1.53117 -0.0319454


-3.04656 1.53874 -0.0233629
-3.04885 1.55008 -0.00359982
-3.06446 1.54252 -0.0105527
-3.04656 1.53874 -0.0233629


-3.03216 1.52383 -0.0466548
-3.03468 1.53692 -0.0282531
-3.04993 1.5274 -0.0412721
-3.03216 1.52383 -0.0466548


-3.03597 1.51419 -0.0582027
-3.03216 1.52383 -0.0466548
-3.04771 1.51604 -0.0577658
-3.03597 1.51419 -0.0582027


-3.04556 1.50468 -0.0697684
-3.03597 1.51419 -0.0582027
-3.04771 1.51604 -0.0577658
-3.04556 1.50468 -0.0697684


-3.02761 1.50891 -0.0603576
-3.03216 1.52383 -0.0466548
-3.03597 1.51419 -0.0582027
-3.02761 1.50891 -0.0603576


-3.02013 1.52221 -0.0469939
-3.01634 1.53366 -0.033573
-3.03216 1.52383 -0.0466548
-3.02013 1.52221 -0.0469939


-3.03216 1.52383 -0.0466548
-3.01634 1.53366 -0.033573
-3.03468 1.53692 -0.0282531
-3.03216 1.52383 -0.0466548


-3.11401 1.53258 0.00888823
-3.1044 1.52913 -0.00831327
-3.10312 1.53916 0.0109245
-3.11401 1.53258 0.00888823


-3.0751 1.51033 -0.0640072
-3.09294 1.51437 -0.0485058
-3.09115 1.50306 -0.0704955
-3.0751 1.51033 -0.0640072


-3.08544 1.52658 -0.0291792
-3.09479 1.52567 -0.0241533
-3.09294 1.51437 -0.0485058
-3.08544 1.52658 -0.0291792


-3.06242 1.53117 -0.0319454
-3.07602 1.53618 -0.016276
-3.07704 1.52171 -0.0433408
-3.06242 1.53117 -0.0319454


-3.09387 1.54835 0.0197721
-3.1023 1.55315 0.0353799
-3.10312 1.53916 0.0109245
-3.09387 1.54835 0.0197721


-3.07602 1.53618 -0.016276
-3.08246 1.54638 0.00723987
-3.09204 1.53697 -0.00336485
-3.07602 1.53618 -0.016276


-3.07704 1.52171 -0.0433408
-3.07602 1.53618 -0.016276
-3.08544 1.52658 -0.0291792
-3.07704 1.52171 -0.0433408


-3.06446 1.54252 -0.0105527
-3.08246 1.54638 0.00723987
-3.07602 1.53618 -0.016276
-3.06446 1.54252 -0.0105527


-3.07651 1.55734 0.0220513
-3.06659 1.55387 0.0104829
-3.07495 1.56713 0.0353917
-3.07651 1.55734 0.0220513


-3.08246 1.54638 0.00723987
-3.07651 1.55734 0.0220513
-3.08644 1.56081 0.0341897
-3.08246 1.54638 0.00723987


-3.08246 1.54638 0.00723987
-3.06659 1.55387 0.0104829
-3.07651 1.55734 0.0220513
-3.08246 1.54638 0.00723987


-3.2417 1.61867 -0.0262929
-3.25 1.61033 -0.0280689
-3.24174 1.60705 -0.0117176
-3.2417 1.61867 -0.0262929


-3.13976 1.55039 0.0681914
-3.13138 1.53685 0.0373495
-3.12233 1.54606 0.0435591
-3.13976 1.55039 0.0681914


-3.15701 1.54565 0.0786467
-3.14874 1.54132 0.0646988
-3.15701 1.55509 0.0878928
-3.15701 1.54565 0.0786467


-3.16533 1.55935 0.0952547
-3.17306 1.54879 0.0933177
-3.15701 1.55509 0.0878928
-3.16533 1.55935 0.0952547


-3.16462 1.53494 0.0718741
-3.15622 1.53069 0.0559314
-3.15701 1.54565 0.0786467
-3.16462 1.53494 0.0718741


-3.15622 1.53069 0.0559314
-3.14923 1.51869 0.0237923
-3.14043 1.52765 0.03056
-3.15622 1.53069 0.0559314


-3.15701 1.54565 0.0786467
-3.15622 1.53069 0.0559314
-3.14874 1.54132 0.0646988
-3.15701 1.54565 0.0786467


-3.15701 1.55509 0.0878928
-3.17306 1.54879 0.0933177
-3.15701 1.54565 0.0786467
-3.15701 1.55509 0.0878928


-3.17461 1.52763 0.0713917
-3.17504 1.51475 0.0507394
-3.16627 1.5236 0.05564
-3.17461 1.52763 0.0713917


-3.13901 1.51627 0.00457734
-3.13055 1.51192 -0.0162819
-3.12983 1.52549 0.0126089
-3.13901 1.51627 0.00457734


-3.14043 1.52765 0.03056
-3.13901 1.51627 0.00457734
-3.12983 1.52549 0.0126089
-3.14043 1.52765 0.03056


-3.14923 1.51869 0.0237923
-3.14099 1.50495 -0.0179525
-3.13901 1.51627 0.00457734
-3.14923 1.51869 0.0237923


-3.16627 1.5236 0.05564
-3.14923 1.51869 0.0237923
-3.15622 1.53069 0.0559314
-3.16627 1.5236 0.05564


-3.14099 1.50495 -0.0179525
-3.15673 1.49846 -0.00929861
-3.14838 1.49422 -0.0311777
-3.14099 1.50495 -0.0179525


-3.03392 1.59403 0.0479736
-3.03781 1.58263 0.038915
-3.02807 1.58498 0.0394906
-3.03392 1.59403 0.0479736


-3.0629 1.61422 0.0517506
-3.06659 1.60276 0.0553123
-3.05452 1.60115 0.0533579
-3.0629 1.61422 0.0517506


-3.04471 1.61101 0.0530514
-3.0629 1.61422 0.0517506
-3.05452 1.60115 0.0533579
-3.04471 1.61101 0.0530514


-3.06525 1.62566 0.0431993
-3.07267 1.61235 0.0532128
-3.0629 1.61422 0.0517506
-3.06525 1.62566 0.0431993


-3.05824 1.58969 0.0497793
-3.07608 1.59311 0.0569239
-3.07384 1.58174 0.0501576
-3.05824 1.58969 0.0497793


-3.05452 1.60115 0.0533579
-3.06659 1.60276 0.0553123
-3.05824 1.58969 0.0497793
-3.05452 1.60115 0.0533579


-3.04471 1.61101 0.0530514
-3.05452 1.60115 0.0533579
-3.04616 1.59571 0.0504531
-3.04471 1.61101 0.0530514


-3.04471 1.61101 0.0530514
-3.04725 1.62244 0.0484408
-3.0629 1.61422 0.0517506
-3.04471 1.61101 0.0530514


-3.07267 1.61235 0.0532128
-3.08439 1.60632 0.0580336
-3.06659 1.60276 0.0553123
-3.07267 1.61235 0.0532128


-3.11252 1.5779 0.0704914
-3.1216 1.56873 0.0713028
-3.10416 1.56455 0.0530017
-3.11252 1.5779 0.0704914


-3.10973 1.58926 0.0714469
-3.11252 1.5779 0.0704914
-3.10126 1.58441 0.0661652
-3.10973 1.58926 0.0714469


-3.10973 1.58926 0.0714469
-3.12084 1.59137 0.076318
-3.11252 1.5779 0.0704914
-3.10973 1.58926 0.0714469


-3.05371 1.57461 0.0346449
-3.05716 1.56329 0.0208545
-3.04755 1.56515 0.0198437
-3.05371 1.57461 0.0346449


-3.04616 1.59571 0.0504531
-3.05824 1.58969 0.0497793
-3.03781 1.58263 0.038915
-3.04616 1.59571 0.0504531


-3.06549 1.57652 0.0415737
-3.05716 1.56329 0.0208545
-3.05371 1.57461 0.0346449
-3.06549 1.57652 0.0415737


-3.05824 1.58969 0.0497793
-3.06549 1.57652 0.0415737
-3.05371 1.57461 0.0346449
-3.05824 1.58969 0.0497793


-3.05452 1.60115 0.0533579
-3.05824 1.58969 0.0497793
-3.04616 1.59571 0.0504531
-3.05452 1.60115 0.0533579


-3.06659 1.60276 0.0553123
-3.07608 1.59311 0.0569239
-3.05824 1.58969 0.0497793
-3.06659 1.60276 0.0553123


-3.07384 1.58174 0.0501576
-3.07495 1.56713 0.0353917
-3.06549 1.57652 0.0415737
-3.07384 1.58174 0.0501576


-3.04656 1.53874 -0.0233629
-3.03468 1.53692 -0.0282531
-3.03689 1.54837 -0.00972844
-3.04656 1.53874 -0.0233629


-3.15524 1.67054 -0.043705
-3.16365 1.67509 -0.050681
-3.17145 1.66369 -0.0370771
-3.15524 1.67054 -0.043705


-3.16427 1.6047 0.0689199
-3.16568 1.61602 0.0503482
-3.17319 1.60538 0.0645305
-3.16427 1.6047 0.0689199


-3.1651 1.63869 0.00840428
-3.18228 1.64358 -0.0087533
-3.18228 1.63398 0.00851936
-3.1651 1.63869 0.00840428


-3.15443 1.63651 0.0164782
-3.1651 1.63869 0.00840428
-3.1651 1.62946 0.0260317
-3.15443 1.63651 0.0164782


-3.1644 1.65229 -0.016547
-3.17344 1.6524 -0.0199289
-3.1651 1.63869 0.00840428
-3.1644 1.65229 -0.016547


-3.21668 1.63177 -0.015178
-3.22506 1.63538 -0.0277681
-3.22574 1.62398 -0.013627
-3.21668 1.63177 -0.015178


-3.20838 1.61756 0.0157918
-3.20811 1.62998 -0.00441719
-3.21668 1.62129 0.000617861
-3.20838 1.61756 0.0157918


-3.20895 1.64134 -0.0222459
-3.22506 1.63538 -0.0277681
-3.21668 1.63177 -0.015178
-3.20895 1.64134 -0.0222459


-3.18228 1.64358 -0.0087533
-3.19066 1.64768 -0.0200751
-3.19858 1.63738 -0.00851028
-3.18228 1.64358 -0.0087533


-3.19911 1.67136 -0.0516352
-3.19911 1.66144 -0.0423611
-3.18311 1.66805 -0.0454732
-3.19911 1.67136 -0.0516352


-3.19911 1.67136 -0.0516352
-3.20749 1.67538 -0.0549771
-3.20781 1.66287 -0.0465783
-3.19911 1.67136 -0.0516352


-3.22485 1.66879 -0.053741
-3.21713 1.6554 -0.0435168
-3.21617 1.66676 -0.0515117
-3.22485 1.66879 -0.053741


-3.23328 1.64977 -0.047306
-3.24183 1.65287 -0.0529067
-3.24164 1.64147 -0.0472483
-3.23328 1.64977 -0.047306


-3.21713 1.6554 -0.0435168
-3.23328 1.64977 -0.047306
-3.22506 1.64606 -0.0393347
-3.21713 1.6554 -0.0435168


-3.23328 1.66068 -0.0526696
-3.24183 1.65287 -0.0529067
-3.23328 1.64977 -0.047306
-3.23328 1.66068 -0.0526696


-3.24187 1.63007 -0.0384817
-3.25 1.63317 -0.0487426
-3.25 1.62175 -0.0398814
-3.24187 1.63007 -0.0384817


-3.23375 1.63839 -0.0386231
-3.22506 1.64606 -0.0393347
-3.23328 1.64977 -0.047306
-3.23375 1.63839 -0.0386231


-3.22475 1.61199 0.00521463
-3.20838 1.60726 0.0330622
-3.21668 1.62129 0.000617861
-3.22475 1.61199 0.00521463


-3.20895 1.64134 -0.0222459
-3.22506 1.64606 -0.0393347
-3.22506 1.63538 -0.0277681
-3.20895 1.64134 -0.0222459


-3.24164 1.64147 -0.0472483
-3.25 1.63317 -0.0487426
-3.24187 1.63007 -0.0384817
-3.24164 1.64147 -0.0472483


-3.13755 1.60954 0.0652913
-3.14524 1.598 0.078909
-3.12918 1.5961 0.0771561
-3.13755 1.60954 0.0652913


-3.13929 1.6209 0.0483522
-3.14674 1.60933 0.0654112
-3.13755 1.60954 0.0652913
-3.13929 1.6209 0.0483522


-3.12837 1.62745 0.038296
-3.13929 1.6209 0.0483522
-3.12656 1.61616 0.0559219
-3.12837 1.62745 0.038296


-3.13674 1.63224 0.0287642
-3.14597 1.63196 0.027497
-3.13929 1.6209 0.0483522
-3.13674 1.63224 0.0287642


-3.1552 1.61378 0.057419
-3.15593 1.60028 0.0764378
-3.14674 1.60933 0.0654112
-3.1552 1.61378 0.057419


-3.11252 1.5779 0.0704914
-3.10416 1.56455 0.0530017
-3.0948 1.57407 0.0558253
-3.11252 1.5779 0.0704914


-3.13906 1.57309 0.0858487
-3.1216 1.56873 0.0713028
-3.12995 1.58223 0.0820358
-3.13906 1.57309 0.0858487


-3.12908 1.55722 0.066434
-3.12233 1.54606 0.0435591
-3.11986 1.5574 0.0580321
-3.12908 1.55722 0.066434


-3.13753 1.56174 0.0783896
-3.12908 1.55722 0.066434
-3.1216 1.56873 0.0713028
-3.13753 1.56174 0.0783896


-3.13906 1.57309 0.0858487
-3.13753 1.56174 0.0783896
-3.1216 1.56873 0.0713028
-3.13906 1.57309 0.0858487


-3.13833 1.5868 0.0848893
-3.13906 1.57309 0.0858487
-3.12995 1.58223 0.0820358
-3.13833 1.5868 0.0848893


-3.12918 1.5961 0.0771561
-3.13833 1.5868 0.0848893
-3.12995 1.58223 0.0820358
-3.12918 1.5961 0.0771561


-3.14524 1.598 0.078909
-3.15593 1.591 0.0859499
-3.14748 1.58666 0.0877257
-3.14524 1.598 0.078909


-3.1565 1.57769 0.0934659
-3.14817 1.56396 0.0877551
-3.13906 1.57309 0.0858487
-3.1565 1.57769 0.0934659


-3.15701 1.55509 0.0878928
-3.14874 1.54132 0.0646988
-3.13976 1.55039 0.0681914
-3.15701 1.55509 0.0878928


-3.11148 1.54393 0.0283762
-3.10312 1.53916 0.0109245
-3.1023 1.55315 0.0353799
-3.11148 1.54393 0.0283762


-3.11986 1.5574 0.0580321
-3.11148 1.54393 0.0283762
-3.1023 1.55315 0.0353799
-3.11986 1.5574 0.0580321


-3.12233 1.54606 0.0435591
-3.11401 1.53258 0.00888823
-3.11148 1.54393 0.0283762
-3.12233 1.54606 0.0435591


-3.13976 1.55039 0.0681914
-3.12233 1.54606 0.0435591
-3.12908 1.55722 0.066434
-3.13976 1.55039 0.0681914


-3.11401 1.53258 0.00888823
-3.12983 1.52549 0.0126089
-3.12141 1.521 -0.0074112
-3.11401 1.53258 0.00888823


-2.99837 1.61521 0.0592136
-3.00842 1.61202 0.0568954
-3.0058 1.60052 0.0511488
-2.99837 1.61521 0.0592136


-3.03331 1.64372 0.0338118
-3.03758 1.63228 0.0436616
-3.02501 1.6308 0.0492648
-3.03331 1.64372 0.0338118


-3.01488 1.64097 0.045961
-3.03331 1.64372 0.0338118
-3.02501 1.6308 0.0492648
-3.01488 1.64097 0.045961


-3.03596 1.65525 0.017247
-3.0432 1.64116 0.0323427
-3.03331 1.64372 0.0338118
-3.03596 1.65525 0.017247


-3.02932 1.6193 0.0533283
-3.04725 1.62244 0.0484408
-3.04471 1.61101 0.0530514
-3.02932 1.6193 0.0533283


-3.02501 1.6308 0.0492648
-3.03758 1.63228 0.0436616
-3.02932 1.6193 0.0533283
-3.02501 1.6308 0.0492648


-3.01488 1.64097 0.045961
-3.02501 1.6308 0.0492648
-3.01671 1.62495 0.0548954
-3.01488 1.64097 0.045961


-3.01488 1.64097 0.045961
-3.0177 1.65249 0.0321019
-3.03331 1.64372 0.0338118
-3.01488 1.64097 0.045961


-3.0432 1.64116 0.0323427
-3.05555 1.63546 0.0347052
-3.03758 1.63228 0.0436616
-3.0432 1.64116 0.0323427


-3.08439 1.60632 0.0580336
-3.09379 1.59683 0.063711
-3.07608 1.59311 0.0569239
-3.08439 1.60632 0.0580336


-3.08103 1.61766 0.0500357
-3.08439 1.60632 0.0580336
-3.07267 1.61235 0.0532128
-3.08103 1.61766 0.0500357


-3.09273 1.61147 0.0565239
-3.10216 1.6101 0.059431
-3.09379 1.59683 0.063711
-3.09273 1.61147 0.0565239


-3.08103 1.61766 0.0500357
-3.09273 1.61147 0.0565239
-3.08439 1.60632 0.0580336
-3.08103 1.61766 0.0500357


-3.08103 1.61766 0.0500357
-3.0833 1.629 0.0376881
-3.09273 1.61147 0.0565239
-3.08103 1.61766 0.0500357


-3.02932 1.6193 0.0533283
-3.03639 1.60541 0.0530729
-3.02401 1.60375 0.0527997
-3.02932 1.6193 0.0533283


-3.02501 1.6308 0.0492648
-3.02932 1.6193 0.0533283
-3.01671 1.62495 0.0548954
-3.02501 1.6308 0.0492648


-3.03758 1.63228 0.0436616
-3.04725 1.62244 0.0484408
-3.02932 1.6193 0.0533283
-3.03758 1.63228 0.0436616


-3.03418 1.67142 -0.00648503
-3.04424 1.66817 -0.00766544
-3.03596 1.65525 0.017247
-3.03418 1.67142 -0.00648503


-3.02122 1.67685 -0.00590168
-3.03418 1.67142 -0.00648503
-3.02594 1.66537 0.00859087
-3.02122 1.67685 -0.00590168


-3.04243 1.68428 -0.0319324
-3.04424 1.66817 -0.00766544
-3.03418 1.67142 -0.00648503
-3.04243 1.68428 -0.0319324


-3.01181 1.71542 -0.0531678
-3.02221 1.71124 -0.0544863
-3.01404 1.69844 -0.0335053
-3.01181 1.71542 -0.0531678


-3.05253 1.68109 -0.0329193
-3.0707 1.68429 -0.0461291
-3.06819 1.67293 -0.0277947
-3.05253 1.68109 -0.0329193


-3.05069 1.69716 -0.0538179
-3.06083 1.69403 -0.0546933
-3.05253 1.68109 -0.0329193
-3.05069 1.69716 -0.0538179


-3.0377 1.70258 -0.053485
-3.05069 1.69716 -0.0538179
-3.04243 1.68428 -0.0319324
-3.0377 1.70258 -0.053485


-3.0377 1.70258 -0.053485
-3.04055 1.71401 -0.0652059
-3.05482 1.70704 -0.0652968
-3.0377 1.70258 -0.053485


-3.08888 1.6877 -0.056527
-3.08162 1.7014 -0.0686139
-3.09727 1.69316 -0.0644071
-3.08888 1.6877 -0.056527


-3.07634 1.76366 -0.0346532
-3.066 1.77415 -0.0198993
-3.08454 1.78304 0.00556959
-3.07634 1.76366 -0.0346532


-3.05995 1.74455 -0.0646387
-3.04971 1.74859 -0.0626869
-3.05786 1.76137 -0.0449653
-3.05995 1.74455 -0.0646387


-3.08834 1.73016 -0.0722527
-3.08005 1.71726 -0.0754101
-3.07 1.73443 -0.0710566
-3.08834 1.73016 -0.0722527


-3.05176 1.73173 -0.0721283
-3.04971 1.74859 -0.0626869
-3.05995 1.74455 -0.0646387
-3.05176 1.73173 -0.0721283


-3.066 1.77415 -0.0198993
-3.05553 1.78477 -0.00482469
-3.06915 1.78584 0.00443733
-3.066 1.77415 -0.0198993


-3.15359 1.71573 -0.0682805
-3.14403 1.72505 -0.0655181
-3.15392 1.72847 -0.0595704
-3.15359 1.71573 -0.0682805


-3.16457 1.70921 -0.0674539
-3.15359 1.71573 -0.0682805
-3.16198 1.72056 -0.0631399
-3.16457 1.70921 -0.0674539


-3.14705 1.70532 -0.0713419
-3.13773 1.71496 -0.0721512
-3.15359 1.71573 -0.0682805
-3.14705 1.70532 -0.0713419


-3.14332 1.69098 -0.0654796
-3.13561 1.70353 -0.0724339
-3.14705 1.70532 -0.0713419
-3.14332 1.69098 -0.0654796


-3.15444 1.68443 -0.0599482
-3.14608 1.67967 -0.0545416
-3.14332 1.69098 -0.0654796
-3.15444 1.68443 -0.0599482


-3.17211 1.68855 -0.0626389
-3.15444 1.68443 -0.0599482
-3.15627 1.69579 -0.067611
-3.17211 1.68855 -0.0626389


-3.16365 1.67509 -0.050681
-3.15524 1.67054 -0.043705
-3.15444 1.68443 -0.0599482
-3.16365 1.67509 -0.050681


-3.13196 1.68956 -0.0642202
-3.12722 1.69847 -0.0707767
-3.13561 1.70353 -0.0724339
-3.13196 1.68956 -0.0642202


-3.13669 1.68065 -0.0549907
-3.13196 1.68956 -0.0642202
-3.14332 1.69098 -0.0654796
-3.13669 1.68065 -0.0549907


-3.13669 1.68065 -0.0549907
-3.12829 1.67575 -0.0475868
-3.13196 1.68956 -0.0642202
-3.13669 1.68065 -0.0549907


-3.12609 1.71319 -0.0743125
-3.1141 1.71933 -0.0745331
-3.12839 1.72461 -0.0696956
-3.12609 1.71319 -0.0743125


-3.13561 1.70353 -0.0724339
-3.12609 1.71319 -0.0743125
-3.13773 1.71496 -0.0721512
-3.13561 1.70353 -0.0724339


-3.12722 1.69847 -0.0707767
-3.11775 1.70005 -0.0716865
-3.12609 1.71319 -0.0743125
-3.12722 1.69847 -0.0707767


-3.14332 1.69098 -0.0654796
-3.13196 1.68956 -0.0642202
-3.13561 1.70353 -0.0724339
-3.14332 1.69098 -0.0654796


-3.08162 1.7014 -0.0686139
-3.08005 1.71726 -0.0754101
-3.0899 1.7144 -0.0757553
-3.08162 1.7014 -0.0686139


-3.09665 1.74306 -0.0593496
-3.07824 1.7405 -0.0655995
-3.08649 1.75336 -0.0480023
-3.09665 1.74306 -0.0593496


-3.0899 1.7144 -0.0757553
-3.08834 1.73016 -0.0722527
-3.0982 1.72741 -0.0728527
-3.0899 1.7144 -0.0757553


-3.08005 1.71726 -0.0754101
-3.06722 1.72292 -0.0744517
-3.07 1.73443 -0.0710566
-3.08005 1.71726 -0.0754101


-3.10799 1.71005 -0.0754407
-3.0899 1.7144 -0.0757553
-3.0982 1.72741 -0.0728527
-3.10799 1.71005 -0.0754407


-3.07 1.73443 -0.0710566
-3.05995 1.74455 -0.0646387
-3.07824 1.7405 -0.0655995
-3.07 1.73443 -0.0710566


-3.08834 1.73016 -0.0722527
-3.07 1.73443 -0.0710566
-3.07824 1.7405 -0.0655995
-3.08834 1.73016 -0.0722527


-3.06722 1.72292 -0.0744517
-3.05176 1.73173 -0.0721283
-3.07 1.73443 -0.0710566
-3.06722 1.72292 -0.0744517


-3.06914 1.70698 -0.0696424
-3.06722 1.72292 -0.0744517
-3.08005 1.71726 -0.0754101
-3.06914 1.70698 -0.0696424


-3.01993 1.72818 -0.066197
-3.02221 1.71124 -0.0544863
-3.01181 1.71542 -0.0531678
-3.01993 1.72818 -0.066197


-3.04877 1.72022 -0.0709537
-3.03038 1.72404 -0.0674474
-3.03855 1.73684 -0.0702645
-3.04877 1.72022 -0.0709537


-3.04055 1.71401 -0.0652059
-3.02221 1.71124 -0.0544863
-3.03038 1.72404 -0.0674474
-3.04055 1.71401 -0.0652059


-3.04877 1.72022 -0.0709537
-3.04055 1.71401 -0.0652059
-3.03038 1.72404 -0.0674474
-3.04877 1.72022 -0.0709537


-3.05176 1.73173 -0.0721283
-3.04877 1.72022 -0.0709537
-3.03855 1.73684 -0.0702645
-3.05176 1.73173 -0.0721283


-3.04971 1.74859 -0.0626869
-3.05176 1.73173 -0.0721283
-3.03855 1.73684 -0.0702645
-3.04971 1.74859 -0.0626869


-3.05995 1.74455 -0.0646387
-3.07 1.73443 -0.0710566
-3.05176 1.73173 -0.0721283
-3.05995 1.74455 -0.0646387


-3.05895 1.71692 -0.0721689
-3.05482 1.70704 -0.0652968
-3.04877 1.72022 -0.0709537
-3.05895 1.71692 -0.0721689


-3.06914 1.70698 -0.0696424
-3.05895 1.71692 -0.0721689
-3.06722 1.72292 -0.0744517
-3.06914 1.70698 -0.0696424


-3.05482 1.70704 -0.0652968
-3.06083 1.69403 -0.0546933
-3.05069 1.69716 -0.0538179
-3.05482 1.70704 -0.0652968


-3.05069 1.69716 -0.0538179
-3.05253 1.68109 -0.0329193
-3.04243 1.68428 -0.0319324
-3.05069 1.69716 -0.0538179


-3.05482 1.70704 -0.0652968
-3.06914 1.70698 -0.0696424
-3.06083 1.69403 -0.0546933
-3.05482 1.70704 -0.0652968


-3.0377 1.70258 -0.053485
-3.05482 1.70704 -0.0652968
-3.05069 1.69716 -0.0538179
-3.0377 1.70258 -0.053485


-3.05895 1.71692 -0.0721689
-3.06914 1.70698 -0.0696424
-3.05482 1.70704 -0.0652968
-3.05895 1.71692 -0.0721689


-3.06914 1.70698 -0.0696424
-3.07902 1.68997 -0.0565082
-3.06083 1.69403 -0.0546933
-3.06914 1.70698 -0.0696424


-3.13669 1.73775 -0.0553116
-3.15249 1.73839 -0.0492272
-3.14403 1.72505 -0.0655181
-3.13669 1.73775 -0.0553116


-3.11875 1.73457 -0.0637089
-3.13669 1.73775 -0.0553116
-3.12839 1.72461 -0.0696956
-3.11875 1.73457 -0.0637089


-3.1141 1.71933 -0.0745331
-3.11875 1.73457 -0.0637089
-3.12839 1.72461 -0.0696956
-3.1141 1.71933 -0.0745331


-3.10651 1.73305 -0.0676825
-3.10912 1.74453 -0.0544818
-3.11875 1.73457 -0.0637089
-3.10651 1.73305 -0.0676825


-3.13317 1.74917 -0.0407576
-3.14285 1.74767 -0.0398405
-3.13669 1.73775 -0.0553116
-3.13317 1.74917 -0.0407576


-3.25 1.64459 -0.0542096
-3.25 1.63317 -0.0487426
-3.24164 1.64147 -0.0472483
-3.25 1.64459 -0.0542096


-2.94339 1.62685 0.0669167
-2.94639 1.63845 0.0726056
-2.95686 1.62804 0.0683601
-2.94339 1.62685 0.0669167


-3.02044 1.47304 -0.0513586
-3.01824 1.4617 -0.035915
-3.00248 1.46944 -0.030719
-3.02044 1.47304 -0.0513586


-3.01088 1.48254 -0.0505994
-3.02044 1.47304 -0.0513586
-3.00248 1.46944 -0.030719
-3.01088 1.48254 -0.0505994


-3.00342 1.4961 -0.0517567
-3.01088 1.48254 -0.0505994
-3.00106 1.48462 -0.044774
-3.00342 1.4961 -0.0517567


-3.01926 1.48782 -0.0597296
-3.02044 1.47304 -0.0513586
-3.01088 1.48254 -0.0505994
-3.01926 1.48782 -0.0597296


-3.02151 1.49927 -0.061921
-3.01926 1.48782 -0.0597296
-3.00342 1.4961 -0.0517567
-3.02151 1.49927 -0.061921


-3.01784 1.51075 -0.0557113
-3.02151 1.49927 -0.061921
-3.00944 1.50539 -0.0546696
-3.01784 1.51075 -0.0557113


-3.02761 1.50891 -0.0603576
-3.03717 1.49146 -0.0726908
-3.02151 1.49927 -0.061921
-3.02761 1.50891 -0.0603576


-3.02879 1.48627 -0.0665343
-3.03833 1.47685 -0.0712937
-3.02044 1.47304 -0.0513586
-3.02879 1.48627 -0.0665343


-3.02151 1.49927 -0.061921
-3.02879 1.48627 -0.0665343
-3.01926 1.48782 -0.0597296
-3.02151 1.49927 -0.061921


-3.03717 1.49146 -0.0726908
-3.03833 1.47685 -0.0712937
-3.02879 1.48627 -0.0665343
-3.03717 1.49146 -0.0726908


-3.03211 1.46687 -0.0574475
-3.02994 1.45548 -0.0406333
-3.01824 1.4617 -0.035915
-3.03211 1.46687 -0.0574475


-3.03833 1.47685 -0.0712937
-3.03211 1.46687 -0.0574475
-3.02044 1.47304 -0.0513586
-3.03833 1.47685 -0.0712937


-3.03833 1.47685 -0.0712937
-3.04988 1.47053 -0.0790916
-3.03211 1.46687 -0.0574475
-3.03833 1.47685 -0.0712937


-3.06361 1.50843 -0.0683626
-3.06559 1.5198 -0.0507424
-3.0751 1.51033 -0.0640072
-3.06361 1.50843 -0.0683626


-3.03945 1.45414 -0.0507051
-3.03105 1.44088 -0.0173454
-3.02994 1.45548 -0.0406333
-3.03945 1.45414 -0.0507051


-3.06393 1.40364 0.0120876
-3.06016 1.38996 0.048947
-3.05102 1.39914 0.0427183
-3.06393 1.40364 0.0120876


-3.08607 1.39884 -0.014793
-3.07767 1.3899 0.0205023
-3.0752 1.40561 -0.0116441
-3.08607 1.39884 -0.014793


-3.07767 1.3899 0.0205023
-3.06929 1.38078 0.0543576
-3.06851 1.39468 0.0250464
-3.07767 1.3899 0.0205023


-3.07767 1.3899 0.0205023
-3.08683 1.38512 0.0157413
-3.07843 1.3716 0.058862
-3.07767 1.3899 0.0205023


-3.0752 1.40561 -0.0116441
-3.07767 1.3899 0.0205023
-3.06851 1.39468 0.0250464
-3.0752 1.40561 -0.0116441


-3.08607 1.39884 -0.014793
-3.08683 1.38512 0.0157413
-3.07767 1.3899 0.0205023
-3.08607 1.39884 -0.014793


-3.07689 1.41693 -0.039646
-3.08772 1.41021 -0.0430294
-3.0752 1.40561 -0.0116441
-3.07689 1.41693 -0.039646


-3.09526 1.39867 -0.0300017
-3.08683 1.38512 0.0157413
-3.08607 1.39884 -0.014793
-3.09526 1.39867 -0.0300017


-3.09142 1.37596 0.0285062
-3.096 1.3668 0.0404389
-3.08757 1.36241 0.0623277
-3.09142 1.37596 0.0285062


-3.10305 1.37817 0.00375188
-3.09142 1.37596 0.0285062
-3.08683 1.38512 0.0157413
-3.10305 1.37817 0.00375188


-3.10305 1.37817 0.00375188
-3.096 1.3668 0.0404389
-3.09142 1.37596 0.0285062
-3.10305 1.37817 0.00375188


-2.65842 1.13042 -0.0364851
-2.66115 1.14135 -0.0244177
-2.66934 1.13042 -0.0340319
-2.65842 1.13042 -0.0364851


-3.00342 1.4961 -0.0517567
-2.98885 1.49065 -0.0415202
-2.99124 1.50206 -0.0472118
-3.00342 1.4961 -0.0517567


-3.01926 1.48782 -0.0597296
-3.01088 1.48254 -0.0505994
-3.00342 1.4961 -0.0517567
-3.01926 1.48782 -0.0597296


-2.99269 1.47922 -0.0343243
-2.98289 1.48151 -0.0307085
-2.98885 1.49065 -0.0415202
-2.99269 1.47922 -0.0343243


-3.00248 1.46944 -0.030719
-2.99269 1.47922 -0.0343243
-3.00106 1.48462 -0.044774
-3.00248 1.46944 -0.030719


-3.00248 1.46944 -0.030719
-2.98433 1.46616 -0.0124661
-2.99269 1.47922 -0.0343243
-3.00248 1.46944 -0.030719


-3.0121 1.45189 -0.0140533
-3.00248 1.46944 -0.030719
-3.01824 1.4617 -0.035915
-3.0121 1.45189 -0.0140533


-2.99269 1.47922 -0.0343243
-2.98885 1.49065 -0.0415202
-3.00106 1.48462 -0.044774
-2.99269 1.47922 -0.0343243


-2.98433 1.46616 -0.0124661
-2.98289 1.48151 -0.0307085
-2.99269 1.47922 -0.0343243
-2.98433 1.46616 -0.0124661


-2.97456 1.47597 -0.0201367
-2.9648 1.48579 -0.0274196
-2.98289 1.48151 -0.0307085
-2.97456 1.47597 -0.0201367


-2.69117 1.16388 0.0138374
-2.70209 1.15654 0.00256148
-2.69117 1.14887 -0.00974141
-2.69117 1.16388 0.0138374


-2.9414 1.54482 -0.0371666
-2.92837 1.55021 -0.0401478
-2.93126 1.56168 -0.0262648
-2.9414 1.54482 -0.0371666


-2.95153 1.54153 -0.0351496
-2.9414 1.54482 -0.0371666
-2.95981 1.54748 -0.0264054
-2.95153 1.54153 -0.0351496


-2.96167 1.53145 -0.0388248
-2.95153 1.54153 -0.0351496
-2.95981 1.54748 -0.0264054
-2.96167 1.53145 -0.0388248


-2.96167 1.53145 -0.0388248
-2.94326 1.52863 -0.0449786
-2.95153 1.54153 -0.0351496
-2.96167 1.53145 -0.0388248


-2.94326 1.52863 -0.0449786
-2.92492 1.52586 -0.0517073
-2.93315 1.53873 -0.0452973
-2.94326 1.52863 -0.0449786


-2.81127 1.13317 -0.0132375
-2.82218 1.13049 -0.00376994
-2.81127 1.11675 -0.0552055
-2.81127 1.13317 -0.0132375


-2.81127 1.14152 0.00662641
-2.82218 1.14153 0.0222633
-2.81127 1.13317 -0.0132375
-2.81127 1.14152 0.00662641


-2.80035 1.13048 -0.0328332
-2.80035 1.14151 -0.00625991
-2.81127 1.13317 -0.0132375
-2.80035 1.13048 -0.0328332


-2.80035 1.11945 -0.0602524
-2.80035 1.13048 -0.0328332
-2.81127 1.13317 -0.0132375
-2.80035 1.11945 -0.0602524


-2.80035 1.11945 -0.0602524
-2.78943 1.11945 -0.0682939
-2.80035 1.13048 -0.0328332
-2.80035 1.11945 -0.0602524


-2.81127 1.14987 0.024574
-2.81127 1.15821 0.0399758
-2.82218 1.14996 0.0393754
-2.81127 1.14987 0.024574


-2.84407 1.11694 0.00233109
-2.85535 1.1305 0.0595701
-2.85535 1.11942 0.0335963
-2.84407 1.11694 0.00233109


-2.8331 1.14155 0.0401452
-2.8331 1.15005 0.0560019
-2.84407 1.14156 0.0596828
-2.8331 1.14155 0.0401452


-2.8779 1.1416 0.119289
-2.86662 1.15033 0.110142
-2.8779 1.15042 0.12585
-2.8779 1.1416 0.119289


-2.84407 1.14156 0.0596828
-2.84407 1.15014 0.073833
-2.85535 1.14158 0.0804413
-2.84407 1.14156 0.0596828


-2.85535 1.14158 0.0804413
-2.84407 1.15014 0.073833
-2.85535 1.15023 0.0924115
-2.85535 1.14158 0.0804413


-2.8331 1.15005 0.0560019
-2.82218 1.14996 0.0393754
-2.82218 1.15838 0.0534731
-2.8331 1.15005 0.0560019


-2.84407 1.13299 0.0421288
-2.8331 1.14155 0.0401452
-2.84407 1.14156 0.0596828
-2.84407 1.13299 0.0421288


-2.82218 1.14153 0.0222633
-2.82218 1.14996 0.0393754
-2.8331 1.14155 0.0401452
-2.82218 1.14153 0.0222633


-2.8331 1.13049 0.015232
-2.82218 1.14153 0.0222633
-2.8331 1.14155 0.0401452
-2.8331 1.13049 0.015232


-2.82218 1.13049 -0.00376994
-2.81127 1.13317 -0.0132375
-2.82218 1.14153 0.0222633
-2.82218 1.13049 -0.00376994


-2.85535 1.15889 0.100115
-2.85535 1.16754 0.103294
-2.86662 1.15906 0.114991
-2.85535 1.15889 0.100115


-2.86662 1.15033 0.110142
-2.85535 1.15889 0.100115
-2.86662 1.15906 0.114991
-2.86662 1.15033 0.110142


-2.85535 1.15023 0.0924115
-2.84407 1.15871 0.0840877
-2.85535 1.15889 0.100115
-2.85535 1.15023 0.0924115


-2.8331 1.15855 0.0683799
-2.84407 1.15871 0.0840877
-2.84407 1.15014 0.073833
-2.8331 1.15855 0.0683799


-2.8331 1.16705 0.076879
-2.82218 1.1668 0.0640881
-2.82218 1.17523 0.0709035
-2.8331 1.16705 0.076879


-2.84407 1.15871 0.0840877
-2.8331 1.16705 0.076879
-2.84407 1.16729 0.0901122
-2.84407 1.15871 0.0840877


-2.8331 1.15855 0.0683799
-2.82218 1.1668 0.0640881
-2.8331 1.16705 0.076879
-2.8331 1.15855 0.0683799


-3.03211 1.46687 -0.0574475
-3.01824 1.4617 -0.035915
-3.02044 1.47304 -0.0513586
-3.03211 1.46687 -0.0574475


-3.04786 1.45912 -0.0675078
-3.03945 1.45414 -0.0507051
-3.03211 1.46687 -0.0574475
-3.04786 1.45912 -0.0675078


-3.02157 1.45035 -0.0222484
-3.0121 1.45189 -0.0140533
-3.01824 1.4617 -0.035915
-3.02157 1.45035 -0.0222484


-3.03105 1.44088 -0.0173454
-3.02157 1.45035 -0.0222484
-3.02994 1.45548 -0.0406333
-3.03105 1.44088 -0.0173454


-3.03105 1.44088 -0.0173454
-3.01322 1.43713 0.0117967
-3.02157 1.45035 -0.0222484
-3.03105 1.44088 -0.0173454


-3.04053 1.42306 0.00552652
-3.03579 1.43197 -0.00638407
-3.04706 1.43332 -0.0256757
-3.04053 1.42306 0.00552652


-3.02157 1.45035 -0.0222484
-3.01824 1.4617 -0.035915
-3.02994 1.45548 -0.0406333
-3.02157 1.45035 -0.0222484


-3.01322 1.43713 0.0117967
-3.0121 1.45189 -0.0140533
-3.02157 1.45035 -0.0222484
-3.01322 1.43713 0.0117967


-3.00377 1.44662 0.00366319
-2.9941 1.45634 -0.0044896
-3.0121 1.45189 -0.0140533
-3.00377 1.44662 0.00366319


-2.92492 1.52586 -0.0517073
-2.91191 1.5245 -0.0563536
-2.91484 1.53599 -0.0557221
-2.92492 1.52586 -0.0517073


-2.94508 1.5056 -0.0407445
-2.93228 1.50422 -0.040681
-2.935 1.51573 -0.0466426
-2.94508 1.5056 -0.0407445


-2.94508 1.5056 -0.0407445
-2.94246 1.49407 -0.0317254
-2.93228 1.50422 -0.040681
-2.94508 1.5056 -0.0407445


-2.94809 1.43489 0.0460603
-2.95669 1.42646 0.0564226
-2.94349 1.42205 0.0578804
-2.94809 1.43489 0.0460603


-2.9528 1.44801 0.0281955
-2.94809 1.43489 0.0460603
-2.93713 1.44473 0.0337905
-2.9528 1.44801 0.0281955


-2.9528 1.44801 0.0281955
-2.96182 1.43912 0.0396706
-2.94809 1.43489 0.0460603
-2.9528 1.44801 0.0281955


-2.98198 1.45472 0.00675337
-2.9767 1.44198 0.0307391
-2.96746 1.45185 0.0185011
-2.98198 1.45472 0.00675337


-2.89614 1.41393 0.0433584
-2.88925 1.40483 0.0364339
-2.88205 1.4117 0.0407194
-2.89614 1.41393 0.0433584


-2.89178 1.43665 0.0408009
-2.90374 1.42656 0.0450982
-2.88396 1.42395 0.0448387
-2.89178 1.43665 0.0408009


-2.90844 1.40388 0.0428054
-2.88925 1.40483 0.0364339
-2.89614 1.41393 0.0433584
-2.90844 1.40388 0.0428054


-2.9116 1.41898 0.0481411
-2.90374 1.42656 0.0450982
-2.91666 1.43132 0.0448655
-2.9116 1.41898 0.0481411


-2.92229 1.40632 0.0517377
-2.9116 1.41898 0.0481411
-2.92592 1.4214 0.0523519
-2.92229 1.40632 0.0517377


-2.89614 1.41393 0.0433584
-2.88396 1.42395 0.0448387
-2.90374 1.42656 0.0450982
-2.89614 1.41393 0.0433584


-2.91563 1.39698 0.0424181
-2.92984 1.38398 0.0434825
-2.91266 1.38141 0.0228925
-2.91563 1.39698 0.0424181


-2.99705 1.42251 0.053369
-2.98664 1.43266 0.0416461
-3.0015 1.43527 0.0267218
-2.99705 1.42251 0.053369


-2.96746 1.45185 0.0185011
-2.97211 1.46454 -0.00323314
-2.98198 1.45472 0.00675337
-2.96746 1.45185 0.0185011


-2.97142 1.42925 0.0523188
-2.96182 1.43912 0.0396706
-2.9767 1.44198 0.0307391
-2.97142 1.42925 0.0523188


-2.9528 1.44801 0.0281955
-2.95752 1.46119 0.00737559
-2.96746 1.45185 0.0185011
-2.9528 1.44801 0.0281955


-2.96182 1.43912 0.0396706
-2.9528 1.44801 0.0281955
-2.96746 1.45185 0.0185011
-2.96182 1.43912 0.0396706


-2.9767 1.44198 0.0307391
-2.96182 1.43912 0.0396706
-2.96746 1.45185 0.0185011
-2.9767 1.44198 0.0307391


-2.95669 1.42646 0.0564226
-2.94809 1.43489 0.0460603
-2.96182 1.43912 0.0396706
-2.95669 1.42646 0.0564226


-2.93713 1.44473 0.0337905
-2.94168 1.45881 0.0141713
-2.9528 1.44801 0.0281955
-2.93713 1.44473 0.0337905


-2.98198 1.45472 0.00675337
-2.99184 1.44489 0.0168508
-2.9767 1.44198 0.0307391
-2.98198 1.45472 0.00675337


-2.90844 1.40388 0.0428054
-2.90169 1.39489 0.0315499
-2.88925 1.40483 0.0364339
-2.90844 1.40388 0.0428054


-2.87754 1.33614 -0.0844365
-2.87648 1.31917 -0.10756
-2.86219 1.32911 -0.0952886
-2.87754 1.33614 -0.0844365


-2.83759 1.18592 0.0838751
-2.82652 1.18553 0.076671
-2.83018 1.19643 0.0733871
-2.83759 1.18592 0.0838751


-2.84818 1.18624 0.0904491
-2.83759 1.18592 0.0838751
-2.84136 1.19693 0.0767547
-2.84818 1.18624 0.0904491


-2.84818 1.18624 0.0904491
-2.84407 1.17587 0.0917442
-2.83759 1.18592 0.0838751
-2.84818 1.18624 0.0904491


-2.81547 1.18514 0.0696274
-2.82218 1.17523 0.0709035
-2.81127 1.17491 0.0612289
-2.81547 1.18514 0.0696274


-2.81547 1.18514 0.0696274
-2.82652 1.18553 0.076671
-2.82218 1.17523 0.0709035
-2.81547 1.18514 0.0696274


-2.80035 1.17459 0.0526735
-2.80456 1.18512 0.0634396
-2.81127 1.17491 0.0612289
-2.80035 1.17459 0.0526735


-2.819 1.19596 0.0697718
-2.82652 1.18553 0.076671
-2.81547 1.18514 0.0696274
-2.819 1.19596 0.0697718


-2.94703 1.4715 -0.00502257
-2.95238 1.48419 -0.0225239
-2.96225 1.47437 -0.0130168
-2.94703 1.4715 -0.00502257


-2.90004 1.46207 0.0140819
-2.91782 1.46486 0.00806736
-2.91311 1.45206 0.0252819
-2.90004 1.46207 0.0140819


-2.89041 1.47221 0.0017239
-2.90004 1.46207 0.0140819
-2.8872 1.45955 0.0201618
-2.89041 1.47221 0.0017239


-2.89041 1.47221 0.0017239
-2.8957 1.48509 -0.0185167
-2.90673 1.47498 -0.00512769
-2.89041 1.47221 0.0017239


-2.87051 1.45688 0.0293737
-2.87562 1.46961 0.0100848
-2.8872 1.45955 0.0201618
-2.87051 1.45688 0.0293737


-2.91101 1.48807 -0.0239347
-2.92678 1.49151 -0.028546
-2.92264 1.47798 -0.0108892
-2.91101 1.48807 -0.0239347


-2.88073 1.48234 -0.0113515
-2.88592 1.49525 -0.0322255
-2.8957 1.48509 -0.0185167
-2.88073 1.48234 -0.0113515


-2.89166 1.50754 -0.0485043
-2.87556 1.50417 -0.0439342
-2.88167 1.51776 -0.0603516
-2.89166 1.50754 -0.0485043


-2.8957 1.48509 -0.0185167
-2.88592 1.49525 -0.0322255
-2.90193 1.49826 -0.0369967
-2.8957 1.48509 -0.0185167


-2.91101 1.48807 -0.0239347
-2.8957 1.48509 -0.0185167
-2.90193 1.49826 -0.0369967
-2.91101 1.48807 -0.0239347


-2.89041 1.47221 0.0017239
-2.88073 1.48234 -0.0113515
-2.8957 1.48509 -0.0185167
-2.89041 1.47221 0.0017239


-2.88073 1.48234 -0.0113515
-2.87193 1.49092 -0.0227074
-2.88592 1.49525 -0.0322255
-2.88073 1.48234 -0.0113515


-2.93228 1.50422 -0.040681
-2.92678 1.49151 -0.028546
-2.91698 1.50123 -0.0394703
-2.93228 1.50422 -0.040681


-2.93228 1.50422 -0.040681
-2.94246 1.49407 -0.0317254
-2.92678 1.49151 -0.028546
-2.93228 1.50422 -0.040681


-2.95752 1.46119 0.00737559
-2.9528 1.44801 0.0281955
-2.94168 1.45881 0.0141713
-2.95752 1.46119 0.00737559


-2.96225 1.47437 -0.0130168
-2.95752 1.46119 0.00737559
-2.94703 1.4715 -0.00502257
-2.96225 1.47437 -0.0130168


-2.96225 1.47437 -0.0130168
-2.97211 1.46454 -0.00323314
-2.95752 1.46119 0.00737559
-2.96225 1.47437 -0.0130168


-2.86519 1.47773 0.00174939
-2.88073 1.48234 -0.0113515
-2.87562 1.46961 0.0100848
-2.86519 1.47773 0.00174939


-2.87556 1.50417 -0.0439342
-2.87193 1.49092 -0.0227074
-2.85796 1.50275 -0.0380654
-2.87556 1.50417 -0.0439342


-2.86367 1.51577 -0.0586969
-2.87556 1.50417 -0.0439342
-2.85796 1.50275 -0.0380654
-2.86367 1.51577 -0.0586969


-2.89166 1.50754 -0.0485043
-2.8967 1.52109 -0.0598267
-2.90651 1.51136 -0.0503037
-2.89166 1.50754 -0.0485043


-2.88592 1.49525 -0.0322255
-2.89166 1.50754 -0.0485043
-2.90193 1.49826 -0.0369967
-2.88592 1.49525 -0.0322255


-2.88592 1.49525 -0.0322255
-2.87556 1.50417 -0.0439342
-2.89166 1.50754 -0.0485043
-2.88592 1.49525 -0.0322255


-2.87556 1.50417 -0.0439342
-2.88592 1.49525 -0.0322255
-2.87193 1.49092 -0.0227074
-2.87556 1.50417 -0.0439342


-2.90673 1.47498 -0.00512769
-2.91782 1.46486 0.00806736
-2.90004 1.46207 0.0140819
-2.90673 1.47498 -0.00512769


-2.89041 1.47221 0.0017239
-2.90673 1.47498 -0.00512769
-2.90004 1.46207 0.0140819
-2.89041 1.47221 0.0017239


-2.91101 1.48807 -0.0239347
-2.92264 1.47798 -0.0108892
-2.90673 1.47498 -0.00512769
-2.91101 1.48807 -0.0239347


-2.92682 1.45603 0.0194502
-2.92173 1.44365 0.0346996
-2.91311 1.45206 0.0252819
-2.92682 1.45603 0.0194502


-2.94168 1.45881 0.0141713
-2.92682 1.45603 0.0194502
-2.93204 1.46871 0.00119855
-2.94168 1.45881 0.0141713


-2.94168 1.45881 0.0141713
-2.93713 1.44473 0.0337905
-2.92682 1.45603 0.0194502
-2.94168 1.45881 0.0141713


-2.92682 1.45603 0.0194502
-2.93713 1.44473 0.0337905
-2.92173 1.44365 0.0346996
-2.92682 1.45603 0.0194502


-2.94703 1.4715 -0.00502257
-2.94168 1.45881 0.0141713
-2.93204 1.46871 0.00119855
-2.94703 1.4715 -0.00502257


-2.94703 1.4715 -0.00502257
-2.95752 1.46119 0.00737559
-2.94168 1.45881 0.0141713
-2.94703 1.4715 -0.00502257


-2.9116 1.41898 0.0481411
-2.90844 1.40388 0.0428054
-2.89614 1.41393 0.0433584
-2.9116 1.41898 0.0481411


-2.93713 1.44473 0.0337905
-2.93218 1.43192 0.0471838
-2.92173 1.44365 0.0346996
-2.93713 1.44473 0.0337905


-2.94349 1.42205 0.0578804
-2.93889 1.40922 0.0619085
-2.92592 1.4214 0.0523519
-2.94349 1.42205 0.0578804


-2.91666 1.43132 0.0448655
-2.92173 1.44365 0.0346996
-2.93218 1.43192 0.0471838
-2.91666 1.43132 0.0448655


-2.9116 1.41898 0.0481411
-2.91666 1.43132 0.0448655
-2.92592 1.4214 0.0523519
-2.9116 1.41898 0.0481411


-2.90627 1.43922 0.0384075
-2.92173 1.44365 0.0346996
-2.91666 1.43132 0.0448655
-2.90627 1.43922 0.0384075


-2.90374 1.42656 0.0450982
-2.90627 1.43922 0.0384075
-2.91666 1.43132 0.0448655
-2.90374 1.42656 0.0450982


-2.89614 1.41393 0.0433584
-2.90374 1.42656 0.0450982
-2.9116 1.41898 0.0481411
-2.89614 1.41393 0.0433584


-2.89178 1.43665 0.0408009
-2.90627 1.43922 0.0384075
-2.90374 1.42656 0.0450982
-2.89178 1.43665 0.0408009


-2.89675 1.44939 0.0298484
-2.8872 1.45955 0.0201618
-2.90004 1.46207 0.0140819
-2.89675 1.44939 0.0298484


-2.89178 1.43665 0.0408009
-2.87754 1.43417 0.0445253
-2.87992 1.44672 0.0361808
-2.89178 1.43665 0.0408009


-2.92229 1.40632 0.0517377
-2.90844 1.40388 0.0428054
-2.9116 1.41898 0.0481411
-2.92229 1.40632 0.0517377


-2.93889 1.40922 0.0619085
-2.92229 1.40632 0.0517377
-2.92592 1.4214 0.0523519
-2.93889 1.40922 0.0619085


-2.93251 1.39925 0.0566209
-2.92984 1.38398 0.0434825
-2.91563 1.39698 0.0424181
-2.93251 1.39925 0.0566209


-2.87384 1.36924 -0.0215033
-2.8724 1.38697 0.0111665
-2.88554 1.37702 -0.00301221
-2.87384 1.36924 -0.0215033


-2.86815 1.40949 0.0403921
-2.87352 1.39919 0.0289848
-2.86345 1.39716 0.0273286
-2.86815 1.40949 0.0403921


-2.85762 1.41593 0.0484075
-2.86815 1.40949 0.0403921
-2.85289 1.4032 0.0382819
-2.85762 1.41593 0.0484075


-2.83996 1.41335 0.0551481
-2.85762 1.41593 0.0484075
-2.85289 1.4032 0.0382819
-2.83996 1.41335 0.0551481


-2.86235 1.42866 0.0506508
-2.86963 1.42171 0.0470508
-2.85762 1.41593 0.0484075
-2.86235 1.42866 0.0506508


-2.86963 1.42171 0.0470508
-2.88396 1.42395 0.0448387
-2.88205 1.4117 0.0407194
-2.86963 1.42171 0.0470508


-2.85762 1.41593 0.0484075
-2.86963 1.42171 0.0470508
-2.86815 1.40949 0.0403921
-2.85762 1.41593 0.0484075


-2.86235 1.42866 0.0506508
-2.87754 1.43417 0.0445253
-2.86963 1.42171 0.0470508
-2.86235 1.42866 0.0506508


-2.88925 1.40483 0.0364339
-2.88622 1.38914 0.0172412
-2.87352 1.39919 0.0289848
-2.88925 1.40483 0.0364339


-2.86815 1.40949 0.0403921
-2.86963 1.42171 0.0470508
-2.88205 1.4117 0.0407194
-2.86815 1.40949 0.0403921


-2.84992 1.43877 0.0551641
-2.85336 1.45423 0.0415003
-2.86708 1.44139 0.0448605
-2.84992 1.43877 0.0551641


-2.89178 1.43665 0.0408009
-2.88396 1.42395 0.0448387
-2.87754 1.43417 0.0445253
-2.89178 1.43665 0.0408009


-2.91311 1.45206 0.0252819
-2.92173 1.44365 0.0346996
-2.90627 1.43922 0.0384075
-2.91311 1.45206 0.0252819


-2.89675 1.44939 0.0298484
-2.91311 1.45206 0.0252819
-2.90627 1.43922 0.0384075
-2.89675 1.44939 0.0298484


-2.91782 1.46486 0.00806736
-2.92682 1.45603 0.0194502
-2.91311 1.45206 0.0252819
-2.91782 1.46486 0.00806736


-2.93218 1.43192 0.0471838
-2.93713 1.44473 0.0337905
-2.94809 1.43489 0.0460603
-2.93218 1.43192 0.0471838


-2.92592 1.4214 0.0523519
-2.93218 1.43192 0.0471838
-2.94349 1.42205 0.0578804
-2.92592 1.4214 0.0523519


-2.92592 1.4214 0.0523519
-2.91666 1.43132 0.0448655
-2.93218 1.43192 0.0471838
-2.92592 1.4214 0.0523519


-2.89675 1.44939 0.0298484
-2.90004 1.46207 0.0140819
-2.91311 1.45206 0.0252819
-2.89675 1.44939 0.0298484


-2.89178 1.43665 0.0408009
-2.89675 1.44939 0.0298484
-2.90627 1.43922 0.0384075
-2.89178 1.43665 0.0408009


-2.89178 1.43665 0.0408009
-2.87992 1.44672 0.0361808
-2.89675 1.44939 0.0298484
-2.89178 1.43665 0.0408009


-2.91782 1.46486 0.00806736
-2.93204 1.46871 0.00119855
-2.92682 1.45603 0.0194502
-2.91782 1.46486 0.00806736


-2.94246 1.49407 -0.0317254
-2.95503 1.4956 -0.0342718
-2.95238 1.48419 -0.0225239
-2.94246 1.49407 -0.0317254


-2.90045 1.16855 0.132777
-2.90045 1.17752 0.119081
-2.91172 1.1688 0.130068
-2.90045 1.16855 0.132777


-2.8779 1.17686 0.116784
-2.88917 1.17719 0.119872
-2.88917 1.1683 0.13073
-2.8779 1.17686 0.116784


-2.85921 1.18698 0.0958709
-2.86307 1.19775 0.0810246
-2.87099 1.18707 0.10058
-2.85921 1.18698 0.0958709


-2.86662 1.17653 0.110514
-2.85921 1.18698 0.0958709
-2.87099 1.18707 0.10058
-2.86662 1.17653 0.110514


-2.84818 1.18624 0.0904491
-2.85228 1.19661 0.0805405
-2.85921 1.18698 0.0958709
-2.84818 1.18624 0.0904491


-2.84407 1.16729 0.0901122
-2.84407 1.17587 0.0917442
-2.85535 1.16754 0.103294
-2.84407 1.16729 0.0901122


-2.85535 1.15889 0.100115
-2.84407 1.16729 0.0901122
-2.85535 1.16754 0.103294
-2.85535 1.15889 0.100115


-2.84407 1.15871 0.0840877
-2.8331 1.15855 0.0683799
-2.8331 1.16705 0.076879
-2.84407 1.15871 0.0840877


-3.00654 1.41309 0.0638165
-3.00133 1.40152 0.0845283
-2.99147 1.4097 0.0759517
-3.00654 1.41309 0.0638165


-3.02059 1.41625 0.0455649
-3.00654 1.41309 0.0638165
-3.01105 1.42576 0.0363215
-3.02059 1.41625 0.0455649


-3.01619 1.40411 0.0726095
-3.01178 1.39197 0.093689
-3.00133 1.40152 0.0845283
-3.01619 1.40411 0.0726095


-3.02059 1.41625 0.0455649
-3.01619 1.40411 0.0726095
-3.00654 1.41309 0.0638165
-3.02059 1.41625 0.0455649


-3.02059 1.41625 0.0455649
-3.03014 1.40674 0.0542345
-3.01619 1.40411 0.0726095
-3.02059 1.41625 0.0455649


-2.83759 1.18592 0.0838751
-2.83018 1.19643 0.0733871
-2.84136 1.19693 0.0767547
-2.83759 1.18592 0.0838751


-2.86804 1.20755 0.0608775
-2.87973 1.20814 0.0569609
-2.87427 1.19742 0.0825475
-2.86804 1.20755 0.0608775


-2.85639 1.20698 0.0630113
-2.86804 1.20755 0.0608775
-2.86307 1.19775 0.0810246
-2.85639 1.20698 0.0630113


-2.87235 1.21818 0.0335526
-2.87973 1.20814 0.0569609
-2.86804 1.20755 0.0608775
-2.87235 1.21818 0.0335526


-2.88107 1.23973 -0.0288336
-2.88869 1.22975 -0.00597294
-2.87486 1.23062 -0.000946717
-2.88107 1.23973 -0.0288336


-2.86804 1.20755 0.0608775
-2.87427 1.19742 0.0825475
-2.86307 1.19775 0.0810246
-2.86804 1.20755 0.0608775


-2.88973 1.20844 0.0524535
-2.87973 1.20814 0.0569609
-2.88199 1.21848 0.0287979
-2.88973 1.20844 0.0524535


-2.88973 1.20844 0.0524535
-2.88578 1.19792 0.0801994
-2.87973 1.20814 0.0569609
-2.88973 1.20844 0.0524535


-2.88869 1.22975 -0.00597294
-2.89375 1.21919 0.020709
-2.88199 1.21848 0.0287979
-2.88869 1.22975 -0.00597294


-2.90886 1.19896 0.0663377
-2.91306 1.20969 0.0336302
-2.92001 1.19854 0.0573728
-2.90886 1.19896 0.0663377


-2.88973 1.20844 0.0524535
-2.90258 1.20798 0.0464963
-2.89811 1.19772 0.0763081
-2.88973 1.20844 0.0524535


-2.90715 1.21849 0.0137808
-2.91306 1.20969 0.0336302
-2.90258 1.20798 0.0464963
-2.90715 1.21849 0.0137808


-2.89375 1.21919 0.020709
-2.89781 1.23003 -0.0121061
-2.90715 1.21849 0.0137808
-2.89375 1.21919 0.020709


-2.88199 1.21848 0.0287979
-2.89375 1.21919 0.020709
-2.88973 1.20844 0.0524535
-2.88199 1.21848 0.0287979


-2.88869 1.22975 -0.00597294
-2.89781 1.23003 -0.0121061
-2.89375 1.21919 0.020709
-2.88869 1.22975 -0.00597294


-2.87486 1.23062 -0.000946717
-2.88869 1.22975 -0.00597294
-2.88199 1.21848 0.0287979
-2.87486 1.23062 -0.000946717


-2.88987 1.24001 -0.0343771
-2.89775 1.2516 -0.0661582
-2.90188 1.24087 -0.0429897
-2.88987 1.24001 -0.0343771


-2.88107 1.23973 -0.0288336
-2.88987 1.24001 -0.0343771
-2.88869 1.22975 -0.00597294
-2.88107 1.23973 -0.0288336


-2.88107 1.23973 -0.0288336
-2.88285 1.25292 -0.0624542
-2.88987 1.24001 -0.0343771
-2.88107 1.23973 -0.0288336


-2.92293 1.20999 0.0232779
-2.92841 1.21951 -0.00767221
-2.93586 1.20954 0.00937762
-2.92293 1.20999 0.0232779


-2.91306 1.20969 0.0336302
-2.92293 1.20999 0.0232779
-2.92001 1.19854 0.0573728
-2.91306 1.20969 0.0336302


-2.90886 1.19896 0.0663377
-2.90258 1.20798 0.0464963
-2.91306 1.20969 0.0336302
-2.90886 1.19896 0.0663377


-2.91546 1.18856 0.0873049
-2.90886 1.19896 0.0663377
-2.92001 1.19854 0.0573728
-2.91546 1.18856 0.0873049


-2.89811 1.19772 0.0763081
-2.90258 1.20798 0.0464963
-2.90886 1.19896 0.0663377
-2.89811 1.19772 0.0763081


-2.90715 1.21849 0.0137808
-2.91738 1.2207 -0.000566474
-2.91306 1.20969 0.0336302
-2.90715 1.21849 0.0137808


-2.91738 1.2207 -0.000566474
-2.92841 1.21951 -0.00767221
-2.92293 1.20999 0.0232779
-2.91738 1.2207 -0.000566474


-2.85921 1.18698 0.0958709
-2.86662 1.17653 0.110514
-2.85535 1.1762 0.101879
-2.85921 1.18698 0.0958709


-2.88184 1.18739 0.102288
-2.87099 1.18707 0.10058
-2.87427 1.19742 0.0825475
-2.88184 1.18739 0.102288


-2.88184 1.18739 0.102288
-2.8779 1.17686 0.116784
-2.87099 1.18707 0.10058
-2.88184 1.18739 0.102288


-2.8779 1.16805 0.124565
-2.86662 1.17653 0.110514
-2.8779 1.17686 0.116784
-2.8779 1.16805 0.124565


-2.8331 1.17555 0.0812549
-2.82652 1.18553 0.076671
-2.83759 1.18592 0.0838751
-2.8331 1.17555 0.0812549


-2.98198 1.45472 0.00675337
-2.98433 1.46616 -0.0124661
-2.9941 1.45634 -0.0044896
-2.98198 1.45472 0.00675337


-2.99147 1.4097 0.0759517
-2.99705 1.42251 0.053369
-3.00654 1.41309 0.0638165
-2.99147 1.4097 0.0759517


-2.97211 1.46454 -0.00323314
-2.98433 1.46616 -0.0124661
-2.98198 1.45472 0.00675337
-2.97211 1.46454 -0.00323314


-2.98555 1.39862 0.0886993
-3.00133 1.40152 0.0845283
-2.99752 1.38773 0.0996201
-2.98555 1.39862 0.0886993


-2.97628 1.40827 0.0781613
-2.99147 1.4097 0.0759517
-2.98555 1.39862 0.0886993
-2.97628 1.40827 0.0781613


-2.98034 1.38665 0.0935312
-2.9712 1.39633 0.084941
-2.98555 1.39862 0.0886993
-2.98034 1.38665 0.0935312


-2.96617 1.4166 0.0682209
-2.97142 1.42925 0.0523188
-2.98144 1.42043 0.0630521
-2.96617 1.4166 0.0682209


-2.93218 1.43192 0.0471838
-2.94809 1.43489 0.0460603
-2.94349 1.42205 0.0578804
-2.93218 1.43192 0.0471838


-2.97142 1.42925 0.0523188
-2.98664 1.43266 0.0416461
-2.98144 1.42043 0.0630521
-2.97142 1.42925 0.0523188


-2.95669 1.42646 0.0564226
-2.97142 1.42925 0.0523188
-2.96617 1.4166 0.0682209
-2.95669 1.42646 0.0564226


-2.9767 1.44198 0.0307391
-2.98664 1.43266 0.0416461
-2.97142 1.42925 0.0523188
-2.9767 1.44198 0.0307391


-2.98664 1.43266 0.0416461
-2.99184 1.44489 0.0168508
-3.0015 1.43527 0.0267218
-2.98664 1.43266 0.0416461


-2.99147 1.4097 0.0759517
-2.98144 1.42043 0.0630521
-2.99705 1.42251 0.053369
-2.99147 1.4097 0.0759517


-2.9767 1.44198 0.0307391
-2.99184 1.44489 0.0168508
-2.98664 1.43266 0.0416461
-2.9767 1.44198 0.0307391


-2.95503 1.4956 -0.0342718
-2.9648 1.48579 -0.0274196
-2.95238 1.48419 -0.0225239
-2.95503 1.4956 -0.0342718


-2.9648 1.48579 -0.0274196
-2.9731 1.4988 -0.0400717
-2.98289 1.48151 -0.0307085
-2.9648 1.48579 -0.0274196


-2.95238 1.48419 -0.0225239
-2.9648 1.48579 -0.0274196
-2.96225 1.47437 -0.0130168
-2.95238 1.48419 -0.0225239


-2.95503 1.4956 -0.0342718
-2.9731 1.4988 -0.0400717
-2.9648 1.48579 -0.0274196
-2.95503 1.4956 -0.0342718


-3.00377 1.44662 0.00366319
-3.0121 1.45189 -0.0140533
-3.01322 1.43713 0.0117967
-3.00377 1.44662 0.00366319


-2.81127 1.16656 0.0523206
-2.82218 1.15838 0.0534731
-2.81127 1.15821 0.0399758
-2.81127 1.16656 0.0523206


-2.72392 1.16461 0.0161133
-2.73484 1.15704 0.00210588
-2.72392 1.14914 -0.0116485
-2.72392 1.16461 0.0161133


-3.03689 1.54837 -0.00972844
-3.03468 1.53692 -0.0282531
-3.0187 1.5451 -0.0177237
-3.03689 1.54837 -0.00972844


-3.04885 1.55008 -0.00359982
-3.03689 1.54837 -0.00972844
-3.03315 1.5598 0.00750287
-3.04885 1.55008 -0.00359982


-3.04885 1.55008 -0.00359982
-3.04656 1.53874 -0.0233629
-3.03689 1.54837 -0.00972844
-3.04885 1.55008 -0.00359982


-3.01784 1.51075 -0.0557113
-3.00796 1.5206 -0.0462799
-3.02013 1.52221 -0.0469939
-3.01784 1.51075 -0.0557113


-3.00796 1.5206 -0.0462799
-2.99808 1.5379 -0.0287786
-3.01634 1.53366 -0.033573
-3.00796 1.5206 -0.0462799


-2.9731 1.4988 -0.0400717
-2.9716 1.51435 -0.0434053
-2.98142 1.51182 -0.0448068
-2.9731 1.4988 -0.0400717


-3.0074 1.57773 0.0275173
-3.00483 1.56633 0.0112122
-2.98919 1.57466 0.0194694
-3.0074 1.57773 0.0275173


-3.01977 1.57934 0.0317471
-3.0074 1.57773 0.0275173
-3.00318 1.58911 0.0405357
-3.01977 1.57934 0.0317471


-3.01977 1.57934 0.0317471
-3.01723 1.56794 0.0160257
-3.0074 1.57773 0.0275173
-3.01977 1.57934 0.0317471


-2.98819 1.54032 -0.0269226
-2.97829 1.5502 -0.0173058
-2.99082 1.55174 -0.0124164
-2.98819 1.54032 -0.0269226


-2.97829 1.5502 -0.0173058
-2.96809 1.56734 0.00206937
-2.98659 1.56315 0.00239641
-2.97829 1.5502 -0.0173058


-2.95503 1.4956 -0.0342718
-2.94246 1.49407 -0.0317254
-2.94508 1.5056 -0.0407445
-2.95503 1.4956 -0.0342718


-2.97456 1.47597 -0.0201367
-2.96225 1.47437 -0.0130168
-2.9648 1.48579 -0.0274196
-2.97456 1.47597 -0.0201367


-2.97456 1.47597 -0.0201367
-2.97211 1.46454 -0.00323314
-2.96225 1.47437 -0.0130168
-2.97456 1.47597 -0.0201367


-2.99705 1.42251 0.053369
-3.01105 1.42576 0.0363215
-3.00654 1.41309 0.0638165
-2.99705 1.42251 0.053369


-2.98144 1.42043 0.0630521
-2.98664 1.43266 0.0416461
-2.99705 1.42251 0.053369
-2.98144 1.42043 0.0630521


-2.97628 1.40827 0.0781613
-2.98144 1.42043 0.0630521
-2.99147 1.4097 0.0759517
-2.97628 1.40827 0.0781613


-2.97628 1.40827 0.0781613
-2.96617 1.4166 0.0682209
-2.98144 1.42043 0.0630521
-2.97628 1.40827 0.0781613


-3.0015 1.43527 0.0267218
-3.01105 1.42576 0.0363215
-2.99705 1.42251 0.053369
-3.0015 1.43527 0.0267218


-2.91172 1.17785 0.113896
-2.923 1.17818 0.104043
-2.923 1.16905 0.12222
-2.91172 1.17785 0.113896


-2.8779 1.16805 0.124565
-2.8779 1.17686 0.116784
-2.88917 1.1683 0.13073
-2.8779 1.16805 0.124565


-2.88917 1.1594 0.136976
-2.8779 1.16805 0.124565
-2.88917 1.1683 0.13073
-2.88917 1.1594 0.136976


-2.8779 1.15923 0.12763
-2.86662 1.15906 0.114991
-2.86662 1.16779 0.115105
-2.8779 1.15923 0.12763


-2.91546 1.18856 0.0873049
-2.92685 1.18901 0.0742671
-2.923 1.17818 0.104043
-2.91546 1.18856 0.0873049


-2.90465 1.18824 0.0956778
-2.91546 1.18856 0.0873049
-2.91172 1.17785 0.113896
-2.90465 1.18824 0.0956778


-2.90465 1.18824 0.0956778
-2.90886 1.19896 0.0663377
-2.91546 1.18856 0.0873049
-2.90465 1.18824 0.0956778


-2.90045 1.17752 0.119081
-2.88917 1.17719 0.119872
-2.89324 1.18781 0.100845
-2.90045 1.17752 0.119081


-2.91306 1.20969 0.0336302
-2.91738 1.2207 -0.000566474
-2.92293 1.20999 0.0232779
-2.91306 1.20969 0.0336302


-2.90258 1.20798 0.0464963
-2.88973 1.20844 0.0524535
-2.89375 1.21919 0.020709
-2.90258 1.20798 0.0464963


-2.90465 1.18824 0.0956778
-2.89811 1.19772 0.0763081
-2.90886 1.19896 0.0663377
-2.90465 1.18824 0.0956778


-2.92685 1.18901 0.0742671
-2.91546 1.18856 0.0873049
-2.92001 1.19854 0.0573728
-2.92685 1.18901 0.0742671


-2.91172 1.17785 0.113896
-2.90045 1.17752 0.119081
-2.90465 1.18824 0.0956778
-2.91172 1.17785 0.113896


-2.90465 1.18824 0.0956778
-2.90045 1.17752 0.119081
-2.89324 1.18781 0.100845
-2.90465 1.18824 0.0956778


-2.9782 1.2602 -0.0733471
-2.97678 1.25129 -0.0781477
-2.97057 1.26492 -0.074239
-2.9782 1.2602 -0.0733471


-2.99814 1.25673 -0.0669562
-2.98582 1.25547 -0.0737512
-2.9901 1.26673 -0.0587956
-2.99814 1.25673 -0.0669562


-2.99814 1.25673 -0.0669562
-2.9967 1.24259 -0.0816381
-2.98582 1.25547 -0.0737512
-2.99814 1.25673 -0.0669562


-2.97728 1.23298 -0.0758672
-2.97314 1.2221 -0.0630317
-2.9676 1.22999 -0.0663156
-2.97728 1.23298 -0.0758672


-2.99178 1.23173 -0.084208
-2.98503 1.22303 -0.0764134
-2.97728 1.23298 -0.0758672
-2.99178 1.23173 -0.084208


-3.0001 1.23199 -0.0880515
-2.99178 1.23173 -0.084208
-2.9967 1.24259 -0.0816381
-3.0001 1.23199 -0.0880515


-3.0001 1.23199 -0.0880515
-2.99593 1.22148 -0.0860144
-2.99178 1.23173 -0.084208
-3.0001 1.23199 -0.0880515


-3.00664 1.24326 -0.0804101
-3.0001 1.23199 -0.0880515
-2.9967 1.24259 -0.0816381
-3.00664 1.24326 -0.0804101


-2.99593 1.22148 -0.0860144
-3.00349 1.21173 -0.0908113
-2.99179 1.21107 -0.075602
-2.99593 1.22148 -0.0860144


-3.01213 1.23299 -0.0906304
-3.00777 1.22226 -0.0951512
-3.0001 1.23199 -0.0880515
-3.01213 1.23299 -0.0906304


-3.01213 1.23299 -0.0906304
-3.01968 1.22308 -0.10048
-3.00777 1.22226 -0.0951512
-3.01213 1.23299 -0.0906304


-2.99179 1.21107 -0.075602
-2.99817 1.20218 -0.0773017
-2.98765 1.20066 -0.0575714
-2.99179 1.21107 -0.075602


-2.98503 1.22303 -0.0764134
-2.99179 1.21107 -0.075602
-2.98228 1.21078 -0.0616437
-2.98503 1.22303 -0.0764134


-3.00349 1.21173 -0.0908113
-2.99817 1.20218 -0.0773017
-2.99179 1.21107 -0.075602
-3.00349 1.21173 -0.0908113


-2.96131 1.25298 -0.0793992
-2.95457 1.26694 -0.0824528
-2.97057 1.26492 -0.074239
-2.96131 1.25298 -0.0793992


-2.97678 1.25129 -0.0781477
-2.96131 1.25298 -0.0793992
-2.97057 1.26492 -0.074239
-2.97678 1.25129 -0.0781477


-2.96127 1.24279 -0.0741457
-2.94646 1.24415 -0.0701336
-2.95051 1.25555 -0.0811737
-2.96127 1.24279 -0.0741457


-2.98503 1.22303 -0.0764134
-2.98228 1.21078 -0.0616437
-2.97314 1.2221 -0.0630317
-2.98503 1.22303 -0.0764134


-2.94463 1.23095 -0.0484797
-2.93061 1.232 -0.0395877
-2.93445 1.24303 -0.0635781
-2.94463 1.23095 -0.0484797


-2.93586 1.20954 0.00937762
-2.93852 1.22182 -0.0237156
-2.94565 1.20984 -0.00453546
-2.93586 1.20954 0.00937762


-2.92252 1.26415 -0.0913011
-2.91822 1.25292 -0.075285
-2.91331 1.26015 -0.0861357
-2.92252 1.26415 -0.0913011


-2.93445 1.24303 -0.0635781
-2.92602 1.24276 -0.0592602
-2.93046 1.25407 -0.0792342
-2.93445 1.24303 -0.0635781


-2.94463 1.23095 -0.0484797
-2.93445 1.24303 -0.0635781
-2.94646 1.24415 -0.0701336
-2.94463 1.23095 -0.0484797


-2.93061 1.232 -0.0395877
-2.92602 1.24276 -0.0592602
-2.93445 1.24303 -0.0635781
-2.93061 1.232 -0.0395877


-2.9217 1.23172 -0.0324142
-2.91738 1.2207 -0.000566474
-2.91174 1.22904 -0.0185203
-2.9217 1.23172 -0.0324142


-2.93852 1.22182 -0.0237156
-2.93061 1.232 -0.0395877
-2.94463 1.23095 -0.0484797
-2.93852 1.22182 -0.0237156


-2.92841 1.21951 -0.00767221
-2.91738 1.2207 -0.000566474
-2.9217 1.23172 -0.0324142
-2.92841 1.21951 -0.00767221


-2.93046 1.25407 -0.0792342
-2.9413 1.25166 -0.0776579
-2.93445 1.24303 -0.0635781
-2.93046 1.25407 -0.0792342


-2.92252 1.26415 -0.0913011
-2.93046 1.25407 -0.0792342
-2.91822 1.25292 -0.075285
-2.92252 1.26415 -0.0913011


-2.93489 1.26538 -0.0900034
-2.9413 1.25166 -0.0776579
-2.93046 1.25407 -0.0792342
-2.93489 1.26538 -0.0900034


-2.95051 1.25555 -0.0811737
-2.94646 1.24415 -0.0701336
-2.9413 1.25166 -0.0776579
-2.95051 1.25555 -0.0811737


-2.96127 1.24279 -0.0741457
-2.95342 1.23123 -0.0561551
-2.94646 1.24415 -0.0701336
-2.96127 1.24279 -0.0741457


-2.9307 1.19984 0.0414007
-2.92001 1.19854 0.0573728
-2.92293 1.20999 0.0232779
-2.9307 1.19984 0.0414007


-2.94313 1.1996 0.0242262
-2.9307 1.19984 0.0414007
-2.93586 1.20954 0.00937762
-2.94313 1.1996 0.0242262


-2.92685 1.18901 0.0742671
-2.92001 1.19854 0.0573728
-2.9307 1.19984 0.0414007
-2.92685 1.18901 0.0742671


-2.94313 1.1996 0.0242262
-2.93806 1.18894 0.0589117
-2.9307 1.19984 0.0414007
-2.94313 1.1996 0.0242262


-2.94565 1.20984 -0.00453546
-2.94313 1.1996 0.0242262
-2.93586 1.20954 0.00937762
-2.94565 1.20984 -0.00453546


-2.93806 1.18894 0.0589117
-2.94555 1.17884 0.070666
-2.93428 1.17851 0.0895291
-2.93806 1.18894 0.0589117


-2.95428 1.19908 0.0069583
-2.94991 1.18896 0.0387877
-2.94313 1.1996 0.0242262
-2.95428 1.19908 0.0069583


-2.95428 1.19908 0.0069583
-2.96139 1.18949 0.0152604
-2.94991 1.18896 0.0387877
-2.95428 1.19908 0.0069583


-2.923 1.17818 0.104043
-2.91172 1.17785 0.113896
-2.91546 1.18856 0.0873049
-2.923 1.17818 0.104043


-2.91394 1.24176 -0.0513075
-2.91174 1.22904 -0.0185203
-2.90188 1.24087 -0.0429897
-2.91394 1.24176 -0.0513075


-2.92907 1.29001 -0.0956409
-2.91857 1.28545 -0.104564
-2.92287 1.29691 -0.0976941
-2.92907 1.29001 -0.0956409


-2.93363 1.3013 -0.0820529
-2.92907 1.29001 -0.0956409
-2.92287 1.29691 -0.0976941
-2.93363 1.3013 -0.0820529


-2.93527 1.2831 -0.092776
-2.92683 1.27537 -0.0980214
-2.92907 1.29001 -0.0956409
-2.93527 1.2831 -0.092776


-2.92907 1.29001 -0.0956409
-2.92683 1.27537 -0.0980214
-2.91857 1.28545 -0.104564
-2.92907 1.29001 -0.0956409


-2.95034 1.28858 -0.0741793
-2.93527 1.2831 -0.092776
-2.94011 1.29421 -0.0810965
-2.95034 1.28858 -0.0741793


-2.95034 1.28858 -0.0741793
-2.95869 1.27853 -0.0739565
-2.9463 1.27699 -0.0856643
-2.95034 1.28858 -0.0741793


-2.94566 1.26256 -0.0854752
-2.9413 1.25166 -0.0776579
-2.93489 1.26538 -0.0900034
-2.94566 1.26256 -0.0854752


-2.96131 1.25298 -0.0793992
-2.95051 1.25555 -0.0811737
-2.95457 1.26694 -0.0824528
-2.96131 1.25298 -0.0793992


-2.96131 1.25298 -0.0793992
-2.96127 1.24279 -0.0741457
-2.95051 1.25555 -0.0811737
-2.96131 1.25298 -0.0793992


-2.93046 1.25407 -0.0792342
-2.92602 1.24276 -0.0592602
-2.91822 1.25292 -0.075285
-2.93046 1.25407 -0.0792342


-2.94566 1.26256 -0.0854752
-2.95051 1.25555 -0.0811737
-2.9413 1.25166 -0.0776579
-2.94566 1.26256 -0.0854752


-2.93527 1.2831 -0.092776
-2.9463 1.27699 -0.0856643
-2.93489 1.26538 -0.0900034
-2.93527 1.2831 -0.092776


-2.95457 1.26694 -0.0824528
-2.95051 1.25555 -0.0811737
-2.94566 1.26256 -0.0854752
-2.95457 1.26694 -0.0824528


-2.94646 1.24415 -0.0701336
-2.93445 1.24303 -0.0635781
-2.9413 1.25166 -0.0776579
-2.94646 1.24415 -0.0701336


-2.92252 1.26415 -0.0913011
-2.91435 1.27418 -0.101938
-2.92683 1.27537 -0.0980214
-2.92252 1.26415 -0.0913011


-2.94555 1.16955 0.0911002
-2.93428 1.17851 0.0895291
-2.94555 1.17884 0.070666
-2.94555 1.16955 0.0911002


-2.91394 1.24176 -0.0513075
-2.90873 1.24938 -0.0656247
-2.91822 1.25292 -0.075285
-2.91394 1.24176 -0.0513075


-2.93061 1.232 -0.0395877
-2.9217 1.23172 -0.0324142
-2.92602 1.24276 -0.0592602
-2.93061 1.232 -0.0395877


-2.91174 1.22904 -0.0185203
-2.90715 1.21849 0.0137808
-2.89781 1.23003 -0.0121061
-2.91174 1.22904 -0.0185203


-2.9217 1.23172 -0.0324142
-2.91174 1.22904 -0.0185203
-2.91394 1.24176 -0.0513075
-2.9217 1.23172 -0.0324142


-2.92602 1.24276 -0.0592602
-2.9217 1.23172 -0.0324142
-2.91394 1.24176 -0.0513075
-2.92602 1.24276 -0.0592602


-2.93061 1.232 -0.0395877
-2.92841 1.21951 -0.00767221
-2.9217 1.23172 -0.0324142
-2.93061 1.232 -0.0395877


-2.91738 1.2207 -0.000566474
-2.90715 1.21849 0.0137808
-2.91174 1.22904 -0.0185203
-2.91738 1.2207 -0.000566474


-3.03504 1.38499 0.0892243
-3.03969 1.39723 0.0620962
-3.04914 1.38783 0.068855
-3.03504 1.38499 0.0892243


-3.02562 1.39455 0.0815601
-3.03969 1.39723 0.0620962
-3.03504 1.38499 0.0892243
-3.02562 1.39455 0.0815601


-3.0015 1.43527 0.0267218
-3.01322 1.43713 0.0117967
-3.01105 1.42576 0.0363215
-3.0015 1.43527 0.0267218


-3.01105 1.42576 0.0363215
-3.01322 1.43713 0.0117967
-3.02267 1.42763 0.0199215
-3.01105 1.42576 0.0363215


-2.9941 1.45634 -0.0044896
-3.00248 1.46944 -0.030719
-3.0121 1.45189 -0.0140533
-2.9941 1.45634 -0.0044896


-2.98198 1.45472 0.00675337
-2.9941 1.45634 -0.0044896
-2.99184 1.44489 0.0168508
-2.98198 1.45472 0.00675337


-2.98433 1.46616 -0.0124661
-3.00248 1.46944 -0.030719
-2.9941 1.45634 -0.0044896
-2.98433 1.46616 -0.0124661


-3.03212 1.41813 0.0279104
-3.04053 1.42306 0.00552652
-3.04158 1.40863 0.0355924
-3.03212 1.41813 0.0279104


-2.84407 1.16729 0.0901122
-2.85535 1.15889 0.100115
-2.84407 1.15871 0.0840877
-2.84407 1.16729 0.0901122


-2.7676 1.17363 0.035735
-2.77851 1.17395 0.0398858
-2.77851 1.16583 0.0270123
-2.7676 1.17363 0.035735


-2.75668 1.17331 0.0328979
-2.7676 1.17363 0.035735
-2.7676 1.16559 0.0222862
-2.75668 1.17331 0.0328979


-2.73886 1.18319 0.0459749
-2.74576 1.17299 0.0311016
-2.73484 1.17267 0.0300082
-2.73886 1.18319 0.0459749


-2.94769 1.58073 0.0113114
-2.96073 1.58207 0.0200643
-2.95789 1.57055 0.00198919
-2.94769 1.58073 0.0113114


-2.93749 1.59739 0.0302597
-2.95591 1.59357 0.0342449
-2.94769 1.58073 0.0113114
-2.93749 1.59739 0.0302597


-2.97364 1.58343 0.0270636
-2.98734 1.59769 0.0475626
-2.99187 1.58618 0.0353501
-2.97364 1.58343 0.0270636


-2.95884 1.60506 0.0498501
-2.9744 1.5963 0.043801
-2.95591 1.59357 0.0342449
-2.95884 1.60506 0.0498501


-2.95884 1.60506 0.0498501
-2.96189 1.61654 0.0614593
-2.97719 1.60779 0.0558096
-2.95884 1.60506 0.0498501


-2.99808 1.5379 -0.0287786
-3.00642 1.54349 -0.0211955
-3.01634 1.53366 -0.033573
-2.99808 1.5379 -0.0287786


-2.97829 1.5502 -0.0173058
-2.98659 1.56315 0.00239641
-2.99082 1.55174 -0.0124164
-2.97829 1.5502 -0.0173058


-2.96167 1.53145 -0.0388248
-2.95981 1.54748 -0.0264054
-2.96997 1.54439 -0.0262169
-2.96167 1.53145 -0.0388248


-2.96809 1.56734 0.00206937
-2.96073 1.58207 0.0200643
-2.97364 1.58343 0.0270636
-2.96809 1.56734 0.00206937


-2.96997 1.54439 -0.0262169
-2.96395 1.55741 -0.0131374
-2.97829 1.5502 -0.0173058
-2.96997 1.54439 -0.0262169


-2.95789 1.57055 0.00198919
-2.96073 1.58207 0.0200643
-2.96809 1.56734 0.00206937
-2.95789 1.57055 0.00198919


-2.96395 1.55741 -0.0131374
-2.95789 1.57055 0.00198919
-2.96809 1.56734 0.00206937
-2.96395 1.55741 -0.0131374


-2.94964 1.56448 -0.0109098
-2.94769 1.58073 0.0113114
-2.95789 1.57055 0.00198919
-2.94964 1.56448 -0.0109098


-3.0074 1.57773 0.0275173
-2.98919 1.57466 0.0194694
-2.99187 1.58618 0.0353501
-3.0074 1.57773 0.0275173


-3.02116 1.55652 -0.000136419
-3.00483 1.56633 0.0112122
-3.01723 1.56794 0.0160257
-3.02116 1.55652 -0.000136419


-2.98659 1.56315 0.00239641
-2.98919 1.57466 0.0194694
-3.00483 1.56633 0.0112122
-2.98659 1.56315 0.00239641


-3.06393 1.40364 0.0120876
-3.0752 1.40561 -0.0116441
-3.06851 1.39468 0.0250464
-3.06393 1.40364 0.0120876


-3.06016 1.38996 0.048947
-3.06393 1.40364 0.0120876
-3.06851 1.39468 0.0250464
-3.06016 1.38996 0.048947


-3.05935 1.41259 -0.000799251
-3.0752 1.40561 -0.0116441
-3.06393 1.40364 0.0120876
-3.05935 1.41259 -0.000799251


-3.04053 1.42306 0.00552652
-3.05001 1.42193 -0.00648985
-3.04158 1.40863 0.0355924
-3.04053 1.42306 0.00552652


-3.02267 1.42763 0.0199215
-3.03579 1.43197 -0.00638407
-3.03212 1.41813 0.0279104
-3.02267 1.42763 0.0199215


-3.04706 1.43332 -0.0256757
-3.05846 1.42671 -0.0300652
-3.05001 1.42193 -0.00648985
-3.04706 1.43332 -0.0256757


-3.05846 1.42671 -0.0300652
-3.06767 1.42182 -0.034823
-3.05935 1.41259 -0.000799251
-3.05846 1.42671 -0.0300652


-3.05001 1.42193 -0.00648985
-3.05846 1.42671 -0.0300652
-3.05935 1.41259 -0.000799251
-3.05001 1.42193 -0.00648985


-3.04158 1.40863 0.0355924
-3.05001 1.42193 -0.00648985
-3.05935 1.41259 -0.000799251
-3.04158 1.40863 0.0355924


-3.04053 1.42306 0.00552652
-3.04706 1.43332 -0.0256757
-3.05001 1.42193 -0.00648985
-3.04053 1.42306 0.00552652


-3.04706 1.43332 -0.0256757
-3.04895 1.4447 -0.0491279
-3.06031 1.43814 -0.0545957
-3.04706 1.43332 -0.0256757


-2.90045 1.13052 0.139339
-2.91172 1.1326 0.150833
-2.90045 1.1194 0.125401
-2.90045 1.13052 0.139339


-2.88917 1.11941 0.106279
-2.90045 1.13052 0.139339
-2.90045 1.1194 0.125401
-2.88917 1.11941 0.106279


-2.90045 1.14163 0.146363
-2.91172 1.1326 0.150833
-2.90045 1.13052 0.139339
-2.90045 1.14163 0.146363


-2.91172 1.15975 0.142187
-2.923 1.15079 0.147246
-2.91172 1.1507 0.14982
-2.91172 1.15975 0.142187


-2.923 1.14166 0.153225
-2.91172 1.1326 0.150833
-2.91172 1.14165 0.152719
-2.923 1.14166 0.153225


-2.93428 1.15089 0.138646
-2.94555 1.14169 0.135441
-2.93428 1.14168 0.147476
-2.93428 1.15089 0.138646


-2.93428 1.14168 0.147476
-2.94555 1.14169 0.135441
-2.94555 1.1324 0.142833
-2.93428 1.14168 0.147476


-2.923 1.14166 0.153225
-2.93428 1.14168 0.147476
-2.93428 1.13053 0.152321
-2.923 1.14166 0.153225


-2.91172 1.1326 0.150833
-2.923 1.14166 0.153225
-2.923 1.13053 0.154241
-2.91172 1.1326 0.150833


-2.923 1.15079 0.147246
-2.93428 1.14168 0.147476
-2.923 1.14166 0.153225
-2.923 1.15079 0.147246


-2.93428 1.15089 0.138646
-2.93428 1.16009 0.125722
-2.94555 1.15098 0.124088
-2.93428 1.15089 0.138646


-2.923 1.15079 0.147246
-2.93428 1.15089 0.138646
-2.93428 1.14168 0.147476
-2.923 1.15079 0.147246


-2.923 1.15079 0.147246
-2.923 1.15992 0.136795
-2.93428 1.15089 0.138646
-2.923 1.15079 0.147246


-2.95683 1.13054 0.12896
-2.95683 1.11938 0.135065
-2.94555 1.11751 0.145995
-2.95683 1.13054 0.12896


-2.923 1.13053 0.154241
-2.91172 1.11732 0.137236
-2.91172 1.1326 0.150833
-2.923 1.13053 0.154241


-2.81127 1.09737 -0.102698
-2.82218 1.08629 -0.115826
-2.81127 1.08364 -0.130117
-2.81127 1.09737 -0.102698


-2.82764 1.11263 -0.0415329
-2.8331 1.10582 -0.0503
-2.82218 1.10577 -0.0687735
-2.82764 1.11263 -0.0415329


-2.8331 1.11943 -0.0131766
-2.82764 1.11263 -0.0415329
-2.82218 1.11944 -0.0324173
-2.8331 1.11943 -0.0131766


-2.8331 1.11943 -0.0131766
-2.8331 1.10582 -0.0503
-2.82764 1.11263 -0.0415329
-2.8331 1.11943 -0.0131766


-2.8331 1.11943 -0.0131766
-2.84407 1.11694 0.00233109
-2.8331 1.10582 -0.0503
-2.8331 1.11943 -0.0131766


-2.82218 1.13049 -0.00376994
-2.8331 1.13049 0.015232
-2.82218 1.11944 -0.0324173
-2.82218 1.13049 -0.00376994


-2.84407 1.13299 0.0421288
-2.84407 1.11694 0.00233109
-2.8331 1.11943 -0.0131766
-2.84407 1.13299 0.0421288


-2.85535 1.10592 -0.00259767
-2.85535 1.09727 -0.0270765
-2.84407 1.10587 -0.028146
-2.85535 1.10592 -0.00259767


-2.84407 1.11694 0.00233109
-2.85535 1.10592 -0.00259767
-2.84407 1.10587 -0.028146
-2.84407 1.11694 0.00233109


-2.86098 1.1127 0.0291511
-2.86662 1.10598 0.0245518
-2.85535 1.10592 -0.00259767
-2.86098 1.1127 0.0291511


-2.85535 1.11942 0.0335963
-2.86098 1.1127 0.0291511
-2.85535 1.10592 -0.00259767
-2.85535 1.11942 0.0335963


-2.85535 1.11942 0.0335963
-2.86662 1.11942 0.0589534
-2.86098 1.1127 0.0291511
-2.85535 1.11942 0.0335963


-2.8331 1.08626 -0.101273
-2.84407 1.08374 -0.0883998
-2.8331 1.07265 -0.130524
-2.8331 1.08626 -0.101273


-2.82764 1.07944 -0.123812
-2.8331 1.08626 -0.101273
-2.8331 1.07265 -0.130524
-2.82764 1.07944 -0.123812


-2.82218 1.07262 -0.141119
-2.82764 1.07944 -0.123812
-2.8331 1.07265 -0.130524
-2.82218 1.07262 -0.141119


-2.82218 1.07262 -0.141119
-2.82218 1.08629 -0.115826
-2.82764 1.07944 -0.123812
-2.82218 1.07262 -0.141119


-2.8331 1.09476 -0.0799793
-2.84407 1.08374 -0.0883998
-2.8331 1.08626 -0.101273
-2.8331 1.09476 -0.0799793


-2.8331 1.10582 -0.0503
-2.8331 1.09476 -0.0799793
-2.82218 1.09734 -0.0902688
-2.8331 1.10582 -0.0503


-2.8331 1.10582 -0.0503
-2.84407 1.10587 -0.028146
-2.84407 1.09729 -0.0521288
-2.8331 1.10582 -0.0503


-2.91172 1.09714 0.102328
-2.91172 1.10619 0.120026
-2.923 1.09712 0.118838
-2.91172 1.09714 0.102328


-2.90045 1.09502 0.0756897
-2.91172 1.09714 0.102328
-2.91172 1.08394 0.0721866
-2.90045 1.09502 0.0756897


-2.90045 1.09502 0.0756897
-2.90045 1.10614 0.101072
-2.91172 1.09714 0.102328
-2.90045 1.09502 0.0756897


-2.88917 1.10609 0.0778998
-2.90045 1.10614 0.101072
-2.88917 1.09719 0.0556981
-2.88917 1.10609 0.0778998


-2.91172 1.09714 0.102328
-2.923 1.09712 0.118838
-2.923 1.08598 0.0970285
-2.91172 1.09714 0.102328


-2.91172 1.11732 0.137236
-2.91172 1.10619 0.120026
-2.90045 1.10614 0.101072
-2.91172 1.11732 0.137236


-2.91172 1.11732 0.137236
-2.923 1.11939 0.148455
-2.923 1.10625 0.133582
-2.91172 1.11732 0.137236


-2.84407 1.0616 -0.13588
-2.85535 1.06404 -0.112759
-2.85535 1.05296 -0.133145
-2.84407 1.0616 -0.13588


-2.8331 1.05309 -0.157495
-2.84407 1.0616 -0.13588
-2.84407 1.05303 -0.148331
-2.8331 1.05309 -0.157495


-2.8331 1.06415 -0.144704
-2.8331 1.07265 -0.130524
-2.84407 1.07267 -0.114531
-2.8331 1.06415 -0.144704


-2.86662 1.09489 -0.00645755
-2.86662 1.08616 -0.0312922
-2.85535 1.08619 -0.0581587
-2.86662 1.09489 -0.00645755


-2.85535 1.09727 -0.0270765
-2.86662 1.09489 -0.00645755
-2.85535 1.08619 -0.0581587
-2.85535 1.09727 -0.0270765


-2.88917 1.08609 0.0258172
-2.88917 1.07277 -0.0108724
-2.8779 1.08384 -0.00922948
-2.88917 1.08609 0.0258172


-2.84407 1.01733 -0.155004
-2.84407 1.0284 -0.160938
-2.85535 1.02597 -0.155628
-2.84407 1.01733 -0.155004


-2.8331 1.00886 -0.13737
-2.84407 1.01733 -0.155004
-2.84407 1.00876 -0.145774
-2.8331 1.00886 -0.13737


-2.8331 1.01736 -0.149749
-2.84407 1.0284 -0.160938
-2.84407 1.01733 -0.155004
-2.8331 1.01736 -0.149749


-2.84407 1.03698 -0.16061
-2.85535 1.03946 -0.14954
-2.85535 1.02597 -0.155628
-2.84407 1.03698 -0.16061


-2.8331 1.02842 -0.160155
-2.84407 1.03698 -0.16061
-2.84407 1.0284 -0.160938
-2.8331 1.02842 -0.160155


-2.8331 1.04203 -0.163213
-2.84407 1.05303 -0.148331
-2.84407 1.03698 -0.16061
-2.8331 1.04203 -0.163213


-2.82218 1.03948 -0.161119
-2.8331 1.04203 -0.163213
-2.8331 1.02842 -0.160155
-2.82218 1.03948 -0.161119


-2.8331 1.05309 -0.157495
-2.84407 1.05303 -0.148331
-2.8331 1.04203 -0.163213
-2.8331 1.05309 -0.157495


-2.86662 1.06398 -0.0894551
-2.86662 1.0529 -0.112835
-2.85535 1.05296 -0.133145
-2.86662 1.06398 -0.0894551


-2.86662 1.07272 -0.0679364
-2.86662 1.06398 -0.0894551
-2.85535 1.06404 -0.112759
-2.86662 1.07272 -0.0679364


-2.86662 1.07272 -0.0679364
-2.8779 1.08384 -0.00922948
-2.8779 1.07274 -0.0399704
-2.86662 1.07272 -0.0679364


-2.85535 1.08619 -0.0581587
-2.86662 1.08616 -0.0312922
-2.86098 1.07943 -0.0635153
-2.85535 1.08619 -0.0581587


-2.8779 1.07274 -0.0399704
-2.88917 1.07277 -0.0108724
-2.88917 1.06388 -0.0344927
-2.8779 1.07274 -0.0399704


-2.86662 1.06398 -0.0894551
-2.8779 1.07274 -0.0399704
-2.8779 1.06165 -0.0684871
-2.86662 1.06398 -0.0894551


-2.8779 1.08384 -0.00922948
-2.88917 1.07277 -0.0108724
-2.8779 1.07274 -0.0399704
-2.8779 1.08384 -0.00922948


-2.85535 1.05296 -0.133145
-2.85535 1.03946 -0.14954
-2.84971 1.04624 -0.149679
-2.85535 1.05296 -0.133145


-2.84407 1.0616 -0.13588
-2.85535 1.05296 -0.133145
-2.84407 1.05303 -0.148331
-2.84407 1.0616 -0.13588


-2.86662 1.0529 -0.112835
-2.86662 1.04181 -0.130651
-2.85535 1.05296 -0.133145
-2.86662 1.0529 -0.112835


-2.85535 1.07269 -0.0932157
-2.86662 1.07272 -0.0679364
-2.85535 1.06404 -0.112759
-2.85535 1.07269 -0.0932157


-2.8779 1.05283 -0.0884952
-2.88353 1.04614 -0.0890664
-2.8779 1.03717 -0.116198
-2.8779 1.05283 -0.0884952


-2.86662 1.06398 -0.0894551
-2.8779 1.06165 -0.0684871
-2.86662 1.0529 -0.112835
-2.86662 1.06398 -0.0894551


-2.88917 1.05277 -0.0615362
-2.90045 1.0527 -0.0333893
-2.90045 1.04159 -0.0577621
-2.88917 1.05277 -0.0615362


-2.8779 1.06165 -0.0684871
-2.88917 1.05277 -0.0615362
-2.8779 1.05283 -0.0884952
-2.8779 1.06165 -0.0684871


-2.88917 1.06388 -0.0344927
-2.90045 1.06382 -0.00579666
-2.88917 1.05277 -0.0615362
-2.88917 1.06388 -0.0344927


-2.8331 1.01736 -0.149749
-2.8331 1.00886 -0.13737
-2.82218 1.00896 -0.123302
-2.8331 1.01736 -0.149749


-2.82218 1.02581 -0.150338
-2.8331 1.01736 -0.149749
-2.82218 1.01738 -0.138544
-2.82218 1.02581 -0.150338


-2.8331 1.02842 -0.160155
-2.84407 1.0284 -0.160938
-2.8331 1.01736 -0.149749
-2.8331 1.02842 -0.160155


-2.86662 1.02837 -0.143597
-2.86662 1.01729 -0.146683
-2.85535 1.02597 -0.155628
-2.86662 1.02837 -0.143597


-2.85535 1.05296 -0.133145
-2.86662 1.04181 -0.130651
-2.85535 1.03946 -0.14954
-2.85535 1.05296 -0.133145


-2.8779 1.01726 -0.133698
-2.88917 1.01724 -0.115944
-2.8779 1.00845 -0.13466
-2.8779 1.01726 -0.133698


-2.86662 1.00855 -0.144307
-2.8779 1.01726 -0.133698
-2.8779 1.00845 -0.13466
-2.86662 1.00855 -0.144307


-2.8779 1.02836 -0.126536
-2.88917 1.02613 -0.107863
-2.8779 1.01726 -0.133698
-2.8779 1.02836 -0.126536


-2.86662 1.04181 -0.130651
-2.8779 1.03717 -0.116198
-2.86662 1.02837 -0.143597
-2.86662 1.04181 -0.130651


-2.88917 1.02613 -0.107863
-2.88917 1.01724 -0.115944
-2.8779 1.01726 -0.133698
-2.88917 1.02613 -0.107863


-2.8779 1.03717 -0.116198
-2.88917 1.02613 -0.107863
-2.8779 1.02836 -0.126536
-2.8779 1.03717 -0.116198


-2.88917 1.03945 -0.088522
-2.90045 1.02833 -0.0809996
-2.88917 1.02613 -0.107863
-2.88917 1.03945 -0.088522


-2.85535 0.999999 -0.13848
-2.85535 1.00865 -0.148163
-2.86662 1.00855 -0.144307
-2.85535 0.999999 -0.13848


-2.84407 0.991605 -0.116977
-2.85535 0.999999 -0.13848
-2.85535 0.991343 -0.125385
-2.84407 0.991605 -0.116977


-2.84407 1.00018 -0.132925
-2.85535 1.00865 -0.148163
-2.85535 0.999999 -0.13848
-2.84407 1.00018 -0.132925


-2.8331 1.13049 0.015232
-2.82218 1.13049 -0.00376994
-2.82218 1.14153 0.0222633
-2.8331 1.13049 0.015232


-2.84407 1.13299 0.0421288
-2.8331 1.13049 0.015232
-2.8331 1.14155 0.0401452
-2.84407 1.13299 0.0421288


-2.8331 1.11943 -0.0131766
-2.82218 1.11944 -0.0324173
-2.8331 1.13049 0.015232
-2.8331 1.11943 -0.0131766


-2.96809 1.56734 0.00206937
-2.97638 1.57328 0.0136943
-2.98659 1.56315 0.00239641
-2.96809 1.56734 0.00206937


-2.94769 1.58073 0.0113114
-2.95591 1.59357 0.0342449
-2.96073 1.58207 0.0200643
-2.94769 1.58073 0.0113114


-2.93126 1.56168 -0.0262648
-2.92931 1.57809 -0.0051174
-2.93947 1.57452 -0.0031111
-2.93126 1.56168 -0.0262648


-2.92931 1.57809 -0.0051174
-2.91893 1.59482 0.0132675
-2.93749 1.59739 0.0302597
-2.92931 1.57809 -0.0051174


-2.93947 1.57452 -0.0031111
-2.92931 1.57809 -0.0051174
-2.94769 1.58073 0.0113114
-2.93947 1.57452 -0.0031111


-2.94964 1.56448 -0.0109098
-2.93947 1.57452 -0.0031111
-2.94769 1.58073 0.0113114
-2.94964 1.56448 -0.0109098


-2.94964 1.56448 -0.0109098
-2.93126 1.56168 -0.0262648
-2.93947 1.57452 -0.0031111
-2.94964 1.56448 -0.0109098


-2.92112 1.57175 -0.0207888
-2.91294 1.55894 -0.0429553
-2.91078 1.57571 -0.023909
-2.92112 1.57175 -0.0207888


-2.97719 1.60779 0.0558096
-2.97236 1.61927 0.06353
-2.98543 1.62066 0.0627646
-2.97719 1.60779 0.0558096


-2.98734 1.59769 0.0475626
-2.97719 1.60779 0.0558096
-2.99012 1.60918 0.0571248
-2.98734 1.59769 0.0475626


-2.9744 1.5963 0.043801
-2.95884 1.60506 0.0498501
-2.97719 1.60779 0.0558096
-2.9744 1.5963 0.043801


-2.93749 1.59739 0.0302597
-2.94568 1.60372 0.0434222
-2.95591 1.59357 0.0342449
-2.93749 1.59739 0.0302597


-2.90845 1.60518 0.0219662
-2.89797 1.60954 0.0206699
-2.91657 1.61178 0.0385075
-2.90845 1.60518 0.0219662


-2.91893 1.59482 0.0132675
-2.90845 1.60518 0.0219662
-2.91657 1.61178 0.0385075
-2.91893 1.59482 0.0132675


-2.90033 1.59242 -0.00689563
-2.89797 1.60954 0.0206699
-2.90845 1.60518 0.0219662
-2.90033 1.59242 -0.00689563


-2.94639 1.63845 0.0726056
-2.94091 1.65004 0.0742091
-2.95452 1.65122 0.0695782
-2.94639 1.63845 0.0726056


-2.95686 1.62804 0.0683601
-2.94639 1.63845 0.0726056
-2.95986 1.63964 0.0703811
-2.95686 1.62804 0.0683601


-2.94339 1.62685 0.0669167
-2.92783 1.63613 0.0709048
-2.94639 1.63845 0.0726056
-2.94339 1.62685 0.0669167


-2.99012 1.60918 0.0571248
-2.99837 1.61521 0.0592136
-3.0058 1.60052 0.0511488
-2.99012 1.60918 0.0571248


-2.99187 1.58618 0.0353501
-2.98734 1.59769 0.0475626
-3.00318 1.58911 0.0405357
-2.99187 1.58618 0.0353501


-3.0074 1.57773 0.0275173
-2.99187 1.58618 0.0353501
-3.00318 1.58911 0.0405357
-3.0074 1.57773 0.0275173


-2.98919 1.57466 0.0194694
-2.97364 1.58343 0.0270636
-2.99187 1.58618 0.0353501
-2.98919 1.57466 0.0194694


-2.98543 1.62066 0.0627646
-2.97525 1.63073 0.0664851
-2.99368 1.63353 0.0602118
-2.98543 1.62066 0.0627646


-2.99837 1.61521 0.0592136
-2.98543 1.62066 0.0627646
-2.99368 1.63353 0.0602118
-2.99837 1.61521 0.0592136


-2.99012 1.60918 0.0571248
-2.97719 1.60779 0.0558096
-2.98543 1.62066 0.0627646
-2.99012 1.60918 0.0571248


-2.95686 1.62804 0.0683601
-2.95986 1.63964 0.0703811
-2.97525 1.63073 0.0664851
-2.95686 1.62804 0.0683601


-2.94355 1.61407 0.0551716
-2.94339 1.62685 0.0669167
-2.95686 1.62804 0.0683601
-2.94355 1.61407 0.0551716


-2.94568 1.60372 0.0434222
-2.94355 1.61407 0.0551716
-2.95884 1.60506 0.0498501
-2.94568 1.60372 0.0434222


-2.95591 1.59357 0.0342449
-2.94568 1.60372 0.0434222
-2.95884 1.60506 0.0498501
-2.95591 1.59357 0.0342449


-2.93749 1.59739 0.0302597
-2.93012 1.61292 0.0480911
-2.94568 1.60372 0.0434222
-2.93749 1.59739 0.0302597


-2.93012 1.61292 0.0480911
-2.94339 1.62685 0.0669167
-2.94355 1.61407 0.0551716
-2.93012 1.61292 0.0480911


-2.93012 1.61292 0.0480911
-2.92469 1.62453 0.0597243
-2.94339 1.62685 0.0669167
-2.93012 1.61292 0.0480911


-2.99837 1.61521 0.0592136
-3.01671 1.62495 0.0548954
-3.00842 1.61202 0.0568954
-2.99837 1.61521 0.0592136


-2.97236 1.61927 0.06353
-2.97525 1.63073 0.0664851
-2.98543 1.62066 0.0627646
-2.97236 1.61927 0.06353


-3.00662 1.63496 0.0542097
-3.01488 1.64097 0.045961
-3.01671 1.62495 0.0548954
-3.00662 1.63496 0.0542097


-2.99012 1.60918 0.0571248
-2.98543 1.62066 0.0627646
-2.99837 1.61521 0.0592136
-2.99012 1.60918 0.0571248


-2.99006 1.64426 0.0565001
-2.98645 1.65499 0.049746
-2.99952 1.64981 0.0465051
-2.99006 1.64426 0.0565001


-2.99368 1.63353 0.0602118
-2.99006 1.64426 0.0565001
-2.99952 1.64981 0.0465051
-2.99368 1.63353 0.0602118


-2.99368 1.63353 0.0602118
-2.97826 1.64217 0.0633419
-2.99006 1.64426 0.0565001
-2.99368 1.63353 0.0602118


-2.98734 1.59769 0.0475626
-2.9744 1.5963 0.043801
-2.97719 1.60779 0.0558096
-2.98734 1.59769 0.0475626


-3.00282 1.67413 0.0127041
-2.98741 1.68331 0.0113496
-3.00587 1.68564 -0.00775871
-3.00282 1.67413 0.0127041


-2.96801 1.64611 0.0661366
-2.97616 1.6652 0.0458464
-2.98645 1.65499 0.049746
-2.96801 1.64611 0.0661366


-2.96902 1.68105 0.0303502
-2.98741 1.68331 0.0113496
-2.98432 1.67168 0.0312822
-2.96902 1.68105 0.0303502


-2.97616 1.6652 0.0458464
-2.96902 1.68105 0.0303502
-2.98432 1.67168 0.0312822
-2.97616 1.6652 0.0458464


-2.95536 1.68586 0.0344265
-2.96344 1.69266 0.0169985
-2.96902 1.68105 0.0303502
-2.95536 1.68586 0.0344265


-2.97591 1.78786 -0.0566004
-2.98907 1.79539 -0.0368909
-2.99043 1.78366 -0.0507738
-2.97591 1.78786 -0.0566004


-3.08677 1.82354 0.0757312
-3.09853 1.82524 0.0780256
-3.09886 1.81247 0.0631287
-3.08677 1.82354 0.0757312


-3.08303 1.83454 0.0853509
-3.08677 1.82354 0.0757312
-3.07501 1.82183 0.0714304
-3.08303 1.83454 0.0853509


-3.08303 1.83454 0.0853509
-3.09853 1.82524 0.0780256
-3.08677 1.82354 0.0757312
-3.08303 1.83454 0.0853509


-3.07229 1.84529 0.0905989
-3.08303 1.83454 0.0853509
-3.07501 1.82183 0.0714304
-3.07229 1.84529 0.0905989


-3.08648 1.84625 0.0892189
-3.10158 1.83681 0.0847746
-3.08303 1.83454 0.0853509
-3.08648 1.84625 0.0892189


-3.0657 1.85697 0.0916954
-3.08394 1.86455 0.0822822
-3.07229 1.84529 0.0905989
-3.0657 1.85697 0.0916954


-3.10158 1.83681 0.0847746
-3.10492 1.84833 0.0837675
-3.11514 1.8318 0.0802607
-3.10158 1.83681 0.0847746


-3.00368 1.70265 -0.0320011
-3.01404 1.69844 -0.0335053
-3.00587 1.68564 -0.00775871
-3.00368 1.70265 -0.0320011


-2.99009 1.70766 -0.0291895
-3.00368 1.70265 -0.0320011
-2.99555 1.69607 -0.0157958
-2.99009 1.70766 -0.0291895


-3.01181 1.71542 -0.0531678
-3.01404 1.69844 -0.0335053
-3.00368 1.70265 -0.0320011
-3.01181 1.71542 -0.0531678


-3.00628 1.73313 -0.0646239
-3.01181 1.71542 -0.0531678
-2.99331 1.71923 -0.0468477
-3.00628 1.73313 -0.0646239


-2.99461 1.73137 -0.0595623
-3.00628 1.73313 -0.0646239
-2.99331 1.71923 -0.0468477
-2.99461 1.73137 -0.0595623


-2.98295 1.72962 -0.0528403
-2.99461 1.73137 -0.0595623
-2.99331 1.71923 -0.0468477
-2.98295 1.72962 -0.0528403


-2.98295 1.72962 -0.0528403
-2.99099 1.74229 -0.0653096
-2.99461 1.73137 -0.0595623
-2.98295 1.72962 -0.0528403


-3.00948 1.74465 -0.0679374
-3.02805 1.74709 -0.0667674
-3.01993 1.72818 -0.066197
-3.00948 1.74465 -0.0679374


-3.00698 1.76767 -0.057662
-3.01755 1.75144 -0.065873
-2.99899 1.7493 -0.0677096
-3.00698 1.76767 -0.057662


-3.01993 1.72818 -0.066197
-3.03855 1.73684 -0.0702645
-3.03038 1.72404 -0.0674474
-3.01993 1.72818 -0.066197


-3.02221 1.71124 -0.0544863
-3.04055 1.71401 -0.0652059
-3.0377 1.70258 -0.053485
-3.02221 1.71124 -0.0544863


-3.00628 1.73313 -0.0646239
-3.01993 1.72818 -0.066197
-3.01181 1.71542 -0.0531678
-3.00628 1.73313 -0.0646239


-3.05895 1.71692 -0.0721689
-3.05176 1.73173 -0.0721283
-3.06722 1.72292 -0.0744517
-3.05895 1.71692 -0.0721689


-3.04501 1.79545 0.00956687
-3.03422 1.80639 0.022821
-3.05298 1.81379 0.0495749
-3.04501 1.79545 0.00956687


-3.02898 1.77573 -0.0364612
-3.01833 1.78099 -0.0350541
-3.02628 1.7937 -0.0075955
-3.02898 1.77573 -0.0364612


-3.05786 1.76137 -0.0449653
-3.04971 1.74859 -0.0626869
-3.03935 1.76529 -0.0465015
-3.05786 1.76137 -0.0449653


-3.02092 1.76304 -0.0565004
-3.01833 1.78099 -0.0350541
-3.02898 1.77573 -0.0364612
-3.02092 1.76304 -0.0565004


-3.03422 1.80639 0.022821
-3.02343 1.81733 0.0339546
-3.03785 1.81819 0.0472415
-3.03422 1.80639 0.022821


-3.11485 1.75349 -0.0395801
-3.1232 1.76656 -0.0139441
-3.13317 1.74917 -0.0407576
-3.11485 1.75349 -0.0395801


-3.13669 1.73775 -0.0553116
-3.11875 1.73457 -0.0637089
-3.12474 1.74384 -0.0510978
-3.13669 1.73775 -0.0553116


-3.09932 1.75465 -0.0423002
-3.10759 1.76755 -0.0168988
-3.11485 1.75349 -0.0395801
-3.09932 1.75465 -0.0423002


-3.09665 1.74306 -0.0593496
-3.0982 1.72741 -0.0728527
-3.08834 1.73016 -0.0722527
-3.09665 1.74306 -0.0593496


-3.12474 1.74384 -0.0510978
-3.11875 1.73457 -0.0637089
-3.10912 1.74453 -0.0544818
-3.12474 1.74384 -0.0510978


-3.13317 1.74917 -0.0407576
-3.12474 1.74384 -0.0510978
-3.11485 1.75349 -0.0395801
-3.13317 1.74917 -0.0407576


-3.13317 1.74917 -0.0407576
-3.13669 1.73775 -0.0553116
-3.12474 1.74384 -0.0510978
-3.13317 1.74917 -0.0407576


-3.1141 1.71933 -0.0745331
-3.10799 1.71005 -0.0754407
-3.0982 1.72741 -0.0728527
-3.1141 1.71933 -0.0745331


-3.11875 1.73457 -0.0637089
-3.1141 1.71933 -0.0745331
-3.10651 1.73305 -0.0676825
-3.11875 1.73457 -0.0637089


-3.12839 1.72461 -0.0696956
-3.13773 1.71496 -0.0721512
-3.12609 1.71319 -0.0743125
-3.12839 1.72461 -0.0696956


-3.05895 1.71692 -0.0721689
-3.04877 1.72022 -0.0709537
-3.05176 1.73173 -0.0721283
-3.05895 1.71692 -0.0721689


-3.066 1.77415 -0.0198993
-3.04744 1.77203 -0.0325076
-3.05553 1.78477 -0.00482469
-3.066 1.77415 -0.0198993


-3.05995 1.74455 -0.0646387
-3.05786 1.76137 -0.0449653
-3.06814 1.75738 -0.0474444
-3.05995 1.74455 -0.0646387


-3.04971 1.74859 -0.0626869
-3.03617 1.7537 -0.0608263
-3.03935 1.76529 -0.0465015
-3.04971 1.74859 -0.0626869


-3.07824 1.7405 -0.0655995
-3.05995 1.74455 -0.0646387
-3.06814 1.75738 -0.0474444
-3.07824 1.7405 -0.0655995


-3.02092 1.76304 -0.0565004
-3.02805 1.74709 -0.0667674
-3.01755 1.75144 -0.065873
-3.02092 1.76304 -0.0565004


-3.10759 1.76755 -0.0168988
-3.1232 1.76656 -0.0139441
-3.11485 1.75349 -0.0395801
-3.10759 1.76755 -0.0168988


-3.08937 1.76493 -0.0278228
-3.10759 1.76755 -0.0168988
-3.09932 1.75465 -0.0423002
-3.08937 1.76493 -0.0278228


-3.10302 1.7791 0.00418407
-3.11324 1.77615 0.00143331
-3.10759 1.76755 -0.0168988
-3.10302 1.7791 0.00418407


-3.08649 1.75336 -0.0480023
-3.06814 1.75738 -0.0474444
-3.07634 1.76366 -0.0346532
-3.08649 1.75336 -0.0480023


-3.07501 1.82183 0.0714304
-3.08677 1.82354 0.0757312
-3.08538 1.81134 0.0588806
-3.07501 1.82183 0.0714304


-3.09886 1.81247 0.0631287
-3.11703 1.81497 0.0670977
-3.11405 1.80349 0.0515096
-3.09886 1.81247 0.0631287


-3.09886 1.81247 0.0631287
-3.09853 1.82524 0.0780256
-3.11703 1.81497 0.0670977
-3.09886 1.81247 0.0631287


-3.09274 1.79587 0.0338458
-3.08538 1.81134 0.0588806
-3.10094 1.80214 0.04727
-3.09274 1.79587 0.0338458


-3.08538 1.81134 0.0588806
-3.08677 1.82354 0.0757312
-3.09886 1.81247 0.0631287
-3.08538 1.81134 0.0588806


-3.06094 1.82646 0.0729936
-3.07501 1.82183 0.0714304
-3.07167 1.81023 0.0525396
-3.06094 1.82646 0.0729936


-3.06094 1.82646 0.0729936
-3.07229 1.84529 0.0905989
-3.07501 1.82183 0.0714304
-3.06094 1.82646 0.0729936


-3.13247 1.80631 0.0562737
-3.13514 1.81779 0.0680298
-3.1507 1.80964 0.0586834
-3.13247 1.80631 0.0562737


-3.11514 1.8318 0.0802607
-3.13054 1.82924 0.0755529
-3.11703 1.81497 0.0670977
-3.11514 1.8318 0.0802607


-3.13343 1.84065 0.0750624
-3.14163 1.84688 0.0687963
-3.1434 1.83072 0.0720143
-3.13343 1.84065 0.0750624


-3.12328 1.84457 0.0779916
-3.13343 1.84065 0.0750624
-3.13054 1.82924 0.0755529
-3.12328 1.84457 0.0779916


-3.12328 1.84457 0.0779916
-3.14163 1.84688 0.0687963
-3.13343 1.84065 0.0750624
-3.12328 1.84457 0.0779916


-3.08301 1.67852 -0.0422044
-3.0707 1.68429 -0.0461291
-3.07902 1.68997 -0.0565082
-3.08301 1.67852 -0.0422044


-3.0624 1.66398 -0.0104644
-3.06819 1.67293 -0.0277947
-3.08052 1.66706 -0.022954
-3.0624 1.66398 -0.0104644


-3.05412 1.65826 0.00284567
-3.0624 1.66398 -0.0104644
-3.07218 1.65404 0.00212694
-3.05412 1.65826 0.00284567


-3.05412 1.65826 0.00284567
-3.04424 1.66817 -0.00766544
-3.0624 1.66398 -0.0104644
-3.05412 1.65826 0.00284567


-3.0624 1.66398 -0.0104644
-3.05253 1.68109 -0.0329193
-3.06819 1.67293 -0.0277947
-3.0624 1.66398 -0.0104644


-3.19896 1.78821 0.035615
-3.19896 1.79737 0.0434827
-3.20733 1.80179 0.0454013
-3.19896 1.78821 0.035615


-3.189 1.77242 0.0147737
-3.19058 1.78373 0.0298174
-3.19957 1.77477 0.0207837
-3.189 1.77242 0.0147737


-3.19896 1.79737 0.0434827
-3.18153 1.79274 0.0394141
-3.18985 1.80629 0.0504231
-3.19896 1.79737 0.0434827


-3.19957 1.77477 0.0207837
-3.19058 1.78373 0.0298174
-3.19896 1.78821 0.035615
-3.19957 1.77477 0.0207837


-3.189 1.77242 0.0147737
-3.17317 1.7709 0.00802796
-3.17969 1.78146 0.0251818
-3.189 1.77242 0.0147737


-3.1438 1.77372 0.00501427
-3.12836 1.78193 0.0164066
-3.14616 1.78516 0.025456
-3.1438 1.77372 0.00501427


-3.10651 1.73305 -0.0676825
-3.1141 1.71933 -0.0745331
-3.0982 1.72741 -0.0728527
-3.10651 1.73305 -0.0676825


-3.1232 1.76656 -0.0139441
-3.11324 1.77615 0.00143331
-3.12836 1.78193 0.0164066
-3.1232 1.76656 -0.0139441


-3.17922 1.87985 0.00950938
-3.18891 1.86953 0.0208855
-3.1806 1.86408 0.0318541
-3.17922 1.87985 0.00950938


-3.16927 1.89044 -0.00499224
-3.17922 1.87985 0.00950938
-3.17096 1.87395 0.0221356
-3.16927 1.89044 -0.00499224


-3.18494 1.8885 -0.0058488
-3.19725 1.88251 -7.2845e-05
-3.17922 1.87985 0.00950938
-3.18494 1.8885 -0.0058488


-3.13514 1.81779 0.0680298
-3.13054 1.82924 0.0755529
-3.1434 1.83072 0.0720143
-3.13514 1.81779 0.0680298


-3.15316 1.821 0.0662611
-3.13514 1.81779 0.0680298
-3.1434 1.83072 0.0720143
-3.15316 1.821 0.0662611


-3.13247 1.80631 0.0562737
-3.11703 1.81497 0.0670977
-3.13514 1.81779 0.0680298
-3.13247 1.80631 0.0562737


-3.10582 1.79063 0.0275282
-3.09274 1.79587 0.0338458
-3.10094 1.80214 0.04727
-3.10582 1.79063 0.0275282


-3.11514 1.8318 0.0802607
-3.12328 1.84457 0.0779916
-3.13054 1.82924 0.0755529
-3.11514 1.8318 0.0802607


-3.09853 1.82524 0.0780256
-3.11514 1.8318 0.0802607
-3.11703 1.81497 0.0670977
-3.09853 1.82524 0.0780256


-3.10492 1.84833 0.0837675
-3.08648 1.84625 0.0892189
-3.09898 1.85992 0.0794416
-3.10492 1.84833 0.0837675


-3.09853 1.82524 0.0780256
-3.10158 1.83681 0.0847746
-3.11514 1.8318 0.0802607
-3.09853 1.82524 0.0780256


-3.09853 1.82524 0.0780256
-3.08303 1.83454 0.0853509
-3.10158 1.83681 0.0847746
-3.09853 1.82524 0.0780256


-3.13141 1.86351 0.0582142
-3.14985 1.86636 0.0440896
-3.14163 1.84688 0.0687963
-3.13141 1.86351 0.0582142


-3.13257 1.89243 0.00686322
-3.14285 1.88173 0.0223777
-3.12905 1.88067 0.0323273
-3.13257 1.89243 0.00686322


-3.15095 1.89443 -0.00614313
-3.16927 1.89044 -0.00499224
-3.15807 1.87923 0.0192433
-3.15095 1.89443 -0.00614313


-3.18891 1.86953 0.0208855
-3.19834 1.85949 0.0290594
-3.18789 1.85128 0.0426852
-3.18891 1.86953 0.0208855


-3.17096 1.87395 0.0221356
-3.17922 1.87985 0.00950938
-3.1806 1.86408 0.0318541
-3.17096 1.87395 0.0221356


-3.19725 1.88251 -7.2845e-05
-3.20671 1.87262 0.00982257
-3.18891 1.86953 0.0208855
-3.19725 1.88251 -7.2845e-05


-3.19974 1.89409 -0.0162693
-3.21511 1.88586 -0.00837458
-3.19725 1.88251 -7.2845e-05
-3.19974 1.89409 -0.0162693


-3.19858 1.91724 -0.0434112
-3.21403 1.91694 -0.0375337
-3.20797 1.90708 -0.0310633
-3.19858 1.91724 -0.0434112


-3.22357 1.90832 -0.0289047
-3.23346 1.91484 -0.0292733
-3.23383 1.90152 -0.0231533
-3.22357 1.90832 -0.0289047


-3.20797 1.90708 -0.0310633
-3.22357 1.90832 -0.0289047
-3.21702 1.89729 -0.0205849
-3.20797 1.90708 -0.0310633


-3.21403 1.91694 -0.0375337
-3.22258 1.92198 -0.0363641
-3.22357 1.90832 -0.0289047
-3.21403 1.91694 -0.0375337


-3.20671 1.87262 0.00982257
-3.19834 1.85949 0.0290594
-3.18891 1.86953 0.0208855
-3.20671 1.87262 0.00982257


-3.21511 1.88586 -0.00837458
-3.20671 1.87262 0.00982257
-3.19725 1.88251 -7.2845e-05
-3.21511 1.88586 -0.00837458


-3.21757 1.87445 0.0036863
-3.21443 1.86078 0.0199408
-3.20671 1.87262 0.00982257
-3.21757 1.87445 0.0036863


-3.10243 1.87153 0.0644061
-3.11299 1.86101 0.07136
-3.09898 1.85992 0.0794416
-3.10243 1.87153 0.0644061


-3.09954 1.89472 0.0243025
-3.11037 1.87888 0.0476422
-3.09176 1.87727 0.0625594
-3.09954 1.89472 0.0243025


-3.12905 1.88067 0.0323273
-3.12105 1.86795 0.0582559
-3.11037 1.87888 0.0476422
-3.12905 1.88067 0.0323273


-3.13257 1.89243 0.00686322
-3.12905 1.88067 0.0323273
-3.11828 1.89666 0.00655391
-3.13257 1.89243 0.00686322


-3.12614 1.90915 -0.0256804
-3.13257 1.89243 0.00686322
-3.11828 1.89666 0.00655391
-3.12614 1.90915 -0.0256804


-3.14055 1.90507 -0.0236074
-3.15095 1.89443 -0.00614313
-3.13257 1.89243 0.00686322
-3.14055 1.90507 -0.0236074


-3.13954 1.8701 0.0442238
-3.14985 1.86636 0.0440896
-3.13141 1.86351 0.0582142
-3.13954 1.8701 0.0442238


-3.12905 1.88067 0.0323273
-3.13954 1.8701 0.0442238
-3.13141 1.86351 0.0582142
-3.12905 1.88067 0.0323273


-3.14285 1.88173 0.0223777
-3.14985 1.86636 0.0440896
-3.13954 1.8701 0.0442238
-3.14285 1.88173 0.0223777


-3.11158 1.64927 0.000943691
-3.09996 1.65545 -0.00809227
-3.10833 1.66065 -0.0192555
-3.11158 1.64927 0.000943691


-3.09162 1.63428 0.0295362
-3.0978 1.64413 0.0125365
-3.10947 1.63787 0.0218614
-3.09162 1.63428 0.0295362


-3.0833 1.629 0.0376881
-3.09162 1.63428 0.0295362
-3.10109 1.62466 0.0430244
-3.0833 1.629 0.0376881


-3.0833 1.629 0.0376881
-3.0736 1.63873 0.0258129
-3.09162 1.63428 0.0295362
-3.0833 1.629 0.0376881


-3.09162 1.63428 0.0295362
-3.08196 1.65182 0.00278006
-3.0978 1.64413 0.0125365
-3.09162 1.63428 0.0295362


-3.18977 1.74974 -0.0175933
-3.18226 1.76137 -0.00371171
-3.19957 1.76543 0.00877125
-3.18977 1.74974 -0.0175933


-3.17215 1.74535 -0.0319451
-3.161 1.74326 -0.0395232
-3.15652 1.75278 -0.0270175
-3.17215 1.74535 -0.0319451


-3.18977 1.74974 -0.0175933
-3.17215 1.74535 -0.0319451
-3.17399 1.75667 -0.0141931
-3.18977 1.74974 -0.0175933


-3.17465 1.73402 -0.0455654
-3.16381 1.7319 -0.0525099
-3.17215 1.74535 -0.0319451
-3.17465 1.73402 -0.0455654


-3.18354 1.72481 -0.051144
-3.17465 1.73402 -0.0455654
-3.18839 1.7384 -0.0336123
-3.18354 1.72481 -0.051144


-3.20046 1.72957 -0.037519
-3.18354 1.72481 -0.051144
-3.18839 1.7384 -0.0336123
-3.20046 1.72957 -0.037519


-3.18904 1.71578 -0.0559249
-3.18062 1.71133 -0.0617948
-3.18354 1.72481 -0.051144
-3.18904 1.71578 -0.0559249


-3.16381 1.7319 -0.0525099
-3.161 1.74326 -0.0395232
-3.17215 1.74535 -0.0319451
-3.16381 1.7319 -0.0525099


-3.1713 1.7203 -0.0600124
-3.16381 1.7319 -0.0525099
-3.17465 1.73402 -0.0455654
-3.1713 1.7203 -0.0600124


-3.15392 1.72847 -0.0595704
-3.14403 1.72505 -0.0655181
-3.15249 1.73839 -0.0492272
-3.15392 1.72847 -0.0595704


-3.16198 1.72056 -0.0631399
-3.15392 1.72847 -0.0595704
-3.16381 1.7319 -0.0525099
-3.16198 1.72056 -0.0631399


-3.16198 1.72056 -0.0631399
-3.15359 1.71573 -0.0682805
-3.15392 1.72847 -0.0595704
-3.16198 1.72056 -0.0631399


-3.20827 1.76143 0.0071204
-3.19957 1.77477 0.0207837
-3.20785 1.77911 0.0276901
-3.20827 1.76143 0.0071204


-3.18977 1.74974 -0.0175933
-3.19957 1.76543 0.00877125
-3.20004 1.7522 -0.00907306
-3.18977 1.74974 -0.0175933


-3.189 1.77242 0.0147737
-3.19957 1.77477 0.0207837
-3.19957 1.76543 0.00877125
-3.189 1.77242 0.0147737


-3.15978 1.76604 -0.00392495
-3.17317 1.7709 0.00802796
-3.17399 1.75667 -0.0141931
-3.15978 1.76604 -0.00392495


-3.18153 1.79274 0.0394141
-3.1722 1.80203 0.0492435
-3.18985 1.80629 0.0504231
-3.18153 1.79274 0.0394141


-3.17969 1.78146 0.0251818
-3.18153 1.79274 0.0394141
-3.19058 1.78373 0.0298174
-3.17969 1.78146 0.0251818


-3.17969 1.78146 0.0251818
-3.17018 1.7907 0.0364317
-3.18153 1.79274 0.0394141
-3.17969 1.78146 0.0251818


-3.189 1.77242 0.0147737
-3.17969 1.78146 0.0251818
-3.19058 1.78373 0.0298174
-3.189 1.77242 0.0147737


-3.17317 1.7709 0.00802796
-3.16175 1.77741 0.0155567
-3.17969 1.78146 0.0251818
-3.17317 1.7709 0.00802796


-3.18226 1.76137 -0.00371171
-3.17317 1.7709 0.00802796
-3.189 1.77242 0.0147737
-3.18226 1.76137 -0.00371171


-3.15978 1.76604 -0.00392495
-3.1438 1.77372 0.00501427
-3.16175 1.77741 0.0155567
-3.15978 1.76604 -0.00392495


-3.14732 1.7623 -0.014283
-3.1438 1.77372 0.00501427
-3.15978 1.76604 -0.00392495
-3.14732 1.7623 -0.014283


-3.1438 1.77372 0.00501427
-3.13159 1.7721 -0.00117763
-3.12836 1.78193 0.0164066
-3.1438 1.77372 0.00501427


-3.16175 1.77741 0.0155567
-3.1438 1.77372 0.00501427
-3.14616 1.78516 0.025456
-3.16175 1.77741 0.0155567


-3.14732 1.7623 -0.014283
-3.13543 1.76065 -0.0209669
-3.1438 1.77372 0.00501427
-3.14732 1.7623 -0.014283


-3.15652 1.75278 -0.0270175
-3.14732 1.7623 -0.014283
-3.15978 1.76604 -0.00392495
-3.15652 1.75278 -0.0270175


-3.17399 1.75667 -0.0141931
-3.15652 1.75278 -0.0270175
-3.15978 1.76604 -0.00392495
-3.17399 1.75667 -0.0141931


-3.161 1.74326 -0.0395232
-3.15249 1.73839 -0.0492272
-3.15652 1.75278 -0.0270175
-3.161 1.74326 -0.0395232


-3.13543 1.76065 -0.0209669
-3.13159 1.7721 -0.00117763
-3.1438 1.77372 0.00501427
-3.13543 1.76065 -0.0209669


-3.14285 1.74767 -0.0398405
-3.13543 1.76065 -0.0209669
-3.14732 1.7623 -0.014283
-3.14285 1.74767 -0.0398405


-3.13317 1.74917 -0.0407576
-3.1232 1.76656 -0.0139441
-3.13543 1.76065 -0.0209669
-3.13317 1.74917 -0.0407576


-3.11324 1.77615 0.00143331
-3.10302 1.7791 0.00418407
-3.10582 1.79063 0.0275282
-3.11324 1.77615 0.00143331


-3.12836 1.78193 0.0164066
-3.11324 1.77615 0.00143331
-3.11865 1.79199 0.0328304
-3.12836 1.78193 0.0164066


-3.1232 1.76656 -0.0139441
-3.10759 1.76755 -0.0168988
-3.11324 1.77615 0.00143331
-3.1232 1.76656 -0.0139441


-3.19058 1.78373 0.0298174
-3.18153 1.79274 0.0394141
-3.19896 1.79737 0.0434827
-3.19058 1.78373 0.0298174


-3.13929 1.6209 0.0483522
-3.12837 1.62745 0.038296
-3.13674 1.63224 0.0287642
-3.13929 1.6209 0.0483522


-3.12001 1.60542 0.0674887
-3.12656 1.61616 0.0559219
-3.13755 1.60954 0.0652913
-3.12001 1.60542 0.0674887


-3.12084 1.59137 0.076318
-3.12001 1.60542 0.0674887
-3.12918 1.5961 0.0771561
-3.12084 1.59137 0.076318


-3.11158 1.60064 0.068732
-3.10216 1.6101 0.059431
-3.11528 1.6144 0.0572033
-3.11158 1.60064 0.068732


-3.11528 1.6144 0.0572033
-3.11055 1.62339 0.0450309
-3.12656 1.61616 0.0559219
-3.11528 1.6144 0.0572033


-3.12001 1.60542 0.0674887
-3.11528 1.6144 0.0572033
-3.12656 1.61616 0.0559219
-3.12001 1.60542 0.0674887


-3.12001 1.60542 0.0674887
-3.11158 1.60064 0.068732
-3.11528 1.6144 0.0572033
-3.12001 1.60542 0.0674887


-3.21636 1.72349 -0.034246
-3.20871 1.7336 -0.0279756
-3.2254 1.73864 -0.0109567
-3.21636 1.72349 -0.034246


-3.19924 1.71824 -0.0492033
-3.18904 1.71578 -0.0559249
-3.18354 1.72481 -0.051144
-3.19924 1.71824 -0.0492033


-3.21636 1.72349 -0.034246
-3.19924 1.71824 -0.0492033
-3.20046 1.72957 -0.037519
-3.21636 1.72349 -0.034246


-3.20085 1.70689 -0.0559992
-3.18904 1.71578 -0.0559249
-3.19924 1.71824 -0.0492033
-3.20085 1.70689 -0.0559992


-3.2094 1.69804 -0.0562189
-3.20085 1.70689 -0.0559992
-3.21554 1.71216 -0.0451747
-3.2094 1.69804 -0.0562189


-3.22579 1.70364 -0.0456428
-3.2094 1.69804 -0.0562189
-3.21554 1.71216 -0.0451747
-3.22579 1.70364 -0.0456428


-3.21587 1.68947 -0.0561937
-3.20749 1.68549 -0.0580106
-3.2094 1.69804 -0.0562189
-3.21587 1.68947 -0.0561937


-3.1909 1.70445 -0.0607852
-3.18904 1.71578 -0.0559249
-3.20085 1.70689 -0.0559992
-3.1909 1.70445 -0.0607852


-3.19863 1.69401 -0.0602094
-3.1909 1.70445 -0.0607852
-3.20085 1.70689 -0.0559992
-3.19863 1.69401 -0.0602094


-3.18963 1.69312 -0.0620842
-3.18122 1.68879 -0.0620317
-3.18062 1.70205 -0.0643452
-3.18963 1.69312 -0.0620842


-3.23378 1.7407 -0.00262816
-3.2254 1.73864 -0.0109567
-3.2254 1.74904 0.00121989
-3.23378 1.7407 -0.00262816


-3.24183 1.75538 0.0179239
-3.24183 1.74432 0.00716193
-3.23365 1.7527 0.0103621
-3.24183 1.75538 0.0179239


-3.23378 1.72995 -0.014709
-3.22561 1.72636 -0.0248093
-3.2254 1.73864 -0.0109567
-3.23378 1.72995 -0.014709


-3.24189 1.73262 -0.00529712
-3.23378 1.72995 -0.014709
-3.23378 1.7407 -0.00262816
-3.24189 1.73262 -0.00529712


-3.24189 1.73262 -0.00529712
-3.24165 1.72123 -0.0179122
-3.23378 1.72995 -0.014709
-3.24189 1.73262 -0.00529712


-3.23388 1.71799 -0.027501
-3.22561 1.72636 -0.0248093
-3.23378 1.72995 -0.014709
-3.23388 1.71799 -0.027501


-3.22561 1.71588 -0.0355574
-3.21554 1.71216 -0.0451747
-3.21636 1.72349 -0.034246
-3.22561 1.71588 -0.0355574


-3.18839 1.7384 -0.0336123
-3.20004 1.74271 -0.0218028
-3.20046 1.72957 -0.037519
-3.18839 1.7384 -0.0336123


-3.22517 1.7717 0.0250721
-3.22517 1.76138 0.0148765
-3.21664 1.7701 0.0206332
-3.22517 1.7717 0.0250721


-3.20004 1.74271 -0.0218028
-3.20004 1.7522 -0.00907306
-3.21604 1.74613 -0.0080737
-3.20004 1.74271 -0.0218028


-3.20004 1.74271 -0.0218028
-3.18839 1.7384 -0.0336123
-3.18977 1.74974 -0.0175933
-3.20004 1.74271 -0.0218028


-3.20871 1.7336 -0.0279756
-3.20004 1.74271 -0.0218028
-3.21604 1.74613 -0.0080737
-3.20871 1.7336 -0.0279756


-3.18226 1.76137 -0.00371171
-3.17399 1.75667 -0.0141931
-3.17317 1.7709 0.00802796
-3.18226 1.76137 -0.00371171


-3.19957 1.76543 0.00877125
-3.18226 1.76137 -0.00371171
-3.189 1.77242 0.0147737
-3.19957 1.76543 0.00877125


-3.18977 1.74974 -0.0175933
-3.17399 1.75667 -0.0141931
-3.18226 1.76137 -0.00371171
-3.18977 1.74974 -0.0175933


-3.20004 1.74271 -0.0218028
-3.18977 1.74974 -0.0175933
-3.20004 1.7522 -0.00907306
-3.20004 1.74271 -0.0218028


-3.18839 1.7384 -0.0336123
-3.17215 1.74535 -0.0319451
-3.18977 1.74974 -0.0175933
-3.18839 1.7384 -0.0336123


-3.17465 1.73402 -0.0455654
-3.17215 1.74535 -0.0319451
-3.18839 1.7384 -0.0336123
-3.17465 1.73402 -0.0455654


-3.15249 1.73839 -0.0492272
-3.161 1.74326 -0.0395232
-3.16381 1.7319 -0.0525099
-3.15249 1.73839 -0.0492272


-3.15392 1.72847 -0.0595704
-3.15249 1.73839 -0.0492272
-3.16381 1.7319 -0.0525099
-3.15392 1.72847 -0.0595704


-3.16457 1.70921 -0.0674539
-3.14705 1.70532 -0.0713419
-3.15359 1.71573 -0.0682805
-3.16457 1.70921 -0.0674539


-3.12839 1.72461 -0.0696956
-3.13669 1.73775 -0.0553116
-3.14403 1.72505 -0.0655181
-3.12839 1.72461 -0.0696956


-3.14285 1.74767 -0.0398405
-3.14732 1.7623 -0.014283
-3.15652 1.75278 -0.0270175
-3.14285 1.74767 -0.0398405


-3.13669 1.73775 -0.0553116
-3.14285 1.74767 -0.0398405
-3.15249 1.73839 -0.0492272
-3.13669 1.73775 -0.0553116


-3.13317 1.74917 -0.0407576
-3.13543 1.76065 -0.0209669
-3.14285 1.74767 -0.0398405
-3.13317 1.74917 -0.0407576


-3.15249 1.73839 -0.0492272
-3.14285 1.74767 -0.0398405
-3.15652 1.75278 -0.0270175
-3.15249 1.73839 -0.0492272


-3.21664 1.7701 0.0206332
-3.20827 1.76143 0.0071204
-3.20785 1.77911 0.0276901
-3.21664 1.7701 0.0206332


-3.16617 1.59338 0.0828534
-3.16482 1.58204 0.0926751
-3.15593 1.591 0.0859499
-3.16617 1.59338 0.0828534


-3.18256 1.57402 0.0955118
-3.17369 1.58277 0.0913771
-3.1821 1.58687 0.0847948
-3.18256 1.57402 0.0955118


-3.17254 1.57145 0.0976957
-3.1565 1.57769 0.0934659
-3.16482 1.58204 0.0926751
-3.17254 1.57145 0.0976957


-3.16568 1.61602 0.0503482
-3.16427 1.6047 0.0689199
-3.1552 1.61378 0.057419
-3.16568 1.61602 0.0503482


-3.1552 1.62295 0.0417246
-3.16568 1.61602 0.0503482
-3.1552 1.61378 0.057419
-3.1552 1.62295 0.0417246


-3.17396 1.62031 0.0387698
-3.17319 1.60538 0.0645305
-3.16568 1.61602 0.0503482
-3.17396 1.62031 0.0387698


-3.1821 1.58687 0.0847948
-3.17369 1.58277 0.0913771
-3.16617 1.59338 0.0828534
-3.1821 1.58687 0.0847948


-3.14524 1.598 0.078909
-3.14674 1.60933 0.0654112
-3.15593 1.60028 0.0764378
-3.14524 1.598 0.078909


-3.14748 1.58666 0.0877257
-3.13833 1.5868 0.0848893
-3.14524 1.598 0.078909
-3.14748 1.58666 0.0877257


-3.1565 1.57769 0.0934659
-3.14748 1.58666 0.0877257
-3.15593 1.591 0.0859499
-3.1565 1.57769 0.0934659


-3.1565 1.57769 0.0934659
-3.13906 1.57309 0.0858487
-3.14748 1.58666 0.0877257
-3.1565 1.57769 0.0934659


-3.13755 1.60954 0.0652913
-3.12656 1.61616 0.0559219
-3.13929 1.6209 0.0483522
-3.13755 1.60954 0.0652913


-3.14524 1.598 0.078909
-3.13755 1.60954 0.0652913
-3.14674 1.60933 0.0654112
-3.14524 1.598 0.078909


-3.12918 1.5961 0.0771561
-3.12001 1.60542 0.0674887
-3.13755 1.60954 0.0652913
-3.12918 1.5961 0.0771561


-3.12084 1.59137 0.076318
-3.12918 1.5961 0.0771561
-3.12995 1.58223 0.0820358
-3.12084 1.59137 0.076318


-3.11252 1.5779 0.0704914
-3.12084 1.59137 0.076318
-3.12995 1.58223 0.0820358
-3.11252 1.5779 0.0704914


-3.10973 1.58926 0.0714469
-3.11158 1.60064 0.068732
-3.12084 1.59137 0.076318
-3.10973 1.58926 0.0714469


-3.10216 1.6101 0.059431
-3.10109 1.62466 0.0430244
-3.11055 1.62339 0.0450309
-3.10216 1.6101 0.059431


-3.16568 1.61602 0.0503482
-3.1651 1.62946 0.0260317
-3.17396 1.62031 0.0387698
-3.16568 1.61602 0.0503482


-3.12177 1.39441 -0.0608244
-3.11343 1.38061 -0.018908
-3.10445 1.38953 -0.0244997
-3.12177 1.39441 -0.0608244


-3.11397 1.358 0.0292514
-3.11343 1.37124 0.00200258
-3.1223 1.36711 -0.00312925
-3.11397 1.358 0.0292514


-3.10512 1.36684 0.0252964
-3.096 1.3668 0.0404389
-3.10305 1.37817 0.00375188
-3.10512 1.36684 0.0252964


-3.11397 1.358 0.0292514
-3.10512 1.36684 0.0252964
-3.11343 1.37124 0.00200258
-3.11397 1.358 0.0292514


-3.11397 1.358 0.0292514
-3.09671 1.35323 0.0648256
-3.10512 1.36684 0.0252964
-3.11397 1.358 0.0292514


-3.12282 1.3396 0.0493518
-3.11397 1.34857 0.0471132
-3.12999 1.35164 0.0170755
-3.12282 1.3396 0.0493518


-3.10512 1.36684 0.0252964
-3.10305 1.37817 0.00375188
-3.11343 1.37124 0.00200258
-3.10512 1.36684 0.0252964


-3.09671 1.35323 0.0648256
-3.096 1.3668 0.0404389
-3.10512 1.36684 0.0252964
-3.09671 1.35323 0.0648256


-3.08757 1.36241 0.0623277
-3.07843 1.3716 0.058862
-3.09142 1.37596 0.0285062
-3.08757 1.36241 0.0623277


-2.82218 1.17523 0.0709035
-2.8331 1.17555 0.0812549
-2.8331 1.16705 0.076879
-2.82218 1.17523 0.0709035


-3.06108 1.47179 -0.0898168
-3.07434 1.47614 -0.0987458
-3.06586 1.46284 -0.0905183
-3.06108 1.47179 -0.0898168


-3.05739 1.45801 -0.0777072
-3.06108 1.47179 -0.0898168
-3.06586 1.46284 -0.0905183
-3.05739 1.45801 -0.0777072


-3.0563 1.48074 -0.0868911
-3.06476 1.48565 -0.0903714
-3.06108 1.47179 -0.0898168
-3.0563 1.48074 -0.0868911


-3.05739 1.45801 -0.0777072
-3.04988 1.47053 -0.0790916
-3.06108 1.47179 -0.0898168
-3.05739 1.45801 -0.0777072


-3.04881 1.4933 -0.0788436
-3.04556 1.50468 -0.0697684
-3.0603 1.49516 -0.0824064
-3.04881 1.4933 -0.0788436


-3.10217 1.50524 -0.0599504
-3.10466 1.49392 -0.079
-3.09377 1.49174 -0.0872943
-3.10217 1.50524 -0.0599504


-3.09294 1.51437 -0.0485058
-3.10217 1.50524 -0.0599504
-3.09115 1.50306 -0.0704955
-3.09294 1.51437 -0.0485058


-3.11302 1.50744 -0.0461786
-3.10466 1.49392 -0.079
-3.10217 1.50524 -0.0599504
-3.11302 1.50744 -0.0461786


-3.04786 1.45912 -0.0675078
-3.05739 1.45801 -0.0777072
-3.04895 1.4447 -0.0491279
-3.04786 1.45912 -0.0675078


-3.04673 1.48192 -0.0798522
-3.0563 1.48074 -0.0868911
-3.04988 1.47053 -0.0790916
-3.04673 1.48192 -0.0798522


-3.03717 1.49146 -0.0726908
-3.04673 1.48192 -0.0798522
-3.03833 1.47685 -0.0712937
-3.03717 1.49146 -0.0726908


-3.04881 1.4933 -0.0788436
-3.0563 1.48074 -0.0868911
-3.04673 1.48192 -0.0798522
-3.04881 1.4933 -0.0788436


-3.07434 1.47614 -0.0987458
-3.07707 1.46482 -0.100914
-3.06586 1.46284 -0.0905183
-3.07434 1.47614 -0.0987458


-3.09204 1.48042 -0.100836
-3.10297 1.48259 -0.0966779
-3.10538 1.47125 -0.10804
-3.09204 1.48042 -0.100836


-3.08273 1.48959 -0.0915752
-3.09204 1.48042 -0.100836
-3.07434 1.47614 -0.0987458
-3.08273 1.48959 -0.0915752


-3.06476 1.48565 -0.0903714
-3.08273 1.48959 -0.0915752
-3.07434 1.47614 -0.0987458
-3.06476 1.48565 -0.0903714


-3.07803 1.49894 -0.080413
-3.09115 1.50306 -0.0704955
-3.08273 1.48959 -0.0915752
-3.07803 1.49894 -0.080413


-3.09377 1.49174 -0.0872943
-3.10466 1.49392 -0.079
-3.10297 1.48259 -0.0966779
-3.09377 1.49174 -0.0872943


-3.08273 1.48959 -0.0915752
-3.09377 1.49174 -0.0872943
-3.09204 1.48042 -0.100836
-3.08273 1.48959 -0.0915752


-3.09115 1.50306 -0.0704955
-3.10217 1.50524 -0.0599504
-3.09377 1.49174 -0.0872943
-3.09115 1.50306 -0.0704955


-3.10217 1.44855 -0.112696
-3.10449 1.43719 -0.107173
-3.09371 1.43505 -0.0946715
-3.10217 1.44855 -0.112696


-3.09289 1.45775 -0.109954
-3.10538 1.47125 -0.10804
-3.11066 1.46208 -0.113815
-3.09289 1.45775 -0.109954


-3.11997 1.45291 -0.117094
-3.12137 1.46427 -0.109729
-3.13038 1.45531 -0.112939
-3.11997 1.45291 -0.117094


-3.2417 1.61867 -0.0262929
-3.24187 1.63007 -0.0384817
-3.25 1.62175 -0.0398814
-3.2417 1.61867 -0.0262929


-3.25 1.61033 -0.0280689
-3.2417 1.61867 -0.0262929
-3.25 1.62175 -0.0398814
-3.25 1.61033 -0.0280689


-3.23383 1.61563 -0.0121022
-3.24187 1.63007 -0.0384817
-3.2417 1.61867 -0.0262929
-3.23383 1.61563 -0.0121022


-3.06929 1.38078 0.0543576
-3.06016 1.38996 0.048947
-3.06851 1.39468 0.0250464
-3.06929 1.38078 0.0543576


-3.07843 1.3716 0.058862
-3.0676 1.36944 0.0784808
-3.06929 1.38078 0.0543576
-3.07843 1.3716 0.058862


-3.08606 1.35105 0.0828459
-3.07683 1.36025 0.0813248
-3.08757 1.36241 0.0623277
-3.08606 1.35105 0.0828459


-3.09914 1.32159 0.0951667
-3.10426 1.33292 0.0823725
-3.11318 1.32404 0.0808062
-3.09914 1.32159 0.0951667


-3.08828 1.3244 0.102185
-3.09914 1.32159 0.0951667
-3.09402 1.31027 0.0981875
-3.08828 1.3244 0.102185


-3.08356 1.31278 0.102259
-3.08828 1.3244 0.102185
-3.09402 1.31027 0.0981875
-3.08356 1.31278 0.102259


-3.08889 1.29894 0.091113
-3.08356 1.31278 0.102259
-3.09402 1.31027 0.0981875
-3.08889 1.29894 0.091113


-3.0731 1.31529 0.10526
-3.07742 1.32721 0.108168
-3.08356 1.31278 0.102259
-3.0731 1.31529 0.10526


-3.07742 1.32721 0.108168
-3.08253 1.33916 0.0996994
-3.08828 1.3244 0.102185
-3.07742 1.32721 0.108168


-3.08828 1.3244 0.102185
-3.08253 1.33916 0.0996994
-3.09516 1.34198 0.0831295
-3.08828 1.3244 0.102185


-3.10426 1.33292 0.0823725
-3.08828 1.3244 0.102185
-3.09516 1.34198 0.0831295
-3.10426 1.33292 0.0823725


-3.06424 1.32475 0.111689
-3.07742 1.32721 0.108168
-3.0731 1.31529 0.10526
-3.06424 1.32475 0.111689


-3.06844 1.33658 0.111636
-3.07263 1.34841 0.101203
-3.08253 1.33916 0.0996994
-3.06844 1.33658 0.111636


-3.06424 1.32475 0.111689
-3.06844 1.33658 0.111636
-3.07742 1.32721 0.108168
-3.06424 1.32475 0.111689


-3.06424 1.32475 0.111689
-3.05323 1.33409 0.116445
-3.06844 1.33658 0.111636
-3.06424 1.32475 0.111689


-3.06007 1.313 0.101504
-3.06424 1.32475 0.111689
-3.0731 1.31529 0.10526
-3.06007 1.313 0.101504


-3.072 1.30365 0.0934486
-3.06007 1.313 0.101504
-3.0731 1.31529 0.10526
-3.072 1.30365 0.0934486


-3.05602 1.30156 0.0827324
-3.0473 1.31105 0.0927926
-3.06007 1.313 0.101504
-3.05602 1.30156 0.0827324


-3.05323 1.33409 0.116445
-3.05802 1.34587 0.114107
-3.06844 1.33658 0.111636
-3.05323 1.33409 0.116445


-3.09516 1.34198 0.0831295
-3.10426 1.3423 0.0710108
-3.10426 1.33292 0.0823725
-3.09516 1.34198 0.0831295


-3.08606 1.35105 0.0828459
-3.09516 1.34198 0.0831295
-3.08253 1.33916 0.0996994
-3.08606 1.35105 0.0828459


-3.08606 1.35105 0.0828459
-3.09671 1.35323 0.0648256
-3.09516 1.34198 0.0831295
-3.08606 1.35105 0.0828459


-2.94555 1.16955 0.0911002
-2.95683 1.16981 0.0686524
-2.95683 1.16044 0.0875437
-2.94555 1.16955 0.0911002


-2.93428 1.16009 0.125722
-2.93428 1.1693 0.109149
-2.94555 1.16027 0.109131
-2.93428 1.16009 0.125722


-2.94555 1.17884 0.070666
-2.95683 1.16981 0.0686524
-2.94555 1.16955 0.0911002
-2.94555 1.17884 0.070666


-2.97283 1.18993 -0.00965158
-2.96139 1.18949 0.0152604
-2.96492 1.20046 -0.0151823
-2.97283 1.18993 -0.00965158


-2.96612 1.38439 0.0825556
-2.97513 1.37468 0.0885202
-2.9611 1.37259 0.0710425
-2.96612 1.38439 0.0825556


-2.98416 1.35017 0.0803322
-2.96714 1.34764 0.0504759
-2.97 1.36291 0.0742213
-2.98416 1.35017 0.0803322


-2.94632 1.33781 -0.00293883
-2.95772 1.32362 -0.00884737
-2.9415 1.32646 -0.0323061
-2.94632 1.33781 -0.00293883


-3.08253 1.33916 0.0996994
-3.07263 1.34841 0.101203
-3.08606 1.35105 0.0828459
-3.08253 1.33916 0.0996994


-2.99066 1.18016 -0.0319808
-2.99066 1.17056 -0.0148447
-2.97938 1.17983 -0.00447799
-2.99066 1.18016 -0.0319808


-2.86662 1.16779 0.115105
-2.85535 1.16754 0.103294
-2.85535 1.1762 0.101879
-2.86662 1.16779 0.115105


-2.86662 1.17653 0.110514
-2.86662 1.16779 0.115105
-2.85535 1.1762 0.101879
-2.86662 1.17653 0.110514


-2.8779 1.16805 0.124565
-2.8779 1.15923 0.12763
-2.86662 1.16779 0.115105
-2.8779 1.16805 0.124565


-3.02059 1.41625 0.0455649
-3.02267 1.42763 0.0199215
-3.03212 1.41813 0.0279104
-3.02059 1.41625 0.0455649


-3.03014 1.40674 0.0542345
-3.02059 1.41625 0.0455649
-3.03212 1.41813 0.0279104
-3.03014 1.40674 0.0542345


-3.0015 1.43527 0.0267218
-3.00377 1.44662 0.00366319
-3.01322 1.43713 0.0117967
-3.0015 1.43527 0.0267218


-3.19096 1.38298 -0.0803456
-3.18258 1.36882 -0.0674294
-3.17394 1.37739 -0.0752256
-3.19096 1.38298 -0.0803456


-3.19938 1.39717 -0.0788944
-3.19096 1.38298 -0.0803456
-3.18412 1.39152 -0.0875594
-3.19938 1.39717 -0.0788944


-3.19962 1.37444 -0.072684
-3.18258 1.36882 -0.0674294
-3.19096 1.38298 -0.0803456
-3.19962 1.37444 -0.072684


-3.19938 1.39717 -0.0788944
-3.2002 1.38581 -0.0772662
-3.19096 1.38298 -0.0803456
-3.19938 1.39717 -0.0788944


-3.20875 1.37729 -0.0700375
-3.20938 1.36594 -0.0653311
-3.19962 1.37444 -0.072684
-3.20875 1.37729 -0.0700375


-3.21731 1.39235 -0.0616802
-3.21741 1.38045 -0.0643276
-3.20925 1.38866 -0.0706705
-3.21731 1.39235 -0.0616802


-3.19985 1.35169 -0.053402
-3.2084 1.34322 -0.047782
-3.20007 1.33957 -0.0396788
-3.19985 1.35169 -0.053402


-3.19277 1.36026 -0.0605146
-3.19985 1.35169 -0.053402
-3.19146 1.34803 -0.0450988
-3.19277 1.36026 -0.0605146


-3.19277 1.36026 -0.0605146
-3.20938 1.36594 -0.0653311
-3.19985 1.35169 -0.053402
-3.19277 1.36026 -0.0605146


-3.21741 1.38045 -0.0643276
-3.20938 1.36594 -0.0653311
-3.20875 1.37729 -0.0700375
-3.21741 1.38045 -0.0643276


-3.22525 1.36087 -0.0580739
-3.23371 1.36405 -0.0537189
-3.2335 1.35266 -0.0534871
-3.22525 1.36087 -0.0580739


-3.21711 1.34634 -0.052579
-3.21751 1.35771 -0.0593714
-3.22495 1.34949 -0.0544577
-3.21711 1.34634 -0.052579


-3.22486 1.37225 -0.0591101
-3.23371 1.36405 -0.0537189
-3.22525 1.36087 -0.0580739
-3.22486 1.37225 -0.0591101


-3.19277 1.36026 -0.0605146
-3.19146 1.34803 -0.0450988
-3.18359 1.35747 -0.0532249
-3.19277 1.36026 -0.0605146


-3.18258 1.36882 -0.0674294
-3.19277 1.36026 -0.0605146
-3.18359 1.35747 -0.0532249
-3.18258 1.36882 -0.0674294


-3.20938 1.36594 -0.0653311
-3.21751 1.35771 -0.0593714
-3.20889 1.35458 -0.0579203
-3.20938 1.36594 -0.0653311


-3.22525 1.36087 -0.0580739
-3.2335 1.35266 -0.0534871
-3.22495 1.34949 -0.0544577
-3.22525 1.36087 -0.0580739


-3.20901 1.33186 -0.0363399
-3.20007 1.32894 -0.0264767
-3.20007 1.33957 -0.0396788
-3.20901 1.33186 -0.0363399


-3.15692 1.37199 -0.056921
-3.14847 1.36803 -0.0410599
-3.148 1.38089 -0.0645177
-3.15692 1.37199 -0.056921


-3.16563 1.37339 -0.0657932
-3.15692 1.37199 -0.056921
-3.15791 1.38335 -0.0761245
-3.16563 1.37339 -0.0657932


-3.16563 1.37339 -0.0657932
-3.15833 1.36061 -0.0379124
-3.15692 1.37199 -0.056921
-3.16563 1.37339 -0.0657932


-3.18285 1.34612 -0.0363488
-3.17424 1.35471 -0.0426538
-3.18359 1.35747 -0.0532249
-3.18285 1.34612 -0.0363488


-3.16595 1.35075 -0.0282384
-3.16595 1.34063 -0.010559
-3.15737 1.34924 -0.0158145
-3.16595 1.35075 -0.0282384


-3.14005 1.35415 -0.00258056
-3.13957 1.3671 -0.0282299
-3.14847 1.35817 -0.0218379
-3.14005 1.35415 -0.00258056


-3.11397 1.358 0.0292514
-3.1223 1.36711 -0.00312925
-3.12999 1.35164 0.0170755
-3.11397 1.358 0.0292514


-3.13957 1.37682 -0.0478818
-3.148 1.38089 -0.0645177
-3.14847 1.36803 -0.0410599
-3.13957 1.37682 -0.0478818


-3.13957 1.3671 -0.0282299
-3.13957 1.37682 -0.0478818
-3.14847 1.36803 -0.0410599
-3.13957 1.3671 -0.0282299


-3.14847 1.35817 -0.0218379
-3.13957 1.3671 -0.0282299
-3.14847 1.36803 -0.0410599
-3.14847 1.35817 -0.0218379


-3.13118 1.36297 -0.00782363
-3.13067 1.37603 -0.0347588
-3.13957 1.3671 -0.0282299
-3.13118 1.36297 -0.00782363


-3.13067 1.37603 -0.0347588
-3.13193 1.38737 -0.0595595
-3.13957 1.37682 -0.0478818
-3.13067 1.37603 -0.0347588


-3.13957 1.37682 -0.0478818
-3.13193 1.38737 -0.0595595
-3.148 1.38089 -0.0645177
-3.13957 1.37682 -0.0478818


-3.1223 1.36711 -0.00312925
-3.13067 1.37603 -0.0347588
-3.13118 1.36297 -0.00782363
-3.1223 1.36711 -0.00312925


-3.12999 1.35164 0.0170755
-3.1223 1.36711 -0.00312925
-3.13118 1.36297 -0.00782363
-3.12999 1.35164 0.0170755


-3.11343 1.37124 0.00200258
-3.11343 1.38061 -0.018908
-3.1223 1.36711 -0.00312925
-3.11343 1.37124 0.00200258


-3.12177 1.38496 -0.0412121
-3.12177 1.39441 -0.0608244
-3.13193 1.38737 -0.0595595
-3.12177 1.38496 -0.0412121


-3.1223 1.36711 -0.00312925
-3.12177 1.38496 -0.0412121
-3.13067 1.37603 -0.0347588
-3.1223 1.36711 -0.00312925


-3.11343 1.38061 -0.018908
-3.10305 1.37817 0.00375188
-3.10445 1.38953 -0.0244997
-3.11343 1.38061 -0.018908


-3.1223 1.36711 -0.00312925
-3.11343 1.38061 -0.018908
-3.12177 1.38496 -0.0412121
-3.1223 1.36711 -0.00312925


-3.11343 1.37124 0.00200258
-3.10305 1.37817 0.00375188
-3.11343 1.38061 -0.018908
-3.11343 1.37124 0.00200258


-3.12177 1.39441 -0.0608244
-3.13014 1.39871 -0.0785874
-3.13193 1.38737 -0.0595595
-3.12177 1.39441 -0.0608244


-3.15853 1.41743 -0.10833
-3.14149 1.41248 -0.105319
-3.14699 1.42629 -0.113939
-3.15853 1.41743 -0.10833


-3.148 1.3907 -0.0808344
-3.13907 1.39947 -0.0877275
-3.1475 1.4036 -0.0980551
-3.148 1.3907 -0.0808344


-3.15791 1.38335 -0.0761245
-3.148 1.3907 -0.0808344
-3.15646 1.39472 -0.0908687
-3.15791 1.38335 -0.0761245


-3.148 1.38089 -0.0645177
-3.13193 1.38737 -0.0595595
-3.148 1.3907 -0.0808344
-3.148 1.38089 -0.0645177


-3.148 1.3907 -0.0808344
-3.13193 1.38737 -0.0595595
-3.13907 1.39947 -0.0877275
-3.148 1.3907 -0.0808344


-3.13816 1.4917 -0.0507789
-3.12981 1.47791 -0.0863759
-3.12063 1.48699 -0.0792517
-3.13816 1.4917 -0.0507789


-3.07786 1.44216 -0.0848402
-3.09371 1.43505 -0.0946715
-3.07607 1.43082 -0.0653046
-3.07786 1.44216 -0.0848402


-3.08801 1.46695 -0.107413
-3.08447 1.45308 -0.102117
-3.07707 1.46482 -0.100914
-3.08801 1.46695 -0.107413


-3.07434 1.47614 -0.0987458
-3.08801 1.46695 -0.107413
-3.07707 1.46482 -0.100914
-3.07434 1.47614 -0.0987458


-3.09204 1.48042 -0.100836
-3.10538 1.47125 -0.10804
-3.08801 1.46695 -0.107413
-3.09204 1.48042 -0.100836


-3.10217 1.44855 -0.112696
-3.09371 1.43505 -0.0946715
-3.08909 1.44406 -0.0995182
-3.10217 1.44855 -0.112696


-3.10372 1.40307 -0.0530984
-3.11287 1.4032 -0.0664266
-3.10445 1.38953 -0.0244997
-3.10372 1.40307 -0.0530984


-3.10296 1.42582 -0.0927306
-3.11221 1.42584 -0.10191
-3.10521 1.41445 -0.0773086
-3.10296 1.42582 -0.0927306


-3.09371 1.43505 -0.0946715
-3.10296 1.42582 -0.0927306
-3.0945 1.42135 -0.0751447
-3.09371 1.43505 -0.0946715


-3.10449 1.43719 -0.107173
-3.11221 1.42584 -0.10191
-3.10296 1.42582 -0.0927306
-3.10449 1.43719 -0.107173


-3.13143 1.41004 -0.0971826
-3.13014 1.39871 -0.0785874
-3.12121 1.40761 -0.0844577
-3.13143 1.41004 -0.0971826


-3.14699 1.42629 -0.113939
-3.15703 1.42878 -0.109746
-3.15853 1.41743 -0.10833
-3.14699 1.42629 -0.113939


-3.138 1.43514 -0.117008
-3.14699 1.42629 -0.113939
-3.12959 1.42136 -0.108937
-3.138 1.43514 -0.117008


-3.12063 1.43025 -0.11206
-3.138 1.43514 -0.117008
-3.12959 1.42136 -0.108937
-3.12063 1.43025 -0.11206


-3.13229 1.444 -0.117496
-3.14645 1.44896 -0.107482
-3.138 1.43514 -0.117008
-3.13229 1.444 -0.117496


-3.14814 1.43762 -0.112813
-3.15811 1.44013 -0.103971
-3.15703 1.42878 -0.109746
-3.14814 1.43762 -0.112813


-3.138 1.43514 -0.117008
-3.14814 1.43762 -0.112813
-3.14699 1.42629 -0.113939
-3.138 1.43514 -0.117008


-3.14645 1.44896 -0.107482
-3.15811 1.44013 -0.103971
-3.14814 1.43762 -0.112813
-3.14645 1.44896 -0.107482


-3.148 1.3907 -0.0808344
-3.15791 1.38335 -0.0761245
-3.148 1.38089 -0.0645177
-3.148 1.3907 -0.0808344


-3.1475 1.4036 -0.0980551
-3.15853 1.41743 -0.10833
-3.16495 1.4086 -0.102883
-3.1475 1.4036 -0.0980551


-3.13143 1.41004 -0.0971826
-3.14149 1.41248 -0.105319
-3.13907 1.39947 -0.0877275
-3.13143 1.41004 -0.0971826


-3.13143 1.41004 -0.0971826
-3.12959 1.42136 -0.108937
-3.14149 1.41248 -0.105319
-3.13143 1.41004 -0.0971826


-3.17362 1.40006 -0.0958425
-3.1745 1.41139 -0.0990068
-3.18307 1.40286 -0.0921572
-3.17362 1.40006 -0.0958425


-3.07786 1.44216 -0.0848402
-3.06685 1.44866 -0.0790436
-3.08447 1.45308 -0.102117
-3.07786 1.44216 -0.0848402


-3.08909 1.44406 -0.0995182
-3.07786 1.44216 -0.0848402
-3.08447 1.45308 -0.102117
-3.08909 1.44406 -0.0995182


-3.09289 1.45775 -0.109954
-3.08909 1.44406 -0.0995182
-3.08447 1.45308 -0.102117
-3.09289 1.45775 -0.109954


-3.09371 1.43505 -0.0946715
-3.07786 1.44216 -0.0848402
-3.08909 1.44406 -0.0995182
-3.09371 1.43505 -0.0946715


-3.07607 1.43082 -0.0653046
-3.06031 1.43814 -0.0545957
-3.07786 1.44216 -0.0848402
-3.07607 1.43082 -0.0653046


-3.0945 1.42135 -0.0751447
-3.08529 1.42157 -0.0622473
-3.09371 1.43505 -0.0946715
-3.0945 1.42135 -0.0751447


-3.06767 1.42182 -0.034823
-3.05846 1.42671 -0.0300652
-3.07607 1.43082 -0.0653046
-3.06767 1.42182 -0.034823


-3.07689 1.41693 -0.039646
-3.06767 1.42182 -0.034823
-3.07607 1.43082 -0.0653046
-3.07689 1.41693 -0.039646


-3.07689 1.41693 -0.039646
-3.05935 1.41259 -0.000799251
-3.06767 1.42182 -0.034823
-3.07689 1.41693 -0.039646


-3.08772 1.41021 -0.0430294
-3.07689 1.41693 -0.039646
-3.08529 1.42157 -0.0622473
-3.08772 1.41021 -0.0430294


-3.10521 1.41445 -0.0773086
-3.08772 1.41021 -0.0430294
-3.0945 1.42135 -0.0751447
-3.10521 1.41445 -0.0773086


-3.08607 1.39884 -0.014793
-3.0752 1.40561 -0.0116441
-3.08772 1.41021 -0.0430294
-3.08607 1.39884 -0.014793


-3.0752 1.40561 -0.0116441
-3.05935 1.41259 -0.000799251
-3.07689 1.41693 -0.039646
-3.0752 1.40561 -0.0116441


-3.01926 1.48782 -0.0597296
-3.02879 1.48627 -0.0665343
-3.02044 1.47304 -0.0513586
-3.01926 1.48782 -0.0597296


-3.01784 1.51075 -0.0557113
-3.02761 1.50891 -0.0603576
-3.02151 1.49927 -0.061921
-3.01784 1.51075 -0.0557113


-3.00796 1.5206 -0.0462799
-3.01784 1.51075 -0.0557113
-3.00944 1.50539 -0.0546696
-3.00796 1.5206 -0.0462799


-3.02013 1.52221 -0.0469939
-3.02761 1.50891 -0.0603576
-3.01784 1.51075 -0.0557113
-3.02013 1.52221 -0.0469939


-3.04556 1.50468 -0.0697684
-3.04881 1.4933 -0.0788436
-3.03717 1.49146 -0.0726908
-3.04556 1.50468 -0.0697684


-3.06361 1.50843 -0.0683626
-3.0751 1.51033 -0.0640072
-3.07803 1.49894 -0.080413
-3.06361 1.50843 -0.0683626


-3.04771 1.51604 -0.0577658
-3.06361 1.50843 -0.0683626
-3.04556 1.50468 -0.0697684
-3.04771 1.51604 -0.0577658


-3.04771 1.51604 -0.0577658
-3.04993 1.5274 -0.0412721
-3.06559 1.5198 -0.0507424
-3.04771 1.51604 -0.0577658


-3.06586 1.46284 -0.0905183
-3.07707 1.46482 -0.100914
-3.06685 1.44866 -0.0790436
-3.06586 1.46284 -0.0905183


-3.06476 1.48565 -0.0903714
-3.07803 1.49894 -0.080413
-3.08273 1.48959 -0.0915752
-3.06476 1.48565 -0.0903714


-3.04881 1.4933 -0.0788436
-3.0603 1.49516 -0.0824064
-3.0563 1.48074 -0.0868911
-3.04881 1.4933 -0.0788436


-3.06361 1.50843 -0.0683626
-3.07803 1.49894 -0.080413
-3.0603 1.49516 -0.0824064
-3.06361 1.50843 -0.0683626


-3.09204 1.48042 -0.100836
-3.09377 1.49174 -0.0872943
-3.10297 1.48259 -0.0966779
-3.09204 1.48042 -0.100836


-3.08529 1.42157 -0.0622473
-3.0945 1.42135 -0.0751447
-3.08772 1.41021 -0.0430294
-3.08529 1.42157 -0.0622473


-3.07607 1.43082 -0.0653046
-3.08529 1.42157 -0.0622473
-3.07689 1.41693 -0.039646
-3.07607 1.43082 -0.0653046


-3.07607 1.43082 -0.0653046
-3.09371 1.43505 -0.0946715
-3.08529 1.42157 -0.0622473
-3.07607 1.43082 -0.0653046


-3.07707 1.46482 -0.100914
-3.08447 1.45308 -0.102117
-3.06685 1.44866 -0.0790436
-3.07707 1.46482 -0.100914


-3.10449 1.43719 -0.107173
-3.10296 1.42582 -0.0927306
-3.09371 1.43505 -0.0946715
-3.10449 1.43719 -0.107173


-3.11997 1.45291 -0.117094
-3.13038 1.45531 -0.112939
-3.13229 1.444 -0.117496
-3.11997 1.45291 -0.117094


-3.11066 1.46208 -0.113815
-3.11997 1.45291 -0.117094
-3.10217 1.44855 -0.112696
-3.11066 1.46208 -0.113815


-3.09289 1.45775 -0.109954
-3.11066 1.46208 -0.113815
-3.10217 1.44855 -0.112696
-3.09289 1.45775 -0.109954


-3.10538 1.47125 -0.10804
-3.11918 1.47563 -0.098078
-3.11066 1.46208 -0.113815
-3.10538 1.47125 -0.10804


-3.12137 1.46427 -0.109729
-3.13179 1.46661 -0.100972
-3.13038 1.45531 -0.112939
-3.12137 1.46427 -0.109729


-3.11066 1.46208 -0.113815
-3.12137 1.46427 -0.109729
-3.11997 1.45291 -0.117094
-3.11066 1.46208 -0.113815


-3.11918 1.47563 -0.098078
-3.13179 1.46661 -0.100972
-3.12137 1.46427 -0.109729
-3.11918 1.47563 -0.098078


-3.12121 1.417 -0.0985046
-3.13143 1.41004 -0.0971826
-3.12121 1.40761 -0.0844577
-3.12121 1.417 -0.0985046


-3.12063 1.43025 -0.11206
-3.13229 1.444 -0.117496
-3.138 1.43514 -0.117008
-3.12063 1.43025 -0.11206


-3.14699 1.42629 -0.113939
-3.14814 1.43762 -0.112813
-3.15703 1.42878 -0.109746
-3.14699 1.42629 -0.113939


-3.04988 1.47053 -0.0790916
-3.03833 1.47685 -0.0712937
-3.04673 1.48192 -0.0798522
-3.04988 1.47053 -0.0790916


-3.06108 1.47179 -0.0898168
-3.04988 1.47053 -0.0790916
-3.0563 1.48074 -0.0868911
-3.06108 1.47179 -0.0898168


-3.04786 1.45912 -0.0675078
-3.03211 1.46687 -0.0574475
-3.04988 1.47053 -0.0790916
-3.04786 1.45912 -0.0675078


-3.05739 1.45801 -0.0777072
-3.04786 1.45912 -0.0675078
-3.04988 1.47053 -0.0790916
-3.05739 1.45801 -0.0777072


-3.06685 1.44866 -0.0790436
-3.05739 1.45801 -0.0777072
-3.06586 1.46284 -0.0905183
-3.06685 1.44866 -0.0790436


-3.06685 1.44866 -0.0790436
-3.04895 1.4447 -0.0491279
-3.05739 1.45801 -0.0777072
-3.06685 1.44866 -0.0790436


-3.03945 1.45414 -0.0507051
-3.02994 1.45548 -0.0406333
-3.03211 1.46687 -0.0574475
-3.03945 1.45414 -0.0507051


-3.04895 1.4447 -0.0491279
-3.03945 1.45414 -0.0507051
-3.04786 1.45912 -0.0675078
-3.04895 1.4447 -0.0491279


-3.04895 1.4447 -0.0491279
-3.03105 1.44088 -0.0173454
-3.03945 1.45414 -0.0507051
-3.04895 1.4447 -0.0491279


-3.06031 1.43814 -0.0545957
-3.04895 1.4447 -0.0491279
-3.06685 1.44866 -0.0790436
-3.06031 1.43814 -0.0545957


-3.07786 1.44216 -0.0848402
-3.06031 1.43814 -0.0545957
-3.06685 1.44866 -0.0790436
-3.07786 1.44216 -0.0848402


-3.05846 1.42671 -0.0300652
-3.04706 1.43332 -0.0256757
-3.06031 1.43814 -0.0545957
-3.05846 1.42671 -0.0300652


-3.04706 1.43332 -0.0256757
-3.03105 1.44088 -0.0173454
-3.04895 1.4447 -0.0491279
-3.04706 1.43332 -0.0256757


-3.165 1.46535 -0.0635929
-3.14764 1.46028 -0.0943165
-3.14887 1.4716 -0.0755982
-3.165 1.46535 -0.0635929


-3.13166 1.33062 0.0509221
-3.14051 1.33147 0.037862
-3.14051 1.32165 0.0518853
-3.13166 1.33062 0.0509221


-3.12282 1.3396 0.0493518
-3.13166 1.33062 0.0509221
-3.12331 1.3265 0.0668922
-3.12282 1.3396 0.0493518


-3.12282 1.3396 0.0493518
-3.14005 1.34438 0.0162547
-3.13166 1.33062 0.0509221
-3.12282 1.3396 0.0493518


-3.11397 1.34857 0.0471132
-3.12282 1.3396 0.0493518
-3.11449 1.33536 0.0669461
-3.11397 1.34857 0.0471132


-3.12999 1.35164 0.0170755
-3.14005 1.34438 0.0162547
-3.12282 1.3396 0.0493518
-3.12999 1.35164 0.0170755


-2.8937 1.98693 0.0335143
-2.88053 2 0.0245433
-2.89911 2 0.0222755
-2.8937 1.98693 0.0335143


-2.91237 1.987 0.0295308
-2.8937 1.98693 0.0335143
-2.89911 2 0.0222755
-2.91237 1.987 0.0295308


-2.91963 1.96239 0.0480802
-2.90607 1.97385 0.0418921
-2.92552 1.97411 0.0364074
-2.91963 1.96239 0.0480802


-2.89981 1.96086 0.0493975
-2.88739 1.9737 0.0416054
-2.90607 1.97385 0.0418921
-2.89981 1.96086 0.0493975


-2.93233 1.94857 0.0552526
-2.91351 1.94823 0.0557357
-2.91963 1.96239 0.0480802
-2.93233 1.94857 0.0552526


-2.79697 1.93668 0.00840397
-2.80186 1.94932 0.00773264
-2.81448 1.93541 0.0113785
-2.79697 1.93668 0.00840397


-2.80711 1.961 0.00691181
-2.82667 1.96129 0.0170512
-2.82065 1.9496 0.0148461
-2.80711 1.961 0.00691181


-2.78919 1.96091 -0.000270173
-2.80711 1.961 0.00691181
-2.80186 1.94932 0.00773264
-2.78919 1.96091 -0.000270173


-2.79455 1.97386 -0.00453164
-2.80072 1.98701 -0.0073252
-2.81324 1.97397 0.00601487
-2.79455 1.97386 -0.00453164


-2.83255 1.97415 0.0177791
-2.84454 1.96041 0.0272836
-2.82667 1.96129 0.0170512
-2.83255 1.97415 0.0177791


-2.81324 1.97397 0.00601487
-2.83255 1.97415 0.0177791
-2.82667 1.96129 0.0170512
-2.81324 1.97397 0.00601487


-2.80072 1.98701 -0.0073252
-2.81907 1.98704 0.00487402
-2.81324 1.97397 0.00601487
-2.80072 1.98701 -0.0073252


-2.78207 1.98727 -0.0190367
-2.80072 1.98701 -0.0073252
-2.79455 1.97386 -0.00453164
-2.78207 1.98727 -0.0190367


-2.80619 2 -0.009001
-2.81907 1.98704 0.00487402
-2.80072 1.98701 -0.0073252
-2.80619 2 -0.009001


-2.80619 2 -0.009001
-2.82478 2 0.00375623
-2.81907 1.98704 0.00487402
-2.80619 2 -0.009001


-2.83771 1.98676 0.0167271
-2.85637 1.98717 0.0261036
-2.85065 1.97351 0.0283296
-2.83771 1.98676 0.0167271


-2.84336 2 0.0144583
-2.83771 1.98676 0.0167271
-2.82478 2 0.00375623
-2.84336 2 0.0144583


-2.86455 1.92376 0.0268612
-2.86946 1.93631 0.0369848
-2.88171 1.92204 0.0358501
-2.86455 1.92376 0.0268612


-2.85069 1.93593 0.0264588
-2.8571 1.94875 0.033775
-2.86946 1.93631 0.0369848
-2.85069 1.93593 0.0264588


-2.83195 1.93558 0.0173646
-2.85069 1.93593 0.0264588
-2.84567 1.92334 0.0169016
-2.83195 1.93558 0.0173646


-2.83946 1.94862 0.0241233
-2.8571 1.94875 0.033775
-2.85069 1.93593 0.0264588
-2.83946 1.94862 0.0241233


-2.82065 1.9496 0.0148461
-2.83946 1.94862 0.0241233
-2.83195 1.93558 0.0173646
-2.82065 1.9496 0.0148461


-2.84454 1.96041 0.0272836
-2.8571 1.94875 0.033775
-2.83946 1.94862 0.0241233
-2.84454 1.96041 0.0272836


-2.84454 1.96041 0.0272836
-2.86328 1.96161 0.0371943
-2.8571 1.94875 0.033775
-2.84454 1.96041 0.0272836


-2.85065 1.97351 0.0283296
-2.86328 1.96161 0.0371943
-2.84454 1.96041 0.0272836
-2.85065 1.97351 0.0283296


-2.83255 1.97415 0.0177791
-2.85065 1.97351 0.0283296
-2.84454 1.96041 0.0272836
-2.83255 1.97415 0.0177791


-2.85637 1.98717 0.0261036
-2.86935 1.97363 0.0368268
-2.85065 1.97351 0.0283296
-2.85637 1.98717 0.0261036


-2.85637 1.98717 0.0261036
-2.87503 1.98687 0.0322199
-2.86935 1.97363 0.0368268
-2.85637 1.98717 0.0261036


-2.88053 2 0.0245433
-2.87503 1.98687 0.0322199
-2.86195 2 0.0217369
-2.88053 2 0.0245433


-2.84454 1.96041 0.0272836
-2.83946 1.94862 0.0241233
-2.82667 1.96129 0.0170512
-2.84454 1.96041 0.0272836


-2.83771 1.98676 0.0167271
-2.85065 1.97351 0.0283296
-2.83255 1.97415 0.0177791
-2.83771 1.98676 0.0167271


-2.86328 1.96161 0.0371943
-2.8759 1.94766 0.0434622
-2.8571 1.94875 0.033775
-2.86328 1.96161 0.0371943


-2.86935 1.97363 0.0368268
-2.88739 1.9737 0.0416054
-2.88204 1.96076 0.0452075
-2.86935 1.97363 0.0368268


-2.85065 1.97351 0.0283296
-2.86935 1.97363 0.0368268
-2.86328 1.96161 0.0371943
-2.85065 1.97351 0.0283296


-2.87503 1.98687 0.0322199
-2.8937 1.98693 0.0335143
-2.88739 1.9737 0.0416054
-2.87503 1.98687 0.0322199


-2.90124 1.8874 0.0121516
-2.90577 1.89976 0.0316802
-2.91769 1.88489 0.0234965
-2.90124 1.8874 0.0121516


-2.87506 1.91119 0.02209
-2.89384 1.91177 0.0352082
-2.88694 1.89912 0.0164388
-2.87506 1.91119 0.02209


-2.88171 1.92204 0.0358501
-2.90056 1.92444 0.0487622
-2.89384 1.91177 0.0352082
-2.88171 1.92204 0.0358501


-2.88826 1.93501 0.0467306
-2.90056 1.92444 0.0487622
-2.88171 1.92204 0.0358501
-2.88826 1.93501 0.0467306


-2.86946 1.93631 0.0369848
-2.88826 1.93501 0.0467306
-2.88171 1.92204 0.0358501
-2.86946 1.93631 0.0369848


-2.89472 1.94935 0.0512723
-2.90709 1.93536 0.0554133
-2.88826 1.93501 0.0467306
-2.89472 1.94935 0.0512723


-2.89472 1.94935 0.0512723
-2.91351 1.94823 0.0557357
-2.90709 1.93536 0.0554133
-2.89472 1.94935 0.0512723


-2.86328 1.96161 0.0371943
-2.86935 1.97363 0.0368268
-2.88204 1.96076 0.0452075
-2.86328 1.96161 0.0371943


-3.25 1.51897 0.080442
-3.2419 1.51584 0.0863483
-3.24172 1.52725 0.083037
-3.25 1.51897 0.080442


-3.20037 1.51162 0.0736728
-3.20885 1.50312 0.0703901
-3.20037 1.50126 0.0589875
-3.20037 1.51162 0.0736728


-3.1834 1.51864 0.0670135
-3.1834 1.52864 0.08078
-3.19937 1.52297 0.0858424
-3.1834 1.51864 0.0670135


-3.24179 1.49286 0.0817497
-3.23359 1.50102 0.0836936
-3.24176 1.50444 0.0859891
-3.24179 1.49286 0.0817497


-3.2175 1.54082 0.0941917
-3.20841 1.54854 0.0966574
-3.21677 1.5522 0.0905065
-3.2175 1.54082 0.0941917


-3.20012 1.53431 0.094865
-3.1916 1.53265 0.0904384
-3.1916 1.54278 0.0971791
-3.20012 1.53431 0.094865


-3.20864 1.52584 0.0920009
-3.20012 1.53431 0.094865
-3.20841 1.53807 0.0968003
-3.20864 1.52584 0.0920009


-3.19937 1.52297 0.0858424
-3.1916 1.53265 0.0904384
-3.20012 1.53431 0.094865
-3.19937 1.52297 0.0858424


-3.20864 1.51533 0.0838308
-3.19937 1.52297 0.0858424
-3.20864 1.52584 0.0920009
-3.20864 1.51533 0.0838308


-3.19188 1.50995 0.0628184
-3.1834 1.51864 0.0670135
-3.19937 1.52297 0.0858424
-3.19188 1.50995 0.0628184


-3.20012 1.53431 0.094865
-3.19986 1.5467 0.098885
-3.20841 1.53807 0.0968003
-3.20012 1.53431 0.094865


-3.2419 1.51584 0.0863483
-3.25 1.51897 0.080442
-3.25 1.50755 0.0841184
-3.2419 1.51584 0.0863483


-3.24176 1.50444 0.0859891
-3.2419 1.51584 0.0863483
-3.25 1.50755 0.0841184
-3.24176 1.50444 0.0859891


-3.25 1.49612 0.0840688
-3.24176 1.50444 0.0859891
-3.25 1.50755 0.0841184
-3.25 1.49612 0.0840688


-3.23359 1.50102 0.0836936
-3.23352 1.51275 0.0884135
-3.24176 1.50444 0.0859891
-3.23359 1.50102 0.0836936


-3.23352 1.51275 0.0884135
-3.23379 1.52414 0.0889413
-3.2419 1.51584 0.0863483
-3.23352 1.51275 0.0884135


-3.22528 1.52106 0.0911823
-3.23379 1.52414 0.0889413
-3.23352 1.51275 0.0884135
-3.22528 1.52106 0.0911823


-3.21697 1.52944 0.0940695
-3.22528 1.52106 0.0911823
-3.21716 1.51736 0.0889515
-3.21697 1.52944 0.0940695


-3.22528 1.53192 0.091904
-3.23379 1.52414 0.0889413
-3.22528 1.52106 0.0911823
-3.22528 1.53192 0.091904


-3.24172 1.52725 0.083037
-3.25 1.53039 0.0731865
-3.25 1.51897 0.080442
-3.24172 1.52725 0.083037


-3.23344 1.53553 0.085804
-3.24172 1.52725 0.083037
-3.23379 1.52414 0.0889413
-3.23344 1.53553 0.085804


-3.24186 1.53865 0.07581
-3.25 1.54181 0.0627101
-3.25 1.53039 0.0731865
-3.24186 1.53865 0.07581


-3.23344 1.53553 0.085804
-3.24186 1.53865 0.07581
-3.24172 1.52725 0.083037
-3.23344 1.53553 0.085804


-3.23344 1.53553 0.085804
-3.23344 1.54655 0.0789589
-3.24186 1.53865 0.07581
-3.23344 1.53553 0.085804


-3.24183 1.55024 0.0652331
-3.24186 1.53865 0.07581
-3.23344 1.54655 0.0789589
-3.24183 1.55024 0.0652331


-3.24176 1.50444 0.0859891
-3.23352 1.51275 0.0884135
-3.2419 1.51584 0.0863483
-3.24176 1.50444 0.0859891


-3.23359 1.48997 0.0757624
-3.23359 1.50102 0.0836936
-3.24179 1.49286 0.0817497
-3.23359 1.48997 0.0757624


-3.23359 1.48997 0.0757624
-3.22548 1.48645 0.0656139
-3.22538 1.49831 0.077904
-3.23359 1.48997 0.0757624


-3.15652 1.75278 -0.0270175
-3.17399 1.75667 -0.0141931
-3.17215 1.74535 -0.0319451
-3.15652 1.75278 -0.0270175


-3.21621 1.79285 0.0398661
-3.21664 1.78005 0.0303594
-3.20785 1.77911 0.0276901
-3.21621 1.79285 0.0398661


-3.20733 1.80179 0.0454013
-3.21621 1.80266 0.0444181
-3.21621 1.79285 0.0398661
-3.20733 1.80179 0.0454013


-3.19822 1.81097 0.0508842
-3.20733 1.80179 0.0454013
-3.19896 1.79737 0.0434827
-3.19822 1.81097 0.0508842


-3.20733 1.81118 0.0486533
-3.21621 1.80266 0.0444181
-3.20733 1.80179 0.0454013
-3.20733 1.81118 0.0486533


-3.2249 1.78409 0.0347867
-3.23346 1.7861 0.0367323
-3.23346 1.77547 0.0305469
-3.2249 1.78409 0.0347867


-3.21621 1.79285 0.0398661
-3.2249 1.78409 0.0347867
-3.21664 1.78005 0.0303594
-3.21621 1.79285 0.0398661


-3.22577 1.79543 0.0406846
-3.23346 1.7861 0.0367323
-3.2249 1.78409 0.0347867
-3.22577 1.79543 0.0406846


-3.23365 1.7527 0.0103621
-3.23365 1.76339 0.0208665
-3.24183 1.75538 0.0179239
-3.23365 1.7527 0.0103621


-3.24187 1.63007 -0.0384817
-3.23383 1.61563 -0.0121022
-3.22574 1.62398 -0.013627
-3.24187 1.63007 -0.0384817


-3.25 1.59891 -0.0139113
-3.24174 1.59587 0.00392669
-3.24174 1.60705 -0.0117176
-3.25 1.59891 -0.0139113


-3.19986 1.62606 0.00959177
-3.19986 1.61599 0.0271294
-3.19113 1.62493 0.0188635
-3.19986 1.62606 0.00959177


-3.20895 1.64134 -0.0222459
-3.20811 1.62998 -0.00441719
-3.19858 1.63738 -0.00851028
-3.20895 1.64134 -0.0222459


-3.20838 1.61756 0.0157918
-3.19986 1.61599 0.0271294
-3.19986 1.62606 0.00959177
-3.20838 1.61756 0.0157918


-3.20811 1.62998 -0.00441719
-3.20838 1.61756 0.0157918
-3.19986 1.62606 0.00959177
-3.20811 1.62998 -0.00441719


-3.22574 1.62398 -0.013627
-3.21668 1.62129 0.000617861
-3.21668 1.63177 -0.015178
-3.22574 1.62398 -0.013627


-3.23375 1.63839 -0.0386231
-3.22574 1.62398 -0.013627
-3.22506 1.63538 -0.0277681
-3.23375 1.63839 -0.0386231


-3.23383 1.61563 -0.0121022
-3.22475 1.61199 0.00521463
-3.22574 1.62398 -0.013627
-3.23383 1.61563 -0.0121022


-3.22475 1.61199 0.00521463
-3.21691 1.59853 0.0368053
-3.20838 1.60726 0.0330622
-3.22475 1.61199 0.00521463


-3.22574 1.62398 -0.013627
-3.22475 1.61199 0.00521463
-3.21668 1.62129 0.000617861
-3.22574 1.62398 -0.013627


-3.23349 1.60424 0.0046302
-3.24174 1.60705 -0.0117176
-3.24174 1.59587 0.00392669
-3.23349 1.60424 0.0046302


-3.22475 1.61199 0.00521463
-3.23349 1.60424 0.0046302
-3.22536 1.60063 0.0219663
-3.22475 1.61199 0.00521463


-3.23383 1.61563 -0.0121022
-3.24174 1.60705 -0.0117176
-3.23349 1.60424 0.0046302
-3.23383 1.61563 -0.0121022


-3.19156 1.60214 0.0579433
-3.1821 1.59668 0.0726607
-3.18161 1.60958 0.0530604
-3.19156 1.60214 0.0579433


-3.19986 1.61599 0.0271294
-3.19156 1.60214 0.0579433
-3.19156 1.61206 0.0414182
-3.19986 1.61599 0.0271294


-3.21668 1.62129 0.000617861
-3.20838 1.60726 0.0330622
-3.20838 1.61756 0.0157918
-3.21668 1.62129 0.000617861


-3.20863 1.59487 0.0525991
-3.20791 1.58352 0.0695018
-3.20015 1.59327 0.0638431
-3.20863 1.59487 0.0525991


-3.20838 1.60726 0.0330622
-3.20863 1.59487 0.0525991
-3.20015 1.59327 0.0638431
-3.20838 1.60726 0.0330622


-3.21691 1.59853 0.0368053
-3.21712 1.58633 0.0549307
-3.20863 1.59487 0.0525991
-3.21691 1.59853 0.0368053


-3.19986 1.55698 0.0977868
-3.19226 1.56667 0.0966253
-3.20817 1.5608 0.091629
-3.19986 1.55698 0.0977868


-3.19226 1.56667 0.0966253
-3.19957 1.57962 0.0818344
-3.20817 1.57123 0.0832442
-3.19226 1.56667 0.0966253


-3.1821 1.58687 0.0847948
-3.19098 1.578 0.089173
-3.18256 1.57402 0.0955118
-3.1821 1.58687 0.0847948


-3.19196 1.58933 0.0760912
-3.20015 1.59327 0.0638431
-3.19957 1.57962 0.0818344
-3.19196 1.58933 0.0760912


-3.1821 1.58687 0.0847948
-3.19196 1.58933 0.0760912
-3.19098 1.578 0.089173
-3.1821 1.58687 0.0847948


-3.1821 1.58687 0.0847948
-3.1821 1.59668 0.0726607
-3.19196 1.58933 0.0760912
-3.1821 1.58687 0.0847948


-3.20791 1.58352 0.0695018
-3.20817 1.57123 0.0832442
-3.19957 1.57962 0.0818344
-3.20791 1.58352 0.0695018


-3.20015 1.59327 0.0638431
-3.20791 1.58352 0.0695018
-3.19957 1.57962 0.0818344
-3.20015 1.59327 0.0638431


-3.20838 1.60726 0.0330622
-3.20015 1.59327 0.0638431
-3.19156 1.60214 0.0579433
-3.20838 1.60726 0.0330622


-3.20838 1.60726 0.0330622
-3.21691 1.59853 0.0368053
-3.20863 1.59487 0.0525991
-3.20838 1.60726 0.0330622


-3.21712 1.58633 0.0549307
-3.22548 1.57791 0.0553714
-3.21712 1.57575 0.0689671
-3.21712 1.58633 0.0549307


-3.20863 1.59487 0.0525991
-3.21712 1.58633 0.0549307
-3.20791 1.58352 0.0695018
-3.20863 1.59487 0.0525991


-3.22536 1.58987 0.0384475
-3.23358 1.59244 0.0221354
-3.23358 1.58146 0.0383277
-3.22536 1.58987 0.0384475


-3.21691 1.59853 0.0368053
-3.22536 1.58987 0.0384475
-3.21712 1.58633 0.0549307
-3.21691 1.59853 0.0368053


-3.21691 1.59853 0.0368053
-3.22536 1.60063 0.0219663
-3.22536 1.58987 0.0384475
-3.21691 1.59853 0.0368053


-2.92552 1.97411 0.0364074
-2.91237 1.987 0.0295308
-2.93065 1.98704 0.0205071
-2.92552 1.97411 0.0364074


-2.95901 1.67492 0.0466841
-2.94728 1.67315 0.0569574
-2.95536 1.68586 0.0344265
-2.95901 1.67492 0.0466841


-2.96801 1.64611 0.0661366
-2.96266 1.66398 0.0564362
-2.97616 1.6652 0.0458464
-2.96801 1.64611 0.0661366


-2.94402 1.6616 0.0687418
-2.94728 1.67315 0.0569574
-2.96266 1.66398 0.0564362
-2.94402 1.6616 0.0687418


-2.92546 1.65929 0.0762469
-2.94402 1.6616 0.0687418
-2.94091 1.65004 0.0742091
-2.92546 1.65929 0.0762469


-2.92886 1.67084 0.0694385
-2.93691 1.67777 0.058582
-2.94402 1.6616 0.0687418
-2.92886 1.67084 0.0694385


-2.92664 1.64771 0.0760233
-2.92546 1.65929 0.0762469
-2.94091 1.65004 0.0742091
-2.92664 1.64771 0.0760233


-2.92783 1.63613 0.0709048
-2.92664 1.64771 0.0760233
-2.94091 1.65004 0.0742091
-2.92783 1.63613 0.0709048


-2.92783 1.63613 0.0709048
-2.91273 1.64546 0.0741288
-2.92664 1.64771 0.0760233
-2.92783 1.63613 0.0709048


-2.93777 1.71304 0.00397023
-2.92354 1.71745 0.00781915
-2.93146 1.72478 -0.01187
-2.93777 1.71304 0.00397023


-2.95297 1.70317 0.00840988
-2.93777 1.71304 0.00397023
-2.95634 1.71492 -0.0144287
-2.95297 1.70317 0.00840988


-2.95297 1.70317 0.00840988
-2.94496 1.69618 0.0268573
-2.93777 1.71304 0.00397023
-2.95297 1.70317 0.00840988


-2.92294 1.68245 0.0619228
-2.90879 1.68146 0.0701306
-2.91212 1.69315 0.0558099
-2.92294 1.68245 0.0619228


-2.93691 1.67777 0.058582
-2.92294 1.68245 0.0619228
-2.93091 1.69514 0.0397406
-2.93691 1.67777 0.058582


-2.92886 1.67084 0.0694385
-2.91495 1.66975 0.0754719
-2.92294 1.68245 0.0619228
-2.92886 1.67084 0.0694385


-2.91212 1.69315 0.0558099
-2.89701 1.70289 0.0522631
-2.90492 1.71033 0.0352187
-2.91212 1.69315 0.0558099


-2.93091 1.69514 0.0397406
-2.91212 1.69315 0.0558099
-2.92005 1.7058 0.0310973
-2.93091 1.69514 0.0397406


-2.90879 1.68146 0.0701306
-2.89339 1.69121 0.0682269
-2.91212 1.69315 0.0558099
-2.90879 1.68146 0.0701306


-2.96433 1.72761 -0.03998
-2.97231 1.73477 -0.0532919
-2.97489 1.71694 -0.0316902
-2.96433 1.72761 -0.03998


-2.93937 1.73742 -0.0388146
-2.94305 1.74911 -0.0567748
-2.9581 1.73931 -0.0518228
-2.93937 1.73742 -0.0388146


-2.93146 1.72478 -0.01187
-2.93937 1.73742 -0.0388146
-2.95017 1.72665 -0.0291004
-2.93146 1.72478 -0.01187


-2.93146 1.72478 -0.01187
-2.92071 1.73558 -0.022863
-2.93937 1.73742 -0.0388146
-2.93146 1.72478 -0.01187


-3.00628 1.73313 -0.0646239
-2.99899 1.7493 -0.0677096
-3.00948 1.74465 -0.0679374
-3.00628 1.73313 -0.0646239


-2.98027 1.74748 -0.0658743
-2.99099 1.74229 -0.0653096
-2.98295 1.72962 -0.0528403
-2.98027 1.74748 -0.0658743


-2.98027 1.74748 -0.0658743
-2.98822 1.76016 -0.0676249
-2.99099 1.74229 -0.0653096
-2.98027 1.74748 -0.0658743


-2.96163 1.75099 -0.0645671
-2.98027 1.74748 -0.0658743
-2.97231 1.73477 -0.0532919
-2.96163 1.75099 -0.0645671


-2.94305 1.74911 -0.0567748
-2.96163 1.75099 -0.0645671
-2.9581 1.73931 -0.0518228
-2.94305 1.74911 -0.0567748


-2.96244 1.76315 -0.0709
-2.95883 1.77428 -0.0725086
-2.97392 1.7646 -0.069697
-2.96244 1.76315 -0.0709


-2.97392 1.7646 -0.069697
-2.95883 1.77428 -0.0725086
-2.96662 1.78196 -0.066883
-2.97392 1.7646 -0.069697


-2.93691 1.67777 0.058582
-2.94728 1.67315 0.0569574
-2.94402 1.6616 0.0687418
-2.93691 1.67777 0.058582


-2.96344 1.69266 0.0169985
-2.95536 1.68586 0.0344265
-2.95297 1.70317 0.00840988
-2.96344 1.69266 0.0169985


-2.95634 1.71492 -0.0144287
-2.97151 1.70537 -0.0108971
-2.95297 1.70317 0.00840988
-2.95634 1.71492 -0.0144287


-2.98199 1.69492 -0.00264682
-2.96902 1.68105 0.0303502
-2.96344 1.69266 0.0169985
-2.98199 1.69492 -0.00264682


-2.98199 1.69492 -0.00264682
-2.98741 1.68331 0.0113496
-2.96902 1.68105 0.0303502
-2.98199 1.69492 -0.00264682


-2.81907 1.98704 0.00487402
-2.83771 1.98676 0.0167271
-2.83255 1.97415 0.0177791
-2.81907 1.98704 0.00487402


-2.93937 1.73742 -0.0388146
-2.9581 1.73931 -0.0518228
-2.95017 1.72665 -0.0291004
-2.93937 1.73742 -0.0388146


-2.93225 1.76001 -0.0648832
-2.94305 1.74911 -0.0567748
-2.92445 1.74736 -0.0449197
-2.93225 1.76001 -0.0648832


-2.9175 1.75923 -0.0580118
-2.93225 1.76001 -0.0648832
-2.92445 1.74736 -0.0449197
-2.9175 1.75923 -0.0580118


-2.92523 1.77185 -0.0736533
-2.92904 1.78366 -0.0793074
-2.94004 1.76782 -0.0727795
-2.92523 1.77185 -0.0736533


-2.95095 1.7617 -0.0700734
-2.96163 1.75099 -0.0645671
-2.94305 1.74911 -0.0567748
-2.95095 1.7617 -0.0700734


-2.9175 1.75923 -0.0580118
-2.92523 1.77185 -0.0736533
-2.93225 1.76001 -0.0648832
-2.9175 1.75923 -0.0580118


-2.98822 1.76016 -0.0676249
-2.99178 1.77192 -0.0609355
-3.00698 1.76767 -0.057662
-2.98822 1.76016 -0.0676249


-2.99099 1.74229 -0.0653096
-2.98822 1.76016 -0.0676249
-2.99899 1.7493 -0.0677096
-2.99099 1.74229 -0.0653096


-2.98027 1.74748 -0.0658743
-2.97392 1.7646 -0.069697
-2.98822 1.76016 -0.0676249
-2.98027 1.74748 -0.0658743


-2.99043 1.78366 -0.0507738
-2.97745 1.77622 -0.0647971
-2.97591 1.78786 -0.0566004
-2.99043 1.78366 -0.0507738


-2.99899 1.7493 -0.0677096
-2.98822 1.76016 -0.0676249
-3.00698 1.76767 -0.057662
-2.99899 1.7493 -0.0677096


-2.97392 1.7646 -0.069697
-2.97745 1.77622 -0.0647971
-2.99178 1.77192 -0.0609355
-2.97392 1.7646 -0.069697


-2.96163 1.75099 -0.0645671
-2.97392 1.7646 -0.069697
-2.98027 1.74748 -0.0658743
-2.96163 1.75099 -0.0645671


-2.96244 1.76315 -0.0709
-2.95095 1.7617 -0.0700734
-2.95883 1.77428 -0.0725086
-2.96244 1.76315 -0.0709


-2.96163 1.75099 -0.0645671
-2.96244 1.76315 -0.0709
-2.97392 1.7646 -0.069697
-2.96163 1.75099 -0.0645671


-2.96163 1.75099 -0.0645671
-2.95095 1.7617 -0.0700734
-2.96244 1.76315 -0.0709
-2.96163 1.75099 -0.0645671


-2.97591 1.78786 -0.0566004
-2.97438 1.7995 -0.0446326
-2.98907 1.79539 -0.0368909
-2.97591 1.78786 -0.0566004


-2.96662 1.78196 -0.066883
-2.97591 1.78786 -0.0566004
-2.97745 1.77622 -0.0647971
-2.96662 1.78196 -0.066883


-2.96662 1.78196 -0.066883
-2.97438 1.7995 -0.0446326
-2.97591 1.78786 -0.0566004
-2.96662 1.78196 -0.066883


-2.54208 1.9485 0.0828736
-2.55474 1.93592 0.0802994
-2.536 1.93571 0.0687369
-2.54208 1.9485 0.0828736


-2.52406 1.94841 0.0727585
-2.54208 1.9485 0.0828736
-2.536 1.93571 0.0687369
-2.52406 1.94841 0.0727585


-2.5479 1.96081 0.0868804
-2.56008 1.9478 0.0892157
-2.54208 1.9485 0.0828736
-2.5479 1.96081 0.0868804


-2.55355 1.97435 0.0798467
-2.56661 1.96091 0.0881757
-2.5479 1.96081 0.0868804
-2.55355 1.97435 0.0798467


-2.56661 1.96091 0.0881757
-2.5795 1.94888 0.0919089
-2.56008 1.9478 0.0892157
-2.56661 1.96091 0.0881757


-2.5479 1.96081 0.0868804
-2.56661 1.96091 0.0881757
-2.56008 1.9478 0.0892157
-2.5479 1.96081 0.0868804


-2.57223 1.97401 0.075746
-2.58475 1.96096 0.0852035
-2.56661 1.96091 0.0881757
-2.57223 1.97401 0.075746


-2.56661 1.96091 0.0881757
-2.58475 1.96096 0.0852035
-2.5795 1.94888 0.0919089
-2.56661 1.96091 0.0881757


-2.55893 1.98699 0.0634998
-2.57755 1.98703 0.0539837
-2.57223 1.97401 0.075746
-2.55893 1.98699 0.0634998


-2.57755 1.98703 0.0539837
-2.5909 1.97409 0.0672432
-2.57223 1.97401 0.075746
-2.57755 1.98703 0.0539837


-2.58318 2 0.0252796
-2.57755 1.98703 0.0539837
-2.5646 2 0.0386536
-2.58318 2 0.0252796


-2.58318 2 0.0252796
-2.60177 2 0.0100626
-2.59639 1.98709 0.0411494
-2.58318 2 0.0252796


-2.59889 1.91103 0.0724539
-2.61773 1.91134 0.0784809
-2.61134 1.89715 0.057048
-2.59889 1.91103 0.0724539


-2.59224 1.93637 0.0916691
-2.60499 1.92263 0.0862289
-2.58619 1.92239 0.0810792
-2.59224 1.93637 0.0916691


-2.61101 1.93555 0.0909192
-2.6238 1.92288 0.0872015
-2.60499 1.92263 0.0862289
-2.61101 1.93555 0.0909192


-2.61101 1.93555 0.0909192
-2.6298 1.93577 0.0863575
-2.6238 1.92288 0.0872015
-2.61101 1.93555 0.0909192


-2.63572 1.94861 0.0747454
-2.61619 1.94832 0.0845837
-2.62279 1.96126 0.0670354
-2.63572 1.94861 0.0747454


-2.64033 1.92288 0.0846464
-2.6238 1.92288 0.0872015
-2.6298 1.93577 0.0863575
-2.64033 1.92288 0.0846464


-2.66147 1.92341 0.0772683
-2.64033 1.92288 0.0846464
-2.64661 1.93577 0.0793586
-2.66147 1.92341 0.0772683


-2.63652 1.91026 0.0793949
-2.63015 1.89914 0.0669004
-2.61773 1.91134 0.0784809
-2.63652 1.91026 0.0793949


-2.654 1.91044 0.0778807
-2.63652 1.91026 0.0793949
-2.64033 1.92288 0.0846464
-2.654 1.91044 0.0778807


-2.654 1.91044 0.0778807
-2.64899 1.8979 0.0684735
-2.63652 1.91026 0.0793949
-2.654 1.91044 0.0778807


-2.61101 1.93555 0.0909192
-2.61619 1.94832 0.0845837
-2.6298 1.93577 0.0863575
-2.61101 1.93555 0.0909192


-2.59889 1.91103 0.0724539
-2.58619 1.92239 0.0810792
-2.60499 1.92263 0.0862289
-2.59889 1.91103 0.0724539


-2.61773 1.91134 0.0784809
-2.59889 1.91103 0.0724539
-2.60499 1.92263 0.0862289
-2.61773 1.91134 0.0784809


-2.59254 1.89834 0.0488823
-2.58007 1.91074 0.0626854
-2.59889 1.91103 0.0724539
-2.59254 1.89834 0.0488823


-2.59748 1.94814 0.0903627
-2.58475 1.96096 0.0852035
-2.60288 1.96102 0.0784003
-2.59748 1.94814 0.0903627


-2.63344 1.98715 0.0111015
-2.62035 2 -0.00578122
-2.63894 2 -0.0209732
-2.63344 1.98715 0.0111015


-2.60877 1.97409 0.0561688
-2.6146 1.98709 0.0268504
-2.62785 1.97421 0.0418823
-2.60877 1.97409 0.0561688


-2.60877 1.97409 0.0561688
-2.59639 1.98709 0.0411494
-2.6146 1.98709 0.0268504
-2.60877 1.97409 0.0561688


-2.5909 1.97409 0.0672432
-2.60877 1.97409 0.0561688
-2.60288 1.96102 0.0784003
-2.5909 1.97409 0.0672432


-2.57223 1.97401 0.075746
-2.5909 1.97409 0.0672432
-2.58475 1.96096 0.0852035
-2.57223 1.97401 0.075746


-2.57755 1.98703 0.0539837
-2.58318 2 0.0252796
-2.59639 1.98709 0.0411494
-2.57755 1.98703 0.0539837


-2.65185 1.98718 -0.00372346
-2.63894 2 -0.0209732
-2.65752 2 -0.0342777
-2.65185 1.98718 -0.00372346


-2.67048 1.98723 -0.0170306
-2.65185 1.98718 -0.00372346
-2.65752 2 -0.0342777
-2.67048 1.98723 -0.0170306


-2.64653 1.9743 0.0269254
-2.63344 1.98715 0.0111015
-2.65185 1.98718 -0.00372346
-2.64653 1.9743 0.0269254


-2.65185 1.98718 -0.00372346
-2.63344 1.98715 0.0111015
-2.63894 2 -0.0209732
-2.65185 1.98718 -0.00372346


-2.65897 1.96069 0.042164
-2.64653 1.9743 0.0269254
-2.66477 1.97435 0.0126975
-2.65897 1.96069 0.042164


-2.64027 1.96126 0.0551107
-2.62785 1.97421 0.0418823
-2.64653 1.9743 0.0269254
-2.64027 1.96126 0.0551107


-2.60877 1.97409 0.0561688
-2.62785 1.97421 0.0418823
-2.62279 1.96126 0.0670354
-2.60877 1.97409 0.0561688


-2.6146 1.98709 0.0268504
-2.63344 1.98715 0.0111015
-2.62785 1.97421 0.0418823
-2.6146 1.98709 0.0268504


-2.6146 1.98709 0.0268504
-2.62035 2 -0.00578122
-2.63344 1.98715 0.0111015
-2.6146 1.98709 0.0268504


-1.9823 1.62222 0.0236226
-1.99917 1.62095 0.0214218
-1.98908 1.61135 0.0240775
-1.9823 1.62222 0.0236226


-1.98452 1.63876 0.0148799
-1.99224 1.63215 0.019634
-1.9823 1.62222 0.0236226
-1.98452 1.63876 0.0148799


-1.97679 1.65034 0.00244439
-1.98452 1.63876 0.0148799
-1.9745 1.63372 0.0171983
-1.97679 1.65034 0.00244439


-1.97679 1.65034 0.00244439
-1.99055 1.65459 0.00628009
-1.98452 1.63876 0.0148799
-1.97679 1.65034 0.00244439


-1.99055 1.65459 0.00628009
-2.00501 1.66416 0.0119982
-2.00163 1.6536 0.0145417
-1.99055 1.65459 0.00628009


-2.10515 1.74848 0.0155061
-2.10089 1.75983 -0.00341423
-2.11922 1.7591 -0.0092882
-2.10515 1.74848 0.0155061


-2.09402 1.7375 0.0358029
-2.10515 1.74848 0.0155061
-2.11647 1.73262 0.0422906
-2.09402 1.7375 0.0358029


-2.09402 1.7375 0.0358029
-2.08672 1.74923 0.0163297
-2.10515 1.74848 0.0155061
-2.09402 1.7375 0.0358029


-2.08625 1.72614 0.0518763
-2.09402 1.7375 0.0358029
-2.10524 1.72193 0.0616549
-2.08625 1.72614 0.0518763


-2.08353 1.70126 0.078325
-2.07212 1.7159 0.0571738
-2.09438 1.71159 0.073615
-2.08353 1.70126 0.078325


-2.07889 1.73424 0.0376637
-2.07153 1.74602 0.018723
-2.08672 1.74923 0.0163297
-2.07889 1.73424 0.0376637


-2.06799 1.727 0.0415758
-2.07889 1.73424 0.0376637
-2.08625 1.72614 0.0518763
-2.06799 1.727 0.0415758


-2.06799 1.727 0.0415758
-2.06052 1.7349 0.027266
-2.07889 1.73424 0.0376637
-2.06799 1.727 0.0415758


-2.08672 1.74923 0.0163297
-2.10089 1.75983 -0.00341423
-2.10515 1.74848 0.0155061
-2.08672 1.74923 0.0163297


-2.08255 1.76058 -0.000676395
-2.08672 1.74923 0.0163297
-2.07153 1.74602 0.018723
-2.08255 1.76058 -0.000676395


-2.05316 1.74669 0.010081
-2.0642 1.76133 -0.00144016
-2.07153 1.74602 0.018723
-2.05316 1.74669 0.010081


-2.09357 1.76828 -0.0144511
-2.10089 1.75983 -0.00341423
-2.08255 1.76058 -0.000676395
-2.09357 1.76828 -0.0144511


-2.07523 1.76894 -0.010515
-2.09357 1.76828 -0.0144511
-2.08255 1.76058 -0.000676395
-2.07523 1.76894 -0.010515


-2.08626 1.78006 -0.0269704
-2.10463 1.77945 -0.035089
-2.09357 1.76828 -0.0144511
-2.08626 1.78006 -0.0269704


-2.10515 1.74848 0.0155061
-2.11922 1.7591 -0.0092882
-2.12771 1.74332 0.017518
-2.10515 1.74848 0.0155061


-2.08255 1.76058 -0.000676395
-2.10089 1.75983 -0.00341423
-2.08672 1.74923 0.0163297
-2.08255 1.76058 -0.000676395


-2.11922 1.7591 -0.0092882
-2.1119 1.76763 -0.0209001
-2.12743 1.77045 -0.033591
-2.11922 1.7591 -0.0092882


-2.425 1.17355 0.0136919
-2.42099 1.18372 0.0230271
-2.43135 1.18382 0.0225648
-2.425 1.17355 0.0136919


-2.43252 1.16598 0.0060857
-2.425 1.17355 0.0136919
-2.43571 1.17392 0.0136564
-2.43252 1.16598 0.0060857


-2.4143 1.17318 0.0137718
-2.42099 1.18372 0.0230271
-2.425 1.17355 0.0136919
-2.4143 1.17318 0.0137718


-2.22871 1.15784 0.0157946
-2.23508 1.1679 0.0354401
-2.23927 1.15381 0.00954138
-2.22871 1.15784 0.0157946


-2.24631 1.21354 0.102391
-2.25427 1.21871 0.110986
-2.25888 1.20867 0.107684
-2.24631 1.21354 0.102391


-2.25153 1.20337 0.0984389
-2.24631 1.21354 0.102391
-2.25888 1.20867 0.107684
-2.25153 1.20337 0.0984389


-2.23835 1.20836 0.0914578
-2.23383 1.21854 0.0910176
-2.24631 1.21354 0.102391
-2.23835 1.20836 0.0914578


-2.24418 1.19807 0.08733
-2.23082 1.19742 0.0743531
-2.23835 1.20836 0.0914578
-2.24418 1.19807 0.08733


-2.24039 1.1778 0.0552609
-2.23743 1.18795 0.0691586
-2.2483 1.18807 0.0764911
-2.24039 1.1778 0.0552609


-2.24039 1.1778 0.0552609
-2.2299 1.17765 0.0488449
-2.23743 1.18795 0.0691586
-2.24039 1.1778 0.0552609


-2.24957 1.22895 0.108742
-2.2417 1.22374 0.101192
-2.24487 1.23918 0.101472
-2.24957 1.22895 0.108742


-2.22897 1.20806 0.0804586
-2.23383 1.21854 0.0910176
-2.23835 1.20836 0.0914578
-2.22897 1.20806 0.0804586


-2.22471 1.21821 0.078467
-2.22921 1.22894 0.0853547
-2.23383 1.21854 0.0910176
-2.22471 1.21821 0.078467


-2.27255 1.1789 0.0659733
-2.27965 1.18938 0.0862471
-2.28379 1.17949 0.0663149
-2.27255 1.1789 0.0659733


-2.26244 1.1786 0.0644495
-2.26806 1.18868 0.0845357
-2.27255 1.1789 0.0659733
-2.26244 1.1786 0.0644495


-2.26669 1.16884 0.0436548
-2.26244 1.1786 0.0644495
-2.27255 1.1789 0.0659733
-2.26669 1.16884 0.0436548


-2.25233 1.17829 0.0612756
-2.2483 1.18807 0.0764911
-2.25589 1.19337 0.0884211
-2.25233 1.17829 0.0612756


-2.26347 1.19867 0.0987967
-2.27541 1.19953 0.102089
-2.26806 1.18868 0.0845357
-2.26347 1.19867 0.0987967


-2.26669 1.16884 0.0436548
-2.26039 1.15876 0.0203591
-2.25636 1.16853 0.0422462
-2.26669 1.16884 0.0436548


-2.22447 1.16752 0.0302966
-2.22871 1.15784 0.0157946
-2.21815 1.15753 0.0129125
-2.22447 1.16752 0.0302966


-2.2299 1.17765 0.0488449
-2.22447 1.16752 0.0302966
-2.21941 1.17751 0.0411846
-2.2299 1.17765 0.0488449


-2.21598 1.18693 0.0484835
-2.2267 1.18744 0.0594911
-2.21941 1.17751 0.0411846
-2.21598 1.18693 0.0484835


-2.24039 1.1778 0.0552609
-2.2457 1.16828 0.0395915
-2.23508 1.1679 0.0354401
-2.24039 1.1778 0.0552609


-2.2299 1.17765 0.0488449
-2.24039 1.1778 0.0552609
-2.23508 1.1679 0.0354401
-2.2299 1.17765 0.0488449


-2.2267 1.18744 0.0594911
-2.23082 1.19742 0.0743531
-2.23743 1.18795 0.0691586
-2.2267 1.18744 0.0594911


-2.21941 1.17751 0.0411846
-2.2267 1.18744 0.0594911
-2.2299 1.17765 0.0488449
-2.21941 1.17751 0.0411846


-2.21598 1.18693 0.0484835
-2.22047 1.1973 0.0625137
-2.2267 1.18744 0.0594911
-2.21598 1.18693 0.0484835


-2.25233 1.17829 0.0612756
-2.25636 1.16853 0.0422462
-2.2457 1.16828 0.0395915
-2.25233 1.17829 0.0612756


-2.2483 1.18807 0.0764911
-2.25233 1.17829 0.0612756
-2.24039 1.1778 0.0552609
-2.2483 1.18807 0.0764911


-2.25233 1.17829 0.0612756
-2.25589 1.19337 0.0884211
-2.26244 1.1786 0.0644495
-2.25233 1.17829 0.0612756


-2.11647 1.73262 0.0422906
-2.10524 1.72193 0.0616549
-2.09402 1.7375 0.0358029
-2.11647 1.73262 0.0422906


-2.13167 1.72935 0.0431544
-2.11647 1.73262 0.0422906
-2.12771 1.74332 0.017518
-2.13167 1.72935 0.0431544


-2.10524 1.72193 0.0616549
-2.09438 1.71159 0.073615
-2.08625 1.72614 0.0518763
-2.10524 1.72193 0.0616549


-2.1223 1.72043 0.0621678
-2.12813 1.70825 0.0785696
-2.10945 1.7082 0.0804458
-2.1223 1.72043 0.0621678


-2.13167 1.72935 0.0431544
-2.1223 1.72043 0.0621678
-2.11647 1.73262 0.0422906
-2.13167 1.72935 0.0431544


-2.13167 1.72935 0.0431544
-2.12813 1.70825 0.0785696
-2.1223 1.72043 0.0621678
-2.13167 1.72935 0.0431544


-2.10945 1.7082 0.0804458
-2.10389 1.69806 0.0890247
-2.09438 1.71159 0.073615
-2.10945 1.7082 0.0804458


-2.1223 1.72043 0.0621678
-2.10945 1.7082 0.0804458
-2.10524 1.72193 0.0616549
-2.1223 1.72043 0.0621678


-2.12813 1.70825 0.0785696
-2.12037 1.69188 0.0943744
-2.10945 1.7082 0.0804458
-2.12813 1.70825 0.0785696


-2.11647 1.73262 0.0422906
-2.1223 1.72043 0.0621678
-2.10524 1.72193 0.0616549
-2.11647 1.73262 0.0422906


-2.13958 1.70141 0.0829422
-2.13336 1.68203 0.0959337
-2.12037 1.69188 0.0943744
-2.13958 1.70141 0.0829422


-2.58007 1.91074 0.0626854
-2.59254 1.89834 0.0488823
-2.57376 1.89796 0.0354103
-2.58007 1.91074 0.0626854


-2.58007 1.91074 0.0626854
-2.58619 1.92239 0.0810792
-2.59889 1.91103 0.0724539
-2.58007 1.91074 0.0626854


-2.56245 1.9106 0.0508885
-2.58007 1.91074 0.0626854
-2.57376 1.89796 0.0354103
-2.56245 1.9106 0.0508885


-2.5674 1.92217 0.0719764
-2.58619 1.92239 0.0810792
-2.58007 1.91074 0.0626854
-2.5674 1.92217 0.0719764


-2.56245 1.9106 0.0508885
-2.5674 1.92217 0.0719764
-2.58007 1.91074 0.0626854
-2.56245 1.9106 0.0508885


-2.555 1.8976 0.020097
-2.56245 1.9106 0.0508885
-2.57376 1.89796 0.0354103
-2.555 1.8976 0.020097


-2.54246 1.9102 0.034558
-2.54965 1.92321 0.0620623
-2.56245 1.9106 0.0508885
-2.54246 1.9102 0.034558


-2.54965 1.92321 0.0620623
-2.55474 1.93592 0.0802994
-2.5674 1.92217 0.0719764
-2.54965 1.92321 0.0620623


-2.59224 1.93637 0.0916691
-2.61101 1.93555 0.0909192
-2.60499 1.92263 0.0862289
-2.59224 1.93637 0.0916691


-2.57349 1.93514 0.08749
-2.59224 1.93637 0.0916691
-2.58619 1.92239 0.0810792
-2.57349 1.93514 0.08749


-2.5795 1.94888 0.0919089
-2.58475 1.96096 0.0852035
-2.59748 1.94814 0.0903627
-2.5795 1.94888 0.0919089


-2.22921 1.22894 0.0853547
-2.2161 1.22761 0.0645961
-2.22746 1.23861 0.0800471
-2.22921 1.22894 0.0853547


-2.25153 1.20337 0.0984389
-2.25888 1.20867 0.107684
-2.26347 1.19867 0.0987967
-2.25153 1.20337 0.0984389


-2.24418 1.19807 0.08733
-2.25153 1.20337 0.0984389
-2.25589 1.19337 0.0884211
-2.24418 1.19807 0.08733


-2.24418 1.19807 0.08733
-2.23835 1.20836 0.0914578
-2.25153 1.20337 0.0984389
-2.24418 1.19807 0.08733


-2.26345 1.21901 0.115973
-2.25888 1.20867 0.107684
-2.25427 1.21871 0.110986
-2.26345 1.21901 0.115973


-2.26829 1.20896 0.111413
-2.26347 1.19867 0.0987967
-2.25888 1.20867 0.107684
-2.26829 1.20896 0.111413


-2.25851 1.22924 0.11484
-2.26345 1.21901 0.115973
-2.25427 1.21871 0.110986
-2.25851 1.22924 0.11484


-2.27541 1.19953 0.102089
-2.27965 1.18938 0.0862471
-2.26806 1.18868 0.0845357
-2.27541 1.19953 0.102089


-2.26345 1.21901 0.115973
-2.27474 1.21898 0.118442
-2.26829 1.20896 0.111413
-2.26345 1.21901 0.115973


-2.29062 1.20906 0.110318
-2.2961 1.19991 0.0987158
-2.28575 1.19972 0.101527
-2.29062 1.20906 0.110318


-2.21722 1.20754 0.0642097
-2.20547 1.20701 0.0461567
-2.2095 1.22221 0.0536813
-2.21722 1.20754 0.0642097


-2.22897 1.20806 0.0804586
-2.21722 1.20754 0.0642097
-2.22471 1.21821 0.078467
-2.22897 1.20806 0.0804586


-2.22897 1.20806 0.0804586
-2.23082 1.19742 0.0743531
-2.22047 1.1973 0.0625137
-2.22897 1.20806 0.0804586


-2.21598 1.18693 0.0484835
-2.20496 1.18704 0.0368313
-2.21012 1.19718 0.0492674
-2.21598 1.18693 0.0484835


-2.22447 1.16752 0.0302966
-2.21375 1.16737 0.0247324
-2.21941 1.17751 0.0411846
-2.22447 1.16752 0.0302966


-2.19603 1.18451 0.0258768
-2.18911 1.17693 0.0162477
-2.18511 1.18703 0.0152255
-2.19603 1.18451 0.0258768


-2.20231 1.1696 0.0206248
-2.19923 1.17707 0.0244691
-2.20935 1.17721 0.0329018
-2.20231 1.1696 0.0206248


-2.21375 1.16737 0.0247324
-2.20231 1.1696 0.0206248
-2.20935 1.17721 0.0329018
-2.21375 1.16737 0.0247324


-2.20539 1.16214 0.0146732
-2.19307 1.16692 0.013276
-2.20231 1.1696 0.0206248
-2.20539 1.16214 0.0146732


-2.19307 1.16692 0.013276
-2.18911 1.17693 0.0162477
-2.19923 1.17707 0.0244691
-2.19307 1.16692 0.013276


-2.18647 1.1566 0.00421897
-2.19307 1.16692 0.013276
-2.19703 1.15691 0.006742
-2.18647 1.1566 0.00421897


-2.16963 1.17086 0.00356999
-2.18185 1.16634 0.00775415
-2.1736 1.16116 0.00376551
-2.16963 1.17086 0.00356999


-2.16963 1.17086 0.00356999
-2.17799 1.17598 0.00802863
-2.18185 1.16634 0.00775415
-2.16963 1.17086 0.00356999


-2.16127 1.16573 0.00206905
-2.16963 1.17086 0.00356999
-2.1736 1.16116 0.00376551
-2.16127 1.16573 0.00206905


-2.16127 1.16573 0.00206905
-2.15718 1.17548 -0.00179558
-2.16963 1.17086 0.00356999
-2.16127 1.16573 0.00206905


-2.18511 1.18703 0.0152255
-2.17799 1.17598 0.00802863
-2.17374 1.18567 0.00436331
-2.18511 1.18703 0.0152255


-2.18911 1.17693 0.0162477
-2.19307 1.16692 0.013276
-2.18185 1.16634 0.00775415
-2.18911 1.17693 0.0162477


-2.18511 1.18703 0.0152255
-2.18911 1.17693 0.0162477
-2.17799 1.17598 0.00802863
-2.18511 1.18703 0.0152255


-2.19284 1.19195 0.0248517
-2.20056 1.19688 0.036258
-2.20496 1.18704 0.0368313
-2.19284 1.19195 0.0248517


-2.19603 1.18451 0.0258768
-2.19284 1.19195 0.0248517
-2.20496 1.18704 0.0368313
-2.19603 1.18451 0.0258768


-2.19923 1.17707 0.0244691
-2.19603 1.18451 0.0258768
-2.20496 1.18704 0.0368313
-2.19923 1.17707 0.0244691


-2.19923 1.17707 0.0244691
-2.18911 1.17693 0.0162477
-2.19603 1.18451 0.0258768
-2.19923 1.17707 0.0244691


-2.18511 1.18703 0.0152255
-2.18106 1.19726 0.0100174
-2.19284 1.19195 0.0248517
-2.18511 1.18703 0.0152255


-2.18647 1.1566 0.00421897
-2.17591 1.15239 0.00117753
-2.1736 1.16116 0.00376551
-2.18647 1.1566 0.00421897


-2.2417 1.22374 0.101192
-2.25427 1.21871 0.110986
-2.24631 1.21354 0.102391
-2.2417 1.22374 0.101192


-2.22921 1.22894 0.0853547
-2.2417 1.22374 0.101192
-2.23383 1.21854 0.0910176
-2.22921 1.22894 0.0853547


-2.24957 1.22895 0.108742
-2.25427 1.21871 0.110986
-2.2417 1.22374 0.101192
-2.24957 1.22895 0.108742


-2.25822 1.24063 0.110427
-2.24957 1.22895 0.108742
-2.24487 1.23918 0.101472
-2.25822 1.24063 0.110427


-2.25851 1.22924 0.11484
-2.25427 1.21871 0.110986
-2.24957 1.22895 0.108742
-2.25851 1.22924 0.11484


-2.2095 1.22221 0.0536813
-2.2161 1.22761 0.0645961
-2.22471 1.21821 0.078467
-2.2095 1.22221 0.0536813


-2.21722 1.20754 0.0642097
-2.2095 1.22221 0.0536813
-2.22471 1.21821 0.078467
-2.21722 1.20754 0.0642097


-2.2029 1.21681 0.0423944
-2.19583 1.22742 0.0265649
-2.2095 1.22221 0.0536813
-2.2029 1.21681 0.0423944


-2.16038 1.18994 -0.00829086
-2.1695 1.19536 -0.00306205
-2.17374 1.18567 0.00436331
-2.16038 1.18994 -0.00829086


-2.15125 1.18452 -0.00946413
-2.16038 1.18994 -0.00829086
-2.16546 1.18058 -0.000290611
-2.15125 1.18452 -0.00946413


-2.15125 1.18452 -0.00946413
-2.14645 1.19424 -0.0207304
-2.16038 1.18994 -0.00829086
-2.15125 1.18452 -0.00946413


-2.17453 1.20534 -0.00168001
-2.1695 1.19536 -0.00306205
-2.16338 1.20533 -0.0164224
-2.17453 1.20534 -0.00168001


-2.17453 1.20534 -0.00168001
-2.18106 1.19726 0.0100174
-2.1695 1.19536 -0.00306205
-2.17453 1.20534 -0.00168001


-2.19284 1.19195 0.0248517
-2.19603 1.18451 0.0258768
-2.18511 1.18703 0.0152255
-2.19284 1.19195 0.0248517


-2.21012 1.19718 0.0492674
-2.20496 1.18704 0.0368313
-2.20056 1.19688 0.036258
-2.21012 1.19718 0.0492674


-2.20935 1.17721 0.0329018
-2.19923 1.17707 0.0244691
-2.20496 1.18704 0.0368313
-2.20935 1.17721 0.0329018


-2.18911 1.17693 0.0162477
-2.18185 1.16634 0.00775415
-2.17799 1.17598 0.00802863
-2.18911 1.17693 0.0162477


-2.20594 1.23311 0.0443844
-2.20613 1.24805 0.0376223
-2.21606 1.23879 0.0610994
-2.20594 1.23311 0.0443844


-2.20594 1.23311 0.0443844
-2.19395 1.23727 0.0183784
-2.20613 1.24805 0.0376223
-2.20594 1.23311 0.0443844


-2.19163 1.21687 0.0220662
-2.19583 1.22742 0.0265649
-2.2029 1.21681 0.0423944
-2.19163 1.21687 0.0220662


-2.18704 1.22714 0.00932001
-2.18245 1.23742 -0.00567432
-2.19395 1.23727 0.0183784
-2.18704 1.22714 0.00932001


-2.19163 1.21687 0.0220662
-2.18704 1.22714 0.00932001
-2.19583 1.22742 0.0265649
-2.19163 1.21687 0.0220662


-2.18075 1.21612 0.00291061
-2.17453 1.20534 -0.00168001
-2.16986 1.21538 -0.0148092
-2.18075 1.21612 0.00291061


-2.16517 1.22548 -0.0303983
-2.17381 1.23145 -0.0192177
-2.17728 1.22379 -0.00758546
-2.16517 1.22548 -0.0303983


-2.19163 1.21687 0.0220662
-2.19616 1.20672 0.0313011
-2.18535 1.20603 0.0142156
-2.19163 1.21687 0.0220662


-2.18245 1.23742 -0.00567432
-2.18612 1.24796 -0.00403634
-2.19395 1.23727 0.0183784
-2.18245 1.23742 -0.00567432


-2.19613 1.248 0.0172146
-2.18612 1.24796 -0.00403634
-2.19612 1.25874 0.0111441
-2.19613 1.248 0.0172146


-2.19395 1.23727 0.0183784
-2.19613 1.248 0.0172146
-2.20613 1.24805 0.0376223
-2.19395 1.23727 0.0183784


-2.19395 1.23727 0.0183784
-2.18612 1.24796 -0.00403634
-2.19613 1.248 0.0172146
-2.19395 1.23727 0.0183784


-2.23819 1.34932 -0.00425588
-2.22683 1.36046 0.00517724
-2.24231 1.36749 -0.00851652
-2.23819 1.34932 -0.00425588


-2.24789 1.35628 -0.0148062
-2.23819 1.34932 -0.00425588
-2.24231 1.36749 -0.00851652
-2.24789 1.35628 -0.0148062


-2.26162 1.35239 -0.0300155
-2.24789 1.35628 -0.0148062
-2.25658 1.36397 -0.0253733
-2.26162 1.35239 -0.0300155


-2.25346 1.34507 -0.0175007
-2.23819 1.34932 -0.00425588
-2.24789 1.35628 -0.0148062
-2.25346 1.34507 -0.0175007


-2.26945 1.36305 -0.0418823
-2.26162 1.35239 -0.0300155
-2.25658 1.36397 -0.0253733
-2.26945 1.36305 -0.0418823


-2.26655 1.34108 -0.0301673
-2.25887 1.3342 -0.0158519
-2.25346 1.34507 -0.0175007
-2.26655 1.34108 -0.0301673


-2.23265 1.33429 0.00385824
-2.21737 1.33832 0.00796778
-2.22753 1.34536 0.00385585
-2.23265 1.33429 0.00385824


-2.25346 1.34507 -0.0175007
-2.24329 1.33809 -0.004478
-2.23819 1.34932 -0.00425588
-2.25346 1.34507 -0.0175007


-2.2267 1.316 0.0143234
-2.24273 1.31253 0.0167943
-2.23133 1.30494 0.0240004
-2.2267 1.316 0.0143234


-2.24329 1.33809 -0.004478
-2.23769 1.32341 0.00816297
-2.23265 1.33429 0.00385824
-2.24329 1.33809 -0.004478


-2.24833 1.32697 -0.000260886
-2.24273 1.31253 0.0167943
-2.23769 1.32341 0.00816297
-2.24833 1.32697 -0.000260886


-2.20818 1.30256 0.00990123
-2.22289 1.30307 0.0216494
-2.22063 1.29199 0.0283824
-2.20818 1.30256 0.00990123


-2.21455 1.26991 0.0381443
-2.2256 1.28117 0.0431465
-2.23051 1.27046 0.059424
-2.21455 1.26991 0.0381443


-2.20818 1.30256 0.00990123
-2.21069 1.31364 0.00890538
-2.22289 1.30307 0.0216494
-2.20818 1.30256 0.00990123


-2.19624 1.30315 -0.00363256
-2.20818 1.30256 0.00990123
-2.20567 1.29147 0.0112066
-2.19624 1.30315 -0.00363256


-2.19624 1.30315 -0.00363256
-2.19673 1.31314 -0.00217793
-2.20818 1.30256 0.00990123
-2.19624 1.30315 -0.00363256


-2.24339 1.29935 0.0324981
-2.23133 1.30494 0.0240004
-2.24273 1.31253 0.0167943
-2.24339 1.29935 0.0324981


-2.2256 1.28117 0.0431465
-2.23589 1.29403 0.0371499
-2.24045 1.28312 0.0528441
-2.2256 1.28117 0.0431465


-2.22063 1.29199 0.0283824
-2.22289 1.30307 0.0216494
-2.23589 1.29403 0.0371499
-2.22063 1.29199 0.0283824


-2.21069 1.31364 0.00890538
-2.2267 1.316 0.0143234
-2.22289 1.30307 0.0216494
-2.21069 1.31364 0.00890538


-2.21737 1.33832 0.00796778
-2.22204 1.32716 0.00890745
-2.21245 1.32471 0.00809636
-2.21737 1.33832 0.00796778


-2.23265 1.33429 0.00385824
-2.23769 1.32341 0.00816297
-2.22204 1.32716 0.00890745
-2.23265 1.33429 0.00385824


-2.25364 1.27126 0.0747894
-2.25036 1.28304 0.056511
-2.26027 1.28295 0.0568033
-2.25364 1.27126 0.0747894


-2.25827 1.26074 0.0906921
-2.25364 1.27126 0.0747894
-2.26234 1.27014 0.0777108
-2.25827 1.26074 0.0906921


-2.24494 1.27238 0.0694573
-2.25036 1.28304 0.056511
-2.25364 1.27126 0.0747894
-2.24494 1.27238 0.0694573


-2.2256 1.28117 0.0431465
-2.24045 1.28312 0.0528441
-2.23051 1.27046 0.059424
-2.2256 1.28117 0.0431465


-2.2526 1.29119 0.0441942
-2.26324 1.29408 0.0366557
-2.26027 1.28295 0.0568033
-2.2526 1.29119 0.0441942


-2.23589 1.29403 0.0371499
-2.24339 1.29935 0.0324981
-2.24045 1.28312 0.0528441
-2.23589 1.29403 0.0371499


-2.2509 1.30468 0.0244675
-2.26324 1.29408 0.0366557
-2.2526 1.29119 0.0441942
-2.2509 1.30468 0.0244675


-2.24339 1.29935 0.0324981
-2.2509 1.30468 0.0244675
-2.2526 1.29119 0.0441942
-2.24339 1.29935 0.0324981


-2.24045 1.28312 0.0528441
-2.24339 1.29935 0.0324981
-2.2526 1.29119 0.0441942
-2.24045 1.28312 0.0528441


-2.23589 1.29403 0.0371499
-2.23133 1.30494 0.0240004
-2.24339 1.29935 0.0324981
-2.23589 1.29403 0.0371499


-2.21069 1.31364 0.00890538
-2.21245 1.32471 0.00809636
-2.2267 1.316 0.0143234
-2.21069 1.31364 0.00890538


-2.24273 1.31253 0.0167943
-2.2509 1.30468 0.0244675
-2.24339 1.29935 0.0324981
-2.24273 1.31253 0.0167943


-2.2267 1.316 0.0143234
-2.23769 1.32341 0.00816297
-2.24273 1.31253 0.0167943
-2.2267 1.316 0.0143234


-2.22289 1.30307 0.0216494
-2.2267 1.316 0.0143234
-2.23133 1.30494 0.0240004
-2.22289 1.30307 0.0216494


-2.22204 1.32716 0.00890745
-2.23769 1.32341 0.00816297
-2.2267 1.316 0.0143234
-2.22204 1.32716 0.00890745


-2.24833 1.32697 -0.000260886
-2.25337 1.31586 0.00848012
-2.24273 1.31253 0.0167943
-2.24833 1.32697 -0.000260886


-2.2599 1.30958 0.0130606
-2.26426 1.32335 -0.00973375
-2.26964 1.31253 0.000645643
-2.2599 1.30958 0.0130606


-2.24273 1.31253 0.0167943
-2.25337 1.31586 0.00848012
-2.2509 1.30468 0.0244675
-2.24273 1.31253 0.0167943


-2.24833 1.32697 -0.000260886
-2.26426 1.32335 -0.00973375
-2.25337 1.31586 0.00848012
-2.24833 1.32697 -0.000260886


-2.29056 1.27045 0.0643983
-2.29664 1.27776 0.0434539
-2.30016 1.26391 0.0684167
-2.29056 1.27045 0.0643983


-2.30011 1.32557 -0.0577935
-2.29495 1.33659 -0.064381
-2.30249 1.34327 -0.0804515
-2.30011 1.32557 -0.0577935


-2.30515 1.31479 -0.0467881
-2.30011 1.32557 -0.0577935
-2.31176 1.32059 -0.0659298
-2.30515 1.31479 -0.0467881


-2.30515 1.31479 -0.0467881
-2.2887 1.31793 -0.0301999
-2.30011 1.32557 -0.0577935
-2.30515 1.31479 -0.0467881


-2.34353 1.28753 -0.0350081
-2.34603 1.29595 -0.0566856
-2.35359 1.28748 -0.0443008
-2.34353 1.28753 -0.0350081


-2.31018 1.30404 -0.031957
-2.32401 1.30967 -0.0616984
-2.31961 1.30148 -0.0388165
-2.31018 1.30404 -0.031957


-2.30522 1.29336 -0.00169697
-2.31018 1.30404 -0.031957
-2.31521 1.29329 -0.0144582
-2.30522 1.29336 -0.00169697


-2.30272 1.28508 0.0203317
-2.30522 1.29336 -0.00169697
-2.31521 1.29329 -0.0144582
-2.30272 1.28508 0.0203317


-2.29523 1.29343 0.0104358
-2.30024 1.30413 -0.0189831
-2.30522 1.29336 -0.00169697
-2.29523 1.29343 0.0104358


-2.30515 1.31479 -0.0467881
-2.31176 1.32059 -0.0659298
-2.31018 1.30404 -0.031957
-2.30515 1.31479 -0.0467881


-2.31018 1.30404 -0.031957
-2.31176 1.32059 -0.0659298
-2.32401 1.30967 -0.0616984
-2.31018 1.30404 -0.031957


-2.30024 1.30413 -0.0189831
-2.2887 1.31793 -0.0301999
-2.30515 1.31479 -0.0467881
-2.30024 1.30413 -0.0189831


-2.28018 1.29134 0.0304846
-2.2903 1.30421 -0.00661794
-2.29523 1.29343 0.0104358
-2.28018 1.29134 0.0304846


-2.27491 1.30194 0.01432
-2.27917 1.31523 -0.0138603
-2.2903 1.30421 -0.00661794
-2.27491 1.30194 0.01432


-2.27148 1.32977 -0.0254515
-2.26426 1.32335 -0.00973375
-2.25887 1.3342 -0.0158519
-2.27148 1.32977 -0.0254515


-2.27914 1.34034 -0.0459503
-2.27148 1.32977 -0.0254515
-2.26655 1.34108 -0.0301673
-2.27914 1.34034 -0.0459503


-2.2804 1.32591 -0.0316438
-2.27917 1.31523 -0.0138603
-2.27148 1.32977 -0.0254515
-2.2804 1.32591 -0.0316438


-2.27433 1.35162 -0.0463176
-2.27914 1.34034 -0.0459503
-2.26655 1.34108 -0.0301673
-2.27433 1.35162 -0.0463176


-2.27917 1.31523 -0.0138603
-2.27491 1.30194 0.01432
-2.26964 1.31253 0.000645643
-2.27917 1.31523 -0.0138603


-2.26426 1.32335 -0.00973375
-2.27917 1.31523 -0.0138603
-2.26964 1.31253 0.000645643
-2.26426 1.32335 -0.00973375


-2.2887 1.31793 -0.0301999
-2.2903 1.30421 -0.00661794
-2.27917 1.31523 -0.0138603
-2.2887 1.31793 -0.0301999


-2.30024 1.30413 -0.0189831
-2.2903 1.30421 -0.00661794
-2.2887 1.31793 -0.0301999
-2.30024 1.30413 -0.0189831


-2.31018 1.30404 -0.031957
-2.30024 1.30413 -0.0189831
-2.30515 1.31479 -0.0467881
-2.31018 1.30404 -0.031957


-2.31018 1.30404 -0.031957
-2.30522 1.29336 -0.00169697
-2.30024 1.30413 -0.0189831
-2.31018 1.30404 -0.031957


-2.27917 1.31523 -0.0138603
-2.26426 1.32335 -0.00973375
-2.27148 1.32977 -0.0254515
-2.27917 1.31523 -0.0138603


-2.2887 1.31793 -0.0301999
-2.27917 1.31523 -0.0138603
-2.2804 1.32591 -0.0316438
-2.2887 1.31793 -0.0301999


-2.26644 1.30331 0.0187155
-2.26324 1.29408 0.0366557
-2.2509 1.30468 0.0244675
-2.26644 1.30331 0.0187155


-2.27491 1.30194 0.01432
-2.26644 1.30331 0.0187155
-2.26964 1.31253 0.000645643
-2.27491 1.30194 0.01432


-2.27491 1.30194 0.01432
-2.26324 1.29408 0.0366557
-2.26644 1.30331 0.0187155
-2.27491 1.30194 0.01432


-2.33416 1.33171 -0.107025
-2.32918 1.34304 -0.111186
-2.34542 1.34551 -0.123071
-2.33416 1.33171 -0.107025


-2.33398 1.30954 -0.0730679
-2.32847 1.31785 -0.0821359
-2.33906 1.32056 -0.0972678
-2.33398 1.30954 -0.0730679


-2.32296 1.32615 -0.0885531
-2.32918 1.34304 -0.111186
-2.33416 1.33171 -0.107025
-2.32296 1.32615 -0.0885531


-2.30011 1.32557 -0.0577935
-2.31441 1.33205 -0.085631
-2.31176 1.32059 -0.0659298
-2.30011 1.32557 -0.0577935


-2.30249 1.34327 -0.0804515
-2.30458 1.355 -0.0879766
-2.31437 1.35474 -0.0994131
-2.30249 1.34327 -0.0804515


-2.33398 1.30954 -0.0730679
-2.34395 1.30941 -0.0826141
-2.34603 1.29595 -0.0566856
-2.33398 1.30954 -0.0730679


-2.32401 1.30967 -0.0616984
-2.33398 1.30954 -0.0730679
-2.3288 1.29849 -0.0436705
-2.32401 1.30967 -0.0616984


-2.32847 1.31785 -0.0821359
-2.32296 1.32615 -0.0885531
-2.33416 1.33171 -0.107025
-2.32847 1.31785 -0.0821359


-2.32401 1.30967 -0.0616984
-2.32847 1.31785 -0.0821359
-2.33398 1.30954 -0.0730679
-2.32401 1.30967 -0.0616984


-2.32401 1.30967 -0.0616984
-2.31176 1.32059 -0.0659298
-2.32847 1.31785 -0.0821359
-2.32401 1.30967 -0.0616984


-2.24494 1.27238 0.0694573
-2.23051 1.27046 0.059424
-2.24045 1.28312 0.0528441
-2.24494 1.27238 0.0694573


-2.25036 1.28304 0.056511
-2.24494 1.27238 0.0694573
-2.24045 1.28312 0.0528441
-2.25036 1.28304 0.056511


-2.2526 1.29119 0.0441942
-2.25036 1.28304 0.056511
-2.24045 1.28312 0.0528441
-2.2526 1.29119 0.0441942


-2.26027 1.28295 0.0568033
-2.26234 1.27014 0.0777108
-2.25364 1.27126 0.0747894
-2.26027 1.28295 0.0568033


-2.2494 1.26173 0.0855785
-2.23532 1.25999 0.0754366
-2.24494 1.27238 0.0694573
-2.2494 1.26173 0.0855785


-2.25364 1.27126 0.0747894
-2.2494 1.26173 0.0855785
-2.24494 1.27238 0.0694573
-2.25364 1.27126 0.0747894


-2.27298 1.2726 0.0714471
-2.26234 1.27014 0.0777108
-2.26027 1.28295 0.0568033
-2.27298 1.2726 0.0714471


-2.25827 1.26074 0.0906921
-2.2494 1.26173 0.0855785
-2.25364 1.27126 0.0747894
-2.25827 1.26074 0.0906921


-2.26715 1.25975 0.0931897
-2.25827 1.26074 0.0906921
-2.26234 1.27014 0.0777108
-2.26715 1.25975 0.0931897


-2.26715 1.25975 0.0931897
-2.26393 1.2511 0.103575
-2.25827 1.26074 0.0906921
-2.26715 1.25975 0.0931897


-2.27298 1.2726 0.0714471
-2.26715 1.25975 0.0931897
-2.26234 1.27014 0.0777108
-2.27298 1.2726 0.0714471


-2.27022 1.28714 0.045804
-2.28018 1.29134 0.0304846
-2.28187 1.27903 0.0541464
-2.27022 1.28714 0.045804


-2.26324 1.29408 0.0366557
-2.27022 1.28714 0.045804
-2.26027 1.28295 0.0568033
-2.26324 1.29408 0.0366557


-2.26324 1.29408 0.0366557
-2.27491 1.30194 0.01432
-2.27022 1.28714 0.045804
-2.26324 1.29408 0.0366557


-2.29056 1.27045 0.0643983
-2.30016 1.26391 0.0684167
-2.29137 1.25766 0.0869126
-2.29056 1.27045 0.0643983


-2.28187 1.27903 0.0541464
-2.29056 1.27045 0.0643983
-2.27778 1.262 0.0876024
-2.28187 1.27903 0.0541464


-2.27022 1.28714 0.045804
-2.28187 1.27903 0.0541464
-2.27298 1.2726 0.0714471
-2.27022 1.28714 0.045804


-2.29077 1.28545 0.0328177
-2.29664 1.27776 0.0434539
-2.28187 1.27903 0.0541464
-2.29077 1.28545 0.0328177


-2.29077 1.28545 0.0328177
-2.30272 1.28508 0.0203317
-2.29664 1.27776 0.0434539
-2.29077 1.28545 0.0328177


-2.274 1.25113 0.103793
-2.27665 1.23923 0.11471
-2.26744 1.23993 0.113968
-2.274 1.25113 0.103793


-2.27778 1.262 0.0876024
-2.274 1.25113 0.103793
-2.26715 1.25975 0.0931897
-2.27778 1.262 0.0876024


-2.28258 1.25141 0.101015
-2.27665 1.23923 0.11471
-2.274 1.25113 0.103793
-2.28258 1.25141 0.101015


-2.24013 1.24951 0.0899934
-2.24487 1.23918 0.101472
-2.23617 1.2389 0.0919506
-2.24013 1.24951 0.0899934


-2.2494 1.26173 0.0855785
-2.24013 1.24951 0.0899934
-2.23532 1.25999 0.0754366
-2.2494 1.26173 0.0855785


-2.25385 1.25108 0.0997871
-2.24487 1.23918 0.101472
-2.24013 1.24951 0.0899934
-2.25385 1.25108 0.0997871


-2.25827 1.26074 0.0906921
-2.25385 1.25108 0.0997871
-2.2494 1.26173 0.0855785
-2.25827 1.26074 0.0906921


-2.25822 1.24063 0.110427
-2.24487 1.23918 0.101472
-2.25385 1.25108 0.0997871
-2.25822 1.24063 0.110427


-2.17786 1.24769 -0.0214793
-2.18245 1.23742 -0.00567432
-2.17381 1.23145 -0.0192177
-2.17786 1.24769 -0.0214793


-2.19612 1.25874 0.0111441
-2.20724 1.25976 0.0325484
-2.20613 1.24805 0.0376223
-2.19612 1.25874 0.0111441


-2.19613 1.248 0.0172146
-2.19612 1.25874 0.0111441
-2.20613 1.24805 0.0376223
-2.19613 1.248 0.0172146


-2.185 1.25773 -0.0117023
-2.18619 1.2687 -0.0141283
-2.19612 1.25874 0.0111441
-2.185 1.25773 -0.0117023


-2.18619 1.2687 -0.0141283
-2.18702 1.27996 -0.0159215
-2.19609 1.26863 0.00578973
-2.18619 1.2687 -0.0141283


-2.21455 1.26991 0.0381443
-2.21888 1.25943 0.0532618
-2.20724 1.25976 0.0325484
-2.21455 1.26991 0.0381443


-2.20532 1.26927 0.0228688
-2.21455 1.26991 0.0381443
-2.20724 1.25976 0.0325484
-2.20532 1.26927 0.0228688


-2.19612 1.25874 0.0111441
-2.20532 1.26927 0.0228688
-2.20724 1.25976 0.0325484
-2.19612 1.25874 0.0111441


-2.19609 1.26863 0.00578973
-2.19825 1.28116 0.00402357
-2.20532 1.26927 0.0228688
-2.19609 1.26863 0.00578973


-2.21013 1.28064 0.0235753
-2.2256 1.28117 0.0431465
-2.21455 1.26991 0.0381443
-2.21013 1.28064 0.0235753


-2.20594 1.23311 0.0443844
-2.21606 1.23879 0.0610994
-2.2161 1.22761 0.0645961
-2.20594 1.23311 0.0443844


-2.19583 1.22742 0.0265649
-2.20594 1.23311 0.0443844
-2.2095 1.22221 0.0536813
-2.19583 1.22742 0.0265649


-2.19583 1.22742 0.0265649
-2.19395 1.23727 0.0183784
-2.20594 1.23311 0.0443844
-2.19583 1.22742 0.0265649


-2.19612 1.25874 0.0111441
-2.19609 1.26863 0.00578973
-2.20532 1.26927 0.0228688
-2.19612 1.25874 0.0111441


-2.17786 1.24769 -0.0214793
-2.185 1.25773 -0.0117023
-2.18612 1.24796 -0.00403634
-2.17786 1.24769 -0.0214793


-2.18245 1.23742 -0.00567432
-2.17786 1.24769 -0.0214793
-2.18612 1.24796 -0.00403634
-2.18245 1.23742 -0.00567432


-2.16449 1.23915 -0.0427299
-2.16031 1.24972 -0.0581466
-2.16908 1.24871 -0.0403047
-2.16449 1.23915 -0.0427299


-2.17629 1.26877 -0.0344456
-2.18619 1.2687 -0.0141283
-2.185 1.25773 -0.0117023
-2.17629 1.26877 -0.0344456


-2.21466 1.2485 0.0535232
-2.2232 1.24895 0.0677595
-2.21606 1.23879 0.0610994
-2.21466 1.2485 0.0535232


-2.20613 1.24805 0.0376223
-2.21466 1.2485 0.0535232
-2.21606 1.23879 0.0610994
-2.20613 1.24805 0.0376223


-2.20613 1.24805 0.0376223
-2.20724 1.25976 0.0325484
-2.21466 1.2485 0.0535232
-2.20613 1.24805 0.0376223


-2.24494 1.27238 0.0694573
-2.23532 1.25999 0.0754366
-2.23051 1.27046 0.059424
-2.24494 1.27238 0.0694573


-2.20594 1.23311 0.0443844
-2.2161 1.22761 0.0645961
-2.2095 1.22221 0.0536813
-2.20594 1.23311 0.0443844


-2.21888 1.25943 0.0532618
-2.2232 1.24895 0.0677595
-2.21466 1.2485 0.0535232
-2.21888 1.25943 0.0532618


-2.22746 1.23861 0.0800471
-2.2161 1.22761 0.0645961
-2.21606 1.23879 0.0610994
-2.22746 1.23861 0.0800471


-2.1987 1.32431 0.00211201
-2.19673 1.31314 -0.00217793
-2.18658 1.32489 -0.005605
-2.1987 1.32431 0.00211201


-2.18771 1.335 0.00253868
-2.1987 1.32431 0.00211201
-2.18658 1.32489 -0.005605
-2.18771 1.335 0.00253868


-2.20066 1.33548 0.0070742
-2.21245 1.32471 0.00809636
-2.1987 1.32431 0.00211201
-2.20066 1.33548 0.0070742


-2.19673 1.31314 -0.00217793
-2.19624 1.30315 -0.00363256
-2.18453 1.31378 -0.0143569
-2.19673 1.31314 -0.00217793


-2.18658 1.32489 -0.005605
-2.19673 1.31314 -0.00217793
-2.18453 1.31378 -0.0143569
-2.18658 1.32489 -0.005605


-2.21069 1.31364 0.00890538
-2.20818 1.30256 0.00990123
-2.19673 1.31314 -0.00217793
-2.21069 1.31364 0.00890538


-2.22204 1.32716 0.00890745
-2.2267 1.316 0.0143234
-2.21245 1.32471 0.00809636
-2.22204 1.32716 0.00890745


-2.20818 1.30256 0.00990123
-2.22063 1.29199 0.0283824
-2.20567 1.29147 0.0112066
-2.20818 1.30256 0.00990123


-2.19367 1.29203 -0.00649927
-2.18049 1.30061 -0.0256237
-2.19624 1.30315 -0.00363256
-2.19367 1.29203 -0.00649927


-2.10171 1.28484 -0.12654
-2.09001 1.29504 -0.117302
-2.10593 1.29788 -0.112157
-2.10171 1.28484 -0.12654


-2.20291 1.37289 0.026417
-2.19624 1.3583 0.020632
-2.1851 1.36938 0.0328388
-2.20291 1.37289 0.026417


-2.21256 1.34982 0.0112438
-2.20774 1.36135 0.0178593
-2.21712 1.36785 0.014633
-2.21256 1.34982 0.0112438


-2.22753 1.34536 0.00385585
-2.21256 1.34982 0.0112438
-2.22683 1.36046 0.00517724
-2.22753 1.34536 0.00385585


-2.21737 1.33832 0.00796778
-2.20066 1.33548 0.0070742
-2.20169 1.34701 0.012638
-2.21737 1.33832 0.00796778


-2.20774 1.36135 0.0178593
-2.21256 1.34982 0.0112438
-2.20169 1.34701 0.012638
-2.20774 1.36135 0.0178593


-2.17529 1.31127 -0.026665
-2.17003 1.32207 -0.0222681
-2.18453 1.31378 -0.0143569
-2.17529 1.31127 -0.026665


-2.1708 1.30075 -0.0399586
-2.16111 1.30089 -0.0541438
-2.16177 1.31079 -0.0437855
-2.1708 1.30075 -0.0399586


-2.17112 1.28944 -0.044542
-2.1708 1.30075 -0.0399586
-2.18049 1.30061 -0.0256237
-2.17112 1.28944 -0.044542


-2.17112 1.28944 -0.044542
-2.16111 1.30089 -0.0541438
-2.1708 1.30075 -0.0399586
-2.17112 1.28944 -0.044542


-2.14941 1.31135 -0.057654
-2.15084 1.32262 -0.039261
-2.16043 1.32235 -0.0309409
-2.14941 1.31135 -0.057654


-2.15209 1.2971 -0.0703726
-2.15898 1.28993 -0.0648368
-2.14742 1.28229 -0.0868677
-2.15209 1.2971 -0.0703726


-2.1387 1.30433 -0.0791316
-2.15209 1.2971 -0.0703726
-2.14306 1.29331 -0.0861273
-2.1387 1.30433 -0.0791316


-2.16111 1.30089 -0.0541438
-2.15898 1.28993 -0.0648368
-2.15209 1.2971 -0.0703726
-2.16111 1.30089 -0.0541438


-2.17529 1.31127 -0.026665
-2.1708 1.30075 -0.0399586
-2.16177 1.31079 -0.0437855
-2.17529 1.31127 -0.026665


-2.17112 1.28944 -0.044542
-2.15898 1.28993 -0.0648368
-2.16111 1.30089 -0.0541438
-2.17112 1.28944 -0.044542


-2.12977 1.3269 -0.046589
-2.12018 1.32843 -0.0478165
-2.12523 1.33837 -0.0228694
-2.12977 1.3269 -0.046589


-2.10102 1.35181 0.00786103
-2.08299 1.35266 0.0118258
-2.09612 1.36301 0.036314
-2.10102 1.35181 0.00786103


-2.07347 1.37541 0.0669406
-2.06444 1.36031 0.0336718
-2.05894 1.37144 0.0590836
-2.07347 1.37541 0.0669406


-2.09592 1.37452 0.0619467
-2.09612 1.36301 0.036314
-2.08261 1.37576 0.0666896
-2.09592 1.37452 0.0619467


-2.08762 1.34161 -0.0181576
-2.0701 1.33788 -0.0246349
-2.06994 1.34918 0.00479216
-2.08762 1.34161 -0.0181576


-2.04904 1.33331 -0.0284031
-2.04429 1.34476 -0.00044027
-2.05703 1.34348 -0.00683662
-2.04904 1.33331 -0.0284031


-2.05082 1.32076 -0.0563364
-2.04904 1.33331 -0.0284031
-2.05687 1.32779 -0.0445189
-2.05082 1.32076 -0.0563364


-2.03958 1.32422 -0.0426548
-2.03424 1.33506 -0.0182811
-2.04904 1.33331 -0.0284031
-2.03958 1.32422 -0.0426548


-2.0258 1.35997 0.0327922
-2.03953 1.35624 0.025992
-2.0289 1.3459 0.00542531
-2.0258 1.35997 0.0327922


-2.01201 1.36344 0.0353174
-2.0258 1.35997 0.0327922
-2.01683 1.35222 0.0182254
-2.01201 1.36344 0.0353174


-2.03476 1.36773 0.0488052
-2.03953 1.35624 0.025992
-2.0258 1.35997 0.0327922
-2.03476 1.36773 0.0488052


-2.04306 1.37782 0.0689643
-2.03476 1.36773 0.0488052
-2.03 1.37921 0.0664069
-2.04306 1.37782 0.0689643


-2.03712 1.38636 0.0796839
-2.04306 1.37782 0.0689643
-2.03 1.37921 0.0664069
-2.03712 1.38636 0.0796839


-2.02508 1.39108 0.0779856
-2.03712 1.38636 0.0796839
-2.03 1.37921 0.0664069
-2.02508 1.39108 0.0779856


-2.04425 1.39351 0.091426
-2.04306 1.37782 0.0689643
-2.03712 1.38636 0.0796839
-2.04425 1.39351 0.091426


-2.05344 1.38258 0.0792805
-2.05894 1.37144 0.0590836
-2.04306 1.37782 0.0689643
-2.05344 1.38258 0.0792805


-2.04772 1.36637 0.0478807
-2.05237 1.35493 0.0220004
-2.03953 1.35624 0.025992
-2.04772 1.36637 0.0478807


-2.05687 1.32779 -0.0445189
-2.04904 1.33331 -0.0284031
-2.05703 1.34348 -0.00683662
-2.05687 1.32779 -0.0445189


-2.03476 1.36773 0.0488052
-2.0258 1.35997 0.0327922
-2.021 1.37133 0.0505684
-2.03476 1.36773 0.0488052


-2.03424 1.33506 -0.0182811
-2.02647 1.32978 -0.0248224
-2.0289 1.3459 0.00542531
-2.03424 1.33506 -0.0182811


-2.04904 1.33331 -0.0284031
-2.03424 1.33506 -0.0182811
-2.04429 1.34476 -0.00044027
-2.04904 1.33331 -0.0284031


-2.03958 1.32422 -0.0426548
-2.02647 1.32978 -0.0248224
-2.03424 1.33506 -0.0182811
-2.03958 1.32422 -0.0426548


-2.01645 1.33595 -0.00965845
-2.00885 1.34231 0.00264438
-2.01683 1.35222 0.0182254
-2.01645 1.33595 -0.00965845


-2.07347 1.37541 0.0669406
-2.06871 1.38678 0.087374
-2.07968 1.38631 0.0859673
-2.07347 1.37541 0.0669406


-2.07823 1.36403 0.0411743
-2.07347 1.37541 0.0669406
-2.08261 1.37576 0.0666896
-2.07823 1.36403 0.0411743


-2.05894 1.37144 0.0590836
-2.06871 1.38678 0.087374
-2.07347 1.37541 0.0669406
-2.05894 1.37144 0.0590836


-2.05237 1.35493 0.0220004
-2.05894 1.37144 0.0590836
-2.06444 1.36031 0.0336718
-2.05237 1.35493 0.0220004


-2.05344 1.38258 0.0792805
-2.06871 1.38678 0.087374
-2.05894 1.37144 0.0590836
-2.05344 1.38258 0.0792805


-2.11552 1.33963 -0.0223128
-2.12523 1.33837 -0.0228694
-2.12018 1.32843 -0.0478165
-2.11552 1.33963 -0.0223128


-2.1058 1.34089 -0.0204229
-2.11552 1.33963 -0.0223128
-2.11058 1.32997 -0.0472344
-2.1058 1.34089 -0.0204229


-2.1058 1.34089 -0.0204229
-2.11086 1.35083 0.00522843
-2.11552 1.33963 -0.0223128
-2.1058 1.34089 -0.0204229


-2.1014 1.3303 -0.0478826
-2.09222 1.33064 -0.0472434
-2.1058 1.34089 -0.0204229
-2.1014 1.3303 -0.0478826


-2.10898 1.32011 -0.070656
-2.1014 1.3303 -0.0478826
-2.11058 1.32997 -0.0472344
-2.10898 1.32011 -0.070656


-2.09681 1.31967 -0.0737148
-2.09222 1.33064 -0.0472434
-2.1014 1.3303 -0.0478826
-2.09681 1.31967 -0.0737148


-2.11086 1.35083 0.00522843
-2.11616 1.36131 0.0301977
-2.1207 1.34984 0.00343911
-2.11086 1.35083 0.00522843


-2.11552 1.33963 -0.0223128
-2.11086 1.35083 0.00522843
-2.1207 1.34984 0.00343911
-2.11552 1.33963 -0.0223128


-2.10102 1.35181 0.00786103
-2.10614 1.36216 0.0330759
-2.11086 1.35083 0.00522843
-2.10102 1.35181 0.00786103


-2.1079 1.4135 0.0972653
-2.10232 1.42532 0.0950024
-2.12033 1.42397 0.0849046
-2.1079 1.4135 0.0972653


-2.11337 1.40192 0.0921341
-2.1079 1.4135 0.0972653
-2.11744 1.41209 0.0920529
-2.11337 1.40192 0.0921341


-2.09736 1.40883 0.102034
-2.0926 1.42085 0.102576
-2.1079 1.4135 0.0972653
-2.09736 1.40883 0.102034


-2.13159 1.40089 0.0819799
-2.14127 1.40299 0.0770291
-2.13721 1.38935 0.0711069
-2.13159 1.40089 0.0819799


-2.11337 1.40192 0.0921341
-2.09736 1.40883 0.102034
-2.1079 1.4135 0.0972653
-2.11337 1.40192 0.0921341


-2.14127 1.40299 0.0770291
-2.15119 1.39309 0.0670868
-2.13721 1.38935 0.0711069
-2.14127 1.40299 0.0770291


-2.16384 1.41569 0.0608042
-2.16254 1.4046 0.0639799
-2.1546 1.41532 0.0670833
-2.16384 1.41569 0.0608042


-2.17418 1.38055 0.0465736
-2.18534 1.38089 0.0411933
-2.1851 1.36938 0.0328388
-2.17418 1.38055 0.0465736


-2.16091 1.36997 0.0403916
-2.17418 1.38055 0.0465736
-2.17372 1.36895 0.0360681
-2.16091 1.36997 0.0403916


-2.17465 1.39214 0.053424
-2.18452 1.39046 0.0466808
-2.17418 1.38055 0.0465736
-2.17465 1.39214 0.053424


-2.16432 1.39174 0.0591695
-2.17465 1.39214 0.053424
-2.17418 1.38055 0.0465736
-2.16432 1.39174 0.0591695


-2.15119 1.39309 0.0670868
-2.16432 1.39174 0.0591695
-2.16143 1.38151 0.0530287
-2.15119 1.39309 0.0670868


-2.15119 1.39309 0.0670868
-2.15095 1.40509 0.0713631
-2.16254 1.4046 0.0639799
-2.15119 1.39309 0.0670868


-2.20146 1.40168 0.0376024
-2.19603 1.41341 0.040801
-2.21207 1.40695 0.030185
-2.20146 1.40168 0.0376024


-2.19809 1.38442 0.0352296
-2.19327 1.39596 0.0425649
-2.20671 1.39034 0.0311293
-2.19809 1.38442 0.0352296


-2.18829 1.40786 0.0468627
-2.19603 1.41341 0.040801
-2.20146 1.40168 0.0376024
-2.18829 1.40786 0.0468627


-2.1837 1.40003 0.0498504
-2.18829 1.40786 0.0468627
-2.19327 1.39596 0.0425649
-2.1837 1.40003 0.0498504


-2.17414 1.40411 0.0564818
-2.17355 1.4178 0.0535112
-2.18829 1.40786 0.0468627
-2.17414 1.40411 0.0564818


-2.12018 1.32843 -0.0478165
-2.12159 1.31927 -0.0672112
-2.10898 1.32011 -0.070656
-2.12018 1.32843 -0.0478165


-2.11552 1.33963 -0.0223128
-2.12018 1.32843 -0.0478165
-2.11058 1.32997 -0.0472344
-2.11552 1.33963 -0.0223128


-2.12977 1.3269 -0.046589
-2.12159 1.31927 -0.0672112
-2.12018 1.32843 -0.0478165
-2.12977 1.3269 -0.046589


-2.14032 1.3449 -0.00353869
-2.1395 1.33354 -0.0272883
-2.12523 1.33837 -0.0228694
-2.14032 1.3449 -0.00353869


-2.14258 1.31902 -0.0525582
-2.14941 1.31135 -0.057654
-2.1387 1.30433 -0.0791316
-2.14258 1.31902 -0.0525582


-2.12977 1.3269 -0.046589
-2.14258 1.31902 -0.0525582
-2.13431 1.31543 -0.0659227
-2.12977 1.3269 -0.046589


-2.15084 1.32262 -0.039261
-2.14941 1.31135 -0.057654
-2.14258 1.31902 -0.0525582
-2.15084 1.32262 -0.039261


-2.20231 1.1696 0.0206248
-2.19307 1.16692 0.013276
-2.19923 1.17707 0.0244691
-2.20231 1.1696 0.0206248


-2.21815 1.15753 0.0129125
-2.20539 1.16214 0.0146732
-2.21375 1.16737 0.0247324
-2.21815 1.15753 0.0129125


-2.19703 1.15691 0.006742
-2.19307 1.16692 0.013276
-2.20539 1.16214 0.0146732
-2.19703 1.15691 0.006742


-2.1311 1.26081 -0.109251
-2.13859 1.26599 -0.101553
-2.14318 1.2555 -0.0907457
-2.1311 1.26081 -0.109251


-2.13776 1.24539 -0.0904787
-2.1311 1.26081 -0.109251
-2.14318 1.2555 -0.0907457
-2.13776 1.24539 -0.0904787


-2.12362 1.25563 -0.113588
-2.11193 1.26415 -0.125832
-2.1311 1.26081 -0.109251
-2.12362 1.25563 -0.113588


-2.11398 1.24348 -0.107183
-2.12362 1.25563 -0.113588
-2.12792 1.24538 -0.10088
-2.11398 1.24348 -0.107183


-2.11193 1.26415 -0.125832
-2.11478 1.27676 -0.125148
-2.12438 1.27663 -0.117801
-2.11193 1.26415 -0.125832


-2.12438 1.27663 -0.117801
-2.12429 1.2878 -0.111949
-2.13399 1.2765 -0.107462
-2.12438 1.27663 -0.117801


-2.10686 1.27441 -0.129289
-2.11478 1.27676 -0.125148
-2.11193 1.26415 -0.125832
-2.10686 1.27441 -0.129289


-2.10686 1.27441 -0.129289
-2.11035 1.28732 -0.121864
-2.11478 1.27676 -0.125148
-2.10686 1.27441 -0.129289


-2.10593 1.29788 -0.112157
-2.11035 1.28732 -0.121864
-2.10171 1.28484 -0.12654
-2.10593 1.29788 -0.112157


-2.12438 1.27663 -0.117801
-2.13399 1.2765 -0.107462
-2.1311 1.26081 -0.109251
-2.12438 1.27663 -0.117801


-2.11193 1.26415 -0.125832
-2.12438 1.27663 -0.117801
-2.1311 1.26081 -0.109251
-2.11193 1.26415 -0.125832


-2.11478 1.27676 -0.125148
-2.12429 1.2878 -0.111949
-2.12438 1.27663 -0.117801
-2.11478 1.27676 -0.125148


-2.11929 1.29835 -0.104735
-2.12429 1.2878 -0.111949
-2.11035 1.28732 -0.121864
-2.11929 1.29835 -0.104735


-2.11929 1.29835 -0.104735
-2.13158 1.29776 -0.0949651
-2.12429 1.2878 -0.111949
-2.11929 1.29835 -0.104735


-2.16377 1.27922 -0.0598751
-2.17112 1.28944 -0.044542
-2.17579 1.27877 -0.0371887
-2.16377 1.27922 -0.0598751


-2.15209 1.2971 -0.0703726
-2.1387 1.30433 -0.0791316
-2.14941 1.31135 -0.057654
-2.15209 1.2971 -0.0703726


-2.13646 1.28726 -0.0993609
-2.14306 1.29331 -0.0861273
-2.14742 1.28229 -0.0868677
-2.13646 1.28726 -0.0993609


-2.13646 1.28726 -0.0993609
-2.13158 1.29776 -0.0949651
-2.14306 1.29331 -0.0861273
-2.13646 1.28726 -0.0993609


-2.14742 1.28229 -0.0868677
-2.14306 1.29331 -0.0861273
-2.15209 1.2971 -0.0703726
-2.14742 1.28229 -0.0868677


-2.185 1.25773 -0.0117023
-2.17786 1.24769 -0.0214793
-2.17327 1.25796 -0.036653
-2.185 1.25773 -0.0117023


-2.15604 1.24228 -0.0604583
-2.14895 1.23577 -0.0658932
-2.1476 1.2454 -0.0768471
-2.15604 1.24228 -0.0604583


-2.15186 1.25285 -0.0752903
-2.15604 1.24228 -0.0604583
-2.1476 1.2454 -0.0768471
-2.15186 1.25285 -0.0752903


-2.16449 1.23915 -0.0427299
-2.15912 1.23239 -0.0466487
-2.15604 1.24228 -0.0604583
-2.16449 1.23915 -0.0427299


-2.28575 1.19972 0.101527
-2.27541 1.19953 0.102089
-2.28072 1.20924 0.112548
-2.28575 1.19972 0.101527


-2.28971 1.18933 0.084494
-2.28575 1.19972 0.101527
-2.2961 1.19991 0.0987158
-2.28971 1.18933 0.084494


-2.28971 1.18933 0.084494
-2.27965 1.18938 0.0862471
-2.28575 1.19972 0.101527
-2.28971 1.18933 0.084494


-2.25589 1.19337 0.0884211
-2.26347 1.19867 0.0987967
-2.26806 1.18868 0.0845357
-2.25589 1.19337 0.0884211


-2.26244 1.1786 0.0644495
-2.25589 1.19337 0.0884211
-2.26806 1.18868 0.0845357
-2.26244 1.1786 0.0644495


-2.2483 1.18807 0.0764911
-2.24418 1.19807 0.08733
-2.25589 1.19337 0.0884211
-2.2483 1.18807 0.0764911


-2.2457 1.16828 0.0395915
-2.24039 1.1778 0.0552609
-2.25233 1.17829 0.0612756
-2.2457 1.16828 0.0395915


-2.24983 1.15846 0.0196676
-2.2457 1.16828 0.0395915
-2.25636 1.16853 0.0422462
-2.24983 1.15846 0.0196676


-2.24983 1.15846 0.0196676
-2.23927 1.15381 0.00954138
-2.2457 1.16828 0.0395915
-2.24983 1.15846 0.0196676


-2.21722 1.20754 0.0642097
-2.21012 1.19718 0.0492674
-2.20547 1.20701 0.0461567
-2.21722 1.20754 0.0642097


-2.24418 1.19807 0.08733
-2.23743 1.18795 0.0691586
-2.23082 1.19742 0.0743531
-2.24418 1.19807 0.08733


-2.22047 1.1973 0.0625137
-2.21012 1.19718 0.0492674
-2.21722 1.20754 0.0642097
-2.22047 1.1973 0.0625137


-2.2267 1.18744 0.0594911
-2.22047 1.1973 0.0625137
-2.23082 1.19742 0.0743531
-2.2267 1.18744 0.0594911


-2.21598 1.18693 0.0484835
-2.21012 1.19718 0.0492674
-2.22047 1.1973 0.0625137
-2.21598 1.18693 0.0484835


-2.23743 1.18795 0.0691586
-2.2299 1.17765 0.0488449
-2.2267 1.18744 0.0594911
-2.23743 1.18795 0.0691586


-2.21941 1.17751 0.0411846
-2.20935 1.17721 0.0329018
-2.21598 1.18693 0.0484835
-2.21941 1.17751 0.0411846


-2.26393 1.2511 0.103575
-2.26744 1.23993 0.113968
-2.25822 1.24063 0.110427
-2.26393 1.2511 0.103575


-2.25827 1.26074 0.0906921
-2.26393 1.2511 0.103575
-2.25385 1.25108 0.0997871
-2.25827 1.26074 0.0906921


-2.274 1.25113 0.103793
-2.26744 1.23993 0.113968
-2.26393 1.2511 0.103575
-2.274 1.25113 0.103793


-2.28727 1.24107 0.110247
-2.27665 1.23923 0.11471
-2.28258 1.25141 0.101015
-2.28727 1.24107 0.110247


-2.29137 1.25766 0.0869126
-2.28727 1.24107 0.110247
-2.28258 1.25141 0.101015
-2.29137 1.25766 0.0869126


-2.29197 1.23072 0.114588
-2.28293 1.23042 0.117987
-2.28727 1.24107 0.110247
-2.29197 1.23072 0.114588


-2.27005 1.22912 0.118857
-2.26345 1.21901 0.115973
-2.25851 1.22924 0.11484
-2.27005 1.22912 0.118857


-2.28293 1.23042 0.117987
-2.27005 1.22912 0.118857
-2.27665 1.23923 0.11471
-2.28293 1.23042 0.117987


-2.28293 1.23042 0.117987
-2.28603 1.21896 0.117226
-2.27474 1.21898 0.118442
-2.28293 1.23042 0.117987


-2.29664 1.2204 0.1134
-2.28603 1.21896 0.117226
-2.29197 1.23072 0.114588
-2.29664 1.2204 0.1134


-2.26393 1.2511 0.103575
-2.25822 1.24063 0.110427
-2.25385 1.25108 0.0997871
-2.26393 1.2511 0.103575


-2.27005 1.22912 0.118857
-2.26744 1.23993 0.113968
-2.27665 1.23923 0.11471
-2.27005 1.22912 0.118857


-2.27005 1.22912 0.118857
-2.25851 1.22924 0.11484
-2.26744 1.23993 0.113968
-2.27005 1.22912 0.118857


-2.26744 1.23993 0.113968
-2.25851 1.22924 0.11484
-2.25822 1.24063 0.110427
-2.26744 1.23993 0.113968


-2.28293 1.23042 0.117987
-2.27474 1.21898 0.118442
-2.27005 1.22912 0.118857
-2.28293 1.23042 0.117987


-2.26829 1.20896 0.111413
-2.25888 1.20867 0.107684
-2.26345 1.21901 0.115973
-2.26829 1.20896 0.111413


-2.25153 1.20337 0.0984389
-2.23835 1.20836 0.0914578
-2.24631 1.21354 0.102391
-2.25153 1.20337 0.0984389


-2.26347 1.19867 0.0987967
-2.25589 1.19337 0.0884211
-2.25153 1.20337 0.0984389
-2.26347 1.19867 0.0987967


-2.2483 1.18807 0.0764911
-2.23743 1.18795 0.0691586
-2.24418 1.19807 0.08733
-2.2483 1.18807 0.0764911


-2.24631 1.21354 0.102391
-2.23383 1.21854 0.0910176
-2.2417 1.22374 0.101192
-2.24631 1.21354 0.102391


-2.24013 1.24951 0.0899934
-2.23617 1.2389 0.0919506
-2.2232 1.24895 0.0677595
-2.24013 1.24951 0.0899934


-2.25851 1.22924 0.11484
-2.24957 1.22895 0.108742
-2.25822 1.24063 0.110427
-2.25851 1.22924 0.11484


-2.23617 1.2389 0.0919506
-2.22746 1.23861 0.0800471
-2.2232 1.24895 0.0677595
-2.23617 1.2389 0.0919506


-2.2417 1.22374 0.101192
-2.23617 1.2389 0.0919506
-2.24487 1.23918 0.101472
-2.2417 1.22374 0.101192


-2.22921 1.22894 0.0853547
-2.22746 1.23861 0.0800471
-2.23617 1.2389 0.0919506
-2.22921 1.22894 0.0853547


-2.23617 1.2389 0.0919506
-2.2417 1.22374 0.101192
-2.22921 1.22894 0.0853547
-2.23617 1.2389 0.0919506


-2.22471 1.21821 0.078467
-2.2161 1.22761 0.0645961
-2.22921 1.22894 0.0853547
-2.22471 1.21821 0.078467


-2.23508 1.1679 0.0354401
-2.22871 1.15784 0.0157946
-2.22447 1.16752 0.0302966
-2.23508 1.1679 0.0354401


-2.2299 1.17765 0.0488449
-2.23508 1.1679 0.0354401
-2.22447 1.16752 0.0302966
-2.2299 1.17765 0.0488449


-2.2457 1.16828 0.0395915
-2.23927 1.15381 0.00954138
-2.23508 1.1679 0.0354401
-2.2457 1.16828 0.0395915


-2.14143 1.18441 -0.011779
-2.13698 1.19399 -0.0238189
-2.14645 1.19424 -0.0207304
-2.14143 1.18441 -0.011779


-2.13763 1.16976 0.00216648
-2.13353 1.17961 -0.00617945
-2.14588 1.17483 -0.00300159
-2.13763 1.16976 0.00216648


-2.13353 1.17961 -0.00617945
-2.12161 1.18469 -0.00887527
-2.1293 1.18934 -0.017805
-2.13353 1.17961 -0.00617945


-2.61724 1.87379 0.0165954
-2.62959 1.86152 0.000696925
-2.6107 1.86104 -0.0141998
-2.61724 1.87379 0.0165954


-2.61724 1.87379 0.0165954
-2.62373 1.88473 0.0415832
-2.63611 1.87426 0.0290815
-2.61724 1.87379 0.0165954


-2.59839 1.87335 0.00221531
-2.61724 1.87379 0.0165954
-2.6107 1.86104 -0.0141998
-2.59839 1.87335 0.00221531


-2.60489 1.88434 0.0296905
-2.62373 1.88473 0.0415832
-2.61724 1.87379 0.0165954
-2.60489 1.88434 0.0296905


-2.59183 1.86058 -0.0292847
-2.59839 1.87335 0.00221531
-2.6107 1.86104 -0.0141998
-2.59183 1.86058 -0.0292847


-2.58757 1.88586 0.0207519
-2.59254 1.89834 0.0488823
-2.60489 1.88434 0.0296905
-2.58757 1.88586 0.0207519


-2.63015 1.89914 0.0669004
-2.64899 1.8979 0.0684735
-2.64258 1.88512 0.0503947
-2.63015 1.89914 0.0669004


-2.61134 1.89715 0.057048
-2.63015 1.89914 0.0669004
-2.62373 1.88473 0.0415832
-2.61134 1.89715 0.057048


-2.64033 1.92288 0.0846464
-2.6298 1.93577 0.0863575
-2.64661 1.93577 0.0793586
-2.64033 1.92288 0.0846464


-2.61773 1.91134 0.0784809
-2.6238 1.92288 0.0872015
-2.63652 1.91026 0.0793949
-2.61773 1.91134 0.0784809


-2.61773 1.91134 0.0784809
-2.60499 1.92263 0.0862289
-2.6238 1.92288 0.0872015
-2.61773 1.91134 0.0784809


-2.7509 1.77705 0.0117409
-2.75808 1.78973 0.00430007
-2.76676 1.77754 0.0126864
-2.7509 1.77705 0.0117409


-2.75504 1.75296 0.0310615
-2.7436 1.76805 0.0152514
-2.75932 1.76499 0.0227513
-2.75504 1.75296 0.0310615


-2.73194 1.77614 0.00481102
-2.73912 1.79216 0.00117227
-2.7509 1.77705 0.0117409
-2.73194 1.77614 0.00481102


-2.71741 1.75438 0.00589056
-2.72472 1.76696 0.00482133
-2.7362 1.75555 0.0192519
-2.71741 1.75438 0.00589056


-2.73912 1.79216 0.00117227
-2.75808 1.78973 0.00430007
-2.7509 1.77705 0.0117409
-2.73912 1.79216 0.00117227


-2.72019 1.78793 -0.00608902
-2.73912 1.79216 0.00117227
-2.73194 1.77614 0.00481102
-2.72019 1.78793 -0.00608902


-2.72463 1.80015 -0.0051136
-2.73182 1.81276 -0.00228604
-2.73912 1.79216 0.00117227
-2.72463 1.80015 -0.0051136


-2.73912 1.79216 0.00117227
-2.74626 1.80145 -0.000528158
-2.75808 1.78973 0.00430007
-2.73912 1.79216 0.00117227


-2.8192 1.70892 0.0730144
-2.82687 1.72152 0.0627221
-2.83412 1.70966 0.0715237
-2.8192 1.70892 0.0730144


-2.82262 1.68998 0.0753933
-2.8192 1.70892 0.0730144
-2.83412 1.70966 0.0715237
-2.82262 1.68998 0.0753933


-2.80039 1.70746 0.0708005
-2.78927 1.71861 0.064723
-2.80805 1.72448 0.0630329
-2.80039 1.70746 0.0708005


-2.785 1.68682 0.0578271
-2.7927 1.69939 0.0678576
-2.80379 1.68838 0.0681268
-2.785 1.68682 0.0578271


-2.80805 1.72448 0.0630329
-2.82687 1.72152 0.0627221
-2.8192 1.70892 0.0730144
-2.80805 1.72448 0.0630329


-2.80039 1.70746 0.0708005
-2.80805 1.72448 0.0630329
-2.8192 1.70892 0.0730144
-2.80039 1.70746 0.0708005


-2.79325 1.73061 0.0579365
-2.80078 1.74326 0.0447643
-2.80805 1.72448 0.0630329
-2.79325 1.73061 0.0579365


-2.83078 1.73335 0.0470264
-2.82687 1.72152 0.0627221
-2.80805 1.72448 0.0630329
-2.83078 1.73335 0.0470264


-2.82262 1.68998 0.0753933
-2.81487 1.67248 0.0602435
-2.80379 1.68838 0.0681268
-2.82262 1.68998 0.0753933


-2.65842 1.1486 -0.0159726
-2.65296 1.14136 -0.0270358
-2.6475 1.14851 -0.0200289
-2.65842 1.1486 -0.0159726


-2.66934 1.13042 -0.0340319
-2.68025 1.13392 -0.0295567
-2.68025 1.12497 -0.0376637
-2.66934 1.13042 -0.0340319


-2.65842 1.11951 -0.0434787
-2.66934 1.13042 -0.0340319
-2.66934 1.11951 -0.041384
-2.65842 1.11951 -0.0434787


-2.66934 1.14134 -0.0224349
-2.68025 1.13392 -0.0295567
-2.66934 1.13042 -0.0340319
-2.66934 1.14134 -0.0224349


-2.66934 1.15604 -0.0022225
-2.66934 1.14134 -0.0224349
-2.65842 1.1486 -0.0159726
-2.66934 1.15604 -0.0022225


-2.68025 1.14878 -0.010719
-2.68025 1.13392 -0.0295567
-2.66934 1.14134 -0.0224349
-2.68025 1.14878 -0.010719


-2.66115 1.14135 -0.0244177
-2.66934 1.14134 -0.0224349
-2.66934 1.13042 -0.0340319
-2.66115 1.14135 -0.0244177


-2.65296 1.14136 -0.0270358
-2.66115 1.14135 -0.0244177
-2.65842 1.13042 -0.0364851
-2.65296 1.14136 -0.0270358


-2.65296 1.14136 -0.0270358
-2.65842 1.1486 -0.0159726
-2.66115 1.14135 -0.0244177
-2.65296 1.14136 -0.0270358


-2.67479 1.16356 0.0105026
-2.68571 1.15633 0.0012634
-2.68025 1.14878 -0.010719
-2.67479 1.16356 0.0105026


-2.66934 1.17075 0.0200345
-2.67479 1.16356 0.0105026
-2.66934 1.15604 -0.0022225
-2.66934 1.17075 0.0200345


-2.68025 1.17107 0.0232307
-2.68571 1.15633 0.0012634
-2.67479 1.16356 0.0105026
-2.68025 1.17107 0.0232307


-2.68025 1.14878 -0.010719
-2.69117 1.13965 -0.0227649
-2.68025 1.13392 -0.0295567
-2.68025 1.14878 -0.010719


-2.68571 1.15633 0.0012634
-2.69117 1.14887 -0.00974141
-2.68025 1.14878 -0.010719
-2.68571 1.15633 0.0012634


-2.66934 1.15604 -0.0022225
-2.67479 1.16356 0.0105026
-2.68025 1.14878 -0.010719
-2.66934 1.15604 -0.0022225


-2.69117 1.16388 0.0138374
-2.69117 1.14887 -0.00974141
-2.68571 1.15633 0.0012634
-2.69117 1.16388 0.0138374


-2.70209 1.15654 0.00256148
-2.71301 1.14905 -0.0104943
-2.70209 1.14138 -0.0212933
-2.70209 1.15654 0.00256148


-2.68025 1.12497 -0.0376637
-2.69117 1.1195 -0.0426046
-2.68025 1.11601 -0.0425719
-2.68025 1.12497 -0.0376637


-2.65842 1.13042 -0.0364851
-2.65842 1.11951 -0.0434787
-2.6475 1.12497 -0.044235
-2.65842 1.13042 -0.0364851


-2.8101 1.64124 0.00840858
-2.80644 1.62955 -0.0166332
-2.79563 1.64033 -0.00223555
-2.8101 1.64124 0.00840858


-2.81799 1.65385 0.0363197
-2.8101 1.64124 0.00840858
-2.79932 1.65207 0.021355
-2.81799 1.65385 0.0363197


-2.81799 1.65385 0.0363197
-2.83308 1.64407 0.0298388
-2.82159 1.64266 0.0189811
-2.81799 1.65385 0.0363197


-2.86558 1.61205 -0.00405295
-2.87136 1.6005 -0.0203091
-2.85289 1.59824 -0.0414507
-2.86558 1.61205 -0.00405295


-2.61475 1.15869 -0.019339
-2.62567 1.16242 -0.00910333
-2.62567 1.14833 -0.0297396
-2.61475 1.15869 -0.019339


-2.60383 1.15504 -0.0290256
-2.61475 1.15869 -0.019339
-2.61475 1.14824 -0.034641
-2.60383 1.15504 -0.0290256


-2.61475 1.16915 -0.00303097
-2.62567 1.16242 -0.00910333
-2.61475 1.15869 -0.019339
-2.61475 1.16915 -0.00303097


-2.823 1.59402 -0.0696569
-2.8389 1.59723 -0.0545526
-2.83369 1.58325 -0.077472
-2.823 1.59402 -0.0696569


-2.83152 1.61972 -0.018645
-2.82808 1.608 -0.0437027
-2.81726 1.61878 -0.0307911
-2.83152 1.61972 -0.018645


-2.8547 1.56264 -0.0825747
-2.84396 1.57308 -0.0816388
-2.86 1.57621 -0.0678402
-2.8547 1.56264 -0.0825747


-2.80598 1.59073 -0.0803173
-2.81196 1.60477 -0.0589921
-2.823 1.59402 -0.0696569
-2.80598 1.59073 -0.0803173


-2.7889 1.58741 -0.0847428
-2.80598 1.59073 -0.0803173
-2.80033 1.57671 -0.0912164
-2.7889 1.58741 -0.0847428


-2.79475 1.60146 -0.0698975
-2.78484 1.61224 -0.0564791
-2.80059 1.6155 -0.046082
-2.79475 1.60146 -0.0698975


-2.7889 1.58741 -0.0847428
-2.79475 1.60146 -0.0698975
-2.80598 1.59073 -0.0803173
-2.7889 1.58741 -0.0847428


-2.7889 1.58741 -0.0847428
-2.77847 1.59815 -0.0747488
-2.79475 1.60146 -0.0698975
-2.7889 1.58741 -0.0847428


-2.83369 1.58325 -0.077472
-2.84949 1.58667 -0.0626284
-2.84396 1.57308 -0.0816388
-2.83369 1.58325 -0.077472


-2.65168 1.18023 0.0278894
-2.66051 1.17549 0.0242609
-2.6475 1.17011 0.0116011
-2.65168 1.18023 0.0278894


-2.57069 1.21818 0.0495058
-2.55803 1.21855 0.0502983
-2.56204 1.22907 0.0546231
-2.57069 1.21818 0.0495058


-2.58495 1.22962 0.0529599
-2.58136 1.21863 0.0495991
-2.57506 1.22855 0.053423
-2.58495 1.22962 0.0529599


-2.56633 1.20782 0.041341
-2.55803 1.21855 0.0502983
-2.57069 1.21818 0.0495058
-2.56633 1.20782 0.041341


-2.58705 1.29462 -0.0107538
-2.59136 1.30591 -0.0310102
-2.60226 1.29319 -0.0166436
-2.58705 1.29462 -0.0107538


-2.61247 1.24086 0.0495667
-2.62301 1.24137 0.0496688
-2.61875 1.2332 0.0532096
-2.61247 1.24086 0.0495667


-2.59484 1.23068 0.0526717
-2.59896 1.24157 0.0496315
-2.60586 1.22978 0.0528975
-2.59484 1.23068 0.0526717


-2.62301 1.24137 0.0496688
-2.6246 1.25165 0.0409042
-2.63355 1.24189 0.0503473
-2.62301 1.24137 0.0496688


-2.62703 1.23074 0.0548994
-2.62301 1.24137 0.0496688
-2.63355 1.24189 0.0503473
-2.62703 1.23074 0.0548994


-2.61247 1.24086 0.0495667
-2.61413 1.25113 0.0415996
-2.62301 1.24137 0.0496688
-2.61247 1.24086 0.0495667


-2.59896 1.24157 0.0496315
-2.60308 1.25247 0.0413545
-2.61247 1.24086 0.0495667
-2.59896 1.24157 0.0496315


-2.60586 1.22978 0.0528975
-2.59896 1.24157 0.0496315
-2.61247 1.24086 0.0495667
-2.60586 1.22978 0.0528975


-2.58924 1.24036 0.0510592
-2.57952 1.23915 0.0526244
-2.584 1.2498 0.0468547
-2.58924 1.24036 0.0510592


-2.59484 1.23068 0.0526717
-2.58924 1.24036 0.0510592
-2.59896 1.24157 0.0496315
-2.59484 1.23068 0.0526717


-2.59484 1.23068 0.0526717
-2.58495 1.22962 0.0529599
-2.58924 1.24036 0.0510592
-2.59484 1.23068 0.0526717


-2.60942 1.26154 0.0303685
-2.61144 1.27458 0.0111624
-2.6215 1.26239 0.0278681
-2.60942 1.26154 0.0303685


-2.60226 1.29319 -0.0166436
-2.59136 1.30591 -0.0310102
-2.60698 1.30438 -0.0376524
-2.60226 1.29319 -0.0166436


-2.58281 1.28351 0.00855536
-2.58705 1.29462 -0.0107538
-2.59766 1.28226 0.00340992
-2.58281 1.28351 0.00855536


-2.57811 1.29282 -0.00246346
-2.56917 1.29102 0.00568104
-2.57073 1.30456 -0.0138903
-2.57811 1.29282 -0.00246346


-2.58281 1.28351 0.00855536
-2.57811 1.29282 -0.00246346
-2.58705 1.29462 -0.0107538
-2.58281 1.28351 0.00855536


-2.58281 1.28351 0.00855536
-2.5737 1.28183 0.0156997
-2.57811 1.29282 -0.00246346
-2.58281 1.28351 0.00855536


-2.66355 1.26996 0.0198423
-2.6609 1.25921 0.0356817
-2.6511 1.26385 0.0272332
-2.66355 1.26996 0.0198423


-2.65956 1.28589 -0.00855651
-2.66771 1.28099 0.00207698
-2.65533 1.27487 0.0100121
-2.65956 1.28589 -0.00855651


-2.67178 1.26505 0.0293354
-2.6609 1.25921 0.0356817
-2.66355 1.26996 0.0198423
-2.67178 1.26505 0.0293354


-2.68377 1.26597 0.0304047
-2.67178 1.26505 0.0293354
-2.67586 1.2761 0.0124895
-2.68377 1.26597 0.0304047


-2.6707 1.25458 0.0437973
-2.6609 1.25921 0.0356817
-2.67178 1.26505 0.0293354
-2.6707 1.25458 0.0437973


-2.67546 1.244 0.0563055
-2.66372 1.24324 0.0546495
-2.6707 1.25458 0.0437973
-2.67546 1.244 0.0563055


-2.69221 1.25388 0.0483006
-2.68475 1.23844 0.0624727
-2.68183 1.25335 0.0474203
-2.69221 1.25388 0.0483006


-2.67136 1.23316 0.063201
-2.66372 1.24324 0.0546495
-2.67546 1.244 0.0563055
-2.67136 1.23316 0.063201


-2.65532 1.24809 0.0482962
-2.64278 1.24218 0.0514807
-2.64691 1.25294 0.0414371
-2.65532 1.24809 0.0482962


-2.68183 1.25335 0.0474203
-2.67546 1.244 0.0563055
-2.6707 1.25458 0.0437973
-2.68183 1.25335 0.0474203


-2.65237 1.23752 0.056611
-2.64278 1.24218 0.0514807
-2.65532 1.24809 0.0482962
-2.65237 1.23752 0.056611


-2.66372 1.24324 0.0546495
-2.65237 1.23752 0.056611
-2.65532 1.24809 0.0482962
-2.66372 1.24324 0.0546495


-2.66196 1.23286 0.061278
-2.65579 1.22177 0.0622623
-2.64924 1.22949 0.0596176
-2.66196 1.23286 0.061278


-2.62301 1.24137 0.0496688
-2.61413 1.25113 0.0415996
-2.6246 1.25165 0.0409042
-2.62301 1.24137 0.0496688


-2.64236 1.26356 0.0265659
-2.63244 1.26817 0.0189714
-2.64322 1.27396 0.00995313
-2.64236 1.26356 0.0265659


-2.60942 1.26154 0.0303685
-2.6215 1.26239 0.0278681
-2.61413 1.25113 0.0415996
-2.60942 1.26154 0.0303685


-2.63244 1.26817 0.0189714
-2.62252 1.27279 0.0121187
-2.63072 1.28437 -0.00859994
-2.63244 1.26817 0.0189714


-2.63506 1.25217 0.0409136
-2.63244 1.26817 0.0189714
-2.64236 1.26356 0.0265659
-2.63506 1.25217 0.0409136


-2.6215 1.26239 0.0278681
-2.62252 1.27279 0.0121187
-2.63244 1.26817 0.0189714
-2.6215 1.26239 0.0278681


-2.63244 1.26817 0.0189714
-2.63072 1.28437 -0.00859994
-2.64322 1.27396 0.00995313
-2.63244 1.26817 0.0189714


-2.61144 1.27458 0.0111624
-2.62252 1.27279 0.0121187
-2.6215 1.26239 0.0278681
-2.61144 1.27458 0.0111624


-2.61839 1.28346 -0.0052667
-2.63072 1.28437 -0.00859994
-2.62252 1.27279 0.0121187
-2.61839 1.28346 -0.0052667


-2.61033 1.28832 -0.0115319
-2.60698 1.30438 -0.0376524
-2.61993 1.29702 -0.0296867
-2.61033 1.28832 -0.0115319


-2.61144 1.27458 0.0111624
-2.59766 1.28226 0.00340992
-2.61033 1.28832 -0.0115319
-2.61144 1.27458 0.0111624


-2.59766 1.28226 0.00340992
-2.58705 1.29462 -0.0107538
-2.60226 1.29319 -0.0166436
-2.59766 1.28226 0.00340992


-2.60004 1.26744 0.0246512
-2.59766 1.28226 0.00340992
-2.61144 1.27458 0.0111624
-2.60004 1.26744 0.0246512


-2.59067 1.27334 0.0196462
-2.58281 1.28351 0.00855536
-2.59766 1.28226 0.00340992
-2.59067 1.27334 0.0196462


-2.62861 1.31996 -0.0688067
-2.61643 1.32684 -0.0747215
-2.63301 1.33157 -0.083338
-2.62861 1.31996 -0.0688067


-2.64415 1.32859 -0.0788879
-2.62861 1.31996 -0.0688067
-2.63301 1.33157 -0.083338
-2.64415 1.32859 -0.0788879


-2.62221 1.31313 -0.0574394
-2.61581 1.3063 -0.0444717
-2.6117 1.31559 -0.0575168
-2.62221 1.31313 -0.0574394


-2.6275 1.30572 -0.0463627
-2.62221 1.31313 -0.0574394
-2.62861 1.31996 -0.0688067
-2.6275 1.30572 -0.0463627


-2.6275 1.30572 -0.0463627
-2.61581 1.3063 -0.0444717
-2.62221 1.31313 -0.0574394
-2.6275 1.30572 -0.0463627


-2.61033 1.28832 -0.0115319
-2.59766 1.28226 0.00340992
-2.60226 1.29319 -0.0166436
-2.61033 1.28832 -0.0115319


-2.59902 1.3145 -0.0489048
-2.60007 1.32873 -0.0678819
-2.6117 1.31559 -0.0575168
-2.59902 1.3145 -0.0489048


-2.57811 1.29282 -0.00246346
-2.57073 1.30456 -0.0138903
-2.58278 1.30388 -0.021951
-2.57811 1.29282 -0.00246346


-2.5737 1.28183 0.0156997
-2.56458 1.28015 0.0225008
-2.56917 1.29102 0.00568104
-2.5737 1.28183 0.0156997


-2.57857 1.2724 0.0258333
-2.5737 1.28183 0.0156997
-2.58281 1.28351 0.00855536
-2.57857 1.2724 0.0258333


-2.57857 1.2724 0.0258333
-2.56928 1.27084 0.0315742
-2.5737 1.28183 0.0156997
-2.57857 1.2724 0.0258333


-2.55798 1.2931 0.00971767
-2.55825 1.30351 -0.00330218
-2.56917 1.29102 0.00568104
-2.55798 1.2931 0.00971767


-2.57025 1.25059 0.0493615
-2.584 1.2498 0.0468547
-2.57952 1.23915 0.0526244
-2.57025 1.25059 0.0493615


-2.56928 1.27084 0.0315742
-2.57647 1.25967 0.0407196
-2.56598 1.25913 0.0443471
-2.56928 1.27084 0.0315742


-2.56458 1.28015 0.0225008
-2.5737 1.28183 0.0156997
-2.56928 1.27084 0.0315742
-2.56458 1.28015 0.0225008


-2.58281 1.28351 0.00855536
-2.59067 1.27334 0.0196462
-2.57857 1.2724 0.0258333
-2.58281 1.28351 0.00855536


-2.57857 1.2724 0.0258333
-2.58848 1.26044 0.0364023
-2.57647 1.25967 0.0407196
-2.57857 1.2724 0.0258333


-2.52887 1.33102 -0.0054969
-2.53078 1.31583 0.00176084
-2.51794 1.32313 0.00225679
-2.52887 1.33102 -0.0054969


-2.5514 1.32567 -0.0200074
-2.5386 1.32454 -0.00876422
-2.54328 1.33589 -0.0184053
-2.5514 1.32567 -0.0200074


-2.5466 1.31429 -0.00652589
-2.53078 1.31583 0.00176084
-2.5386 1.32454 -0.00876422
-2.5466 1.31429 -0.00652589


-2.65994 1.31858 -0.0614891
-2.66983 1.33108 -0.0692104
-2.6779 1.32082 -0.0544612
-2.65994 1.31858 -0.0614891


-2.64485 1.31804 -0.0655211
-2.65994 1.31858 -0.0614891
-2.65573 1.30733 -0.0466171
-2.64485 1.31804 -0.0655211


-2.64485 1.31804 -0.0655211
-2.64415 1.32859 -0.0788879
-2.65205 1.32358 -0.070839
-2.64485 1.31804 -0.0655211


-2.62127 1.33833 -0.0880525
-2.62194 1.35344 -0.0964509
-2.6317 1.34664 -0.0949088
-2.62127 1.33833 -0.0880525


-2.61643 1.32684 -0.0747215
-2.62127 1.33833 -0.0880525
-2.63301 1.33157 -0.083338
-2.61643 1.32684 -0.0747215


-2.60831 1.33707 -0.0814499
-2.60897 1.35206 -0.0907951
-2.62127 1.33833 -0.0880525
-2.60831 1.33707 -0.0814499


-2.6117 1.31559 -0.0575168
-2.60007 1.32873 -0.0678819
-2.61643 1.32684 -0.0747215
-2.6117 1.31559 -0.0575168


-2.59282 1.34701 -0.0764659
-2.60897 1.35206 -0.0907951
-2.60831 1.33707 -0.0814499
-2.59282 1.34701 -0.0764659


-2.63287 1.44183 -0.0153218
-2.62768 1.42953 -0.0326619
-2.6163 1.43457 -0.0274843
-2.63287 1.44183 -0.0153218


-2.64131 1.43681 -0.0169158
-2.63287 1.44183 -0.0153218
-2.63807 1.45415 0.000633831
-2.64131 1.43681 -0.0169158


-2.64131 1.43681 -0.0169158
-2.62768 1.42953 -0.0326619
-2.63287 1.44183 -0.0153218
-2.64131 1.43681 -0.0169158


-2.66134 1.43352 -0.00355838
-2.6487 1.42893 -0.0217604
-2.65223 1.44388 -5.51235e-05
-2.66134 1.43352 -0.00355838


-2.64215 1.41938 -0.0397926
-2.62768 1.42953 -0.0326619
-2.64131 1.43681 -0.0169158
-2.64215 1.41938 -0.0397926


-2.6487 1.42893 -0.0217604
-2.64215 1.41938 -0.0397926
-2.64131 1.43681 -0.0169158
-2.6487 1.42893 -0.0217604


-2.66966 1.42847 -0.000358093
-2.65609 1.42105 -0.0257582
-2.66134 1.43352 -0.00355838
-2.66966 1.42847 -0.000358093


-2.6649 1.41588 -0.0232815
-2.65101 1.40897 -0.0474173
-2.65609 1.42105 -0.0257582
-2.6649 1.41588 -0.0232815


-2.66023 1.40355 -0.0457436
-2.65101 1.40897 -0.0474173
-2.6649 1.41588 -0.0232815
-2.66023 1.40355 -0.0457436


-2.67609 1.41103 -0.0157542
-2.66023 1.40355 -0.0457436
-2.6649 1.41588 -0.0232815
-2.67609 1.41103 -0.0157542


-2.66065 1.3867 -0.0660685
-2.64593 1.39692 -0.0671277
-2.66023 1.40355 -0.0457436
-2.66065 1.3867 -0.0660685


-2.67937 1.40036 -0.0260982
-2.67431 1.38829 -0.0484267
-2.66727 1.39592 -0.0477632
-2.67937 1.40036 -0.0260982


-2.69023 1.4129 0.00688482
-2.69075 1.4008 -0.00919206
-2.67937 1.40036 -0.0260982
-2.69023 1.4129 0.00688482


-2.67968 1.42673 0.0103614
-2.69023 1.4129 0.00688482
-2.67609 1.41103 -0.0157542
-2.67968 1.42673 0.0103614


-2.6897 1.42499 0.0219959
-2.69997 1.4254 0.0368053
-2.69023 1.4129 0.00688482
-2.6897 1.42499 0.0219959


-2.68412 1.3893 -0.0340674
-2.68175 1.37676 -0.0513402
-2.67431 1.38829 -0.0484267
-2.68412 1.3893 -0.0340674


-2.67937 1.40036 -0.0260982
-2.68412 1.3893 -0.0340674
-2.67431 1.38829 -0.0484267
-2.67937 1.40036 -0.0260982


-2.69392 1.39031 -0.0188799
-2.69214 1.37837 -0.0358988
-2.68412 1.3893 -0.0340674
-2.69392 1.39031 -0.0188799


-2.65099 1.37912 -0.0817864
-2.65098 1.36308 -0.0906194
-2.63594 1.37319 -0.0934597
-2.65099 1.37912 -0.0817864


-2.64593 1.39692 -0.0671277
-2.65099 1.37912 -0.0817864
-2.6409 1.38496 -0.0829582
-2.64593 1.39692 -0.0671277


-2.66217 1.3751 -0.0753011
-2.65098 1.36308 -0.0906194
-2.65099 1.37912 -0.0817864
-2.66217 1.3751 -0.0753011


-2.67431 1.38829 -0.0484267
-2.68175 1.37676 -0.0513402
-2.67196 1.37593 -0.0641202
-2.67431 1.38829 -0.0484267


-2.66727 1.39592 -0.0477632
-2.67431 1.38829 -0.0484267
-2.66065 1.3867 -0.0660685
-2.66727 1.39592 -0.0477632


-2.66023 1.40355 -0.0457436
-2.66727 1.39592 -0.0477632
-2.66065 1.3867 -0.0660685
-2.66023 1.40355 -0.0457436


-2.66023 1.40355 -0.0457436
-2.67609 1.41103 -0.0157542
-2.66727 1.39592 -0.0477632
-2.66023 1.40355 -0.0457436


-2.67937 1.40036 -0.0260982
-2.69075 1.4008 -0.00919206
-2.68412 1.3893 -0.0340674
-2.67937 1.40036 -0.0260982


-2.66433 1.36449 -0.0796449
-2.65098 1.36308 -0.0906194
-2.66217 1.3751 -0.0753011
-2.66433 1.36449 -0.0796449


-2.66065 1.3867 -0.0660685
-2.66217 1.3751 -0.0753011
-2.65099 1.37912 -0.0817864
-2.66065 1.3867 -0.0660685


-2.62259 1.4175 -0.0494754
-2.61217 1.41019 -0.0575261
-2.60317 1.42082 -0.0407173
-2.62259 1.4175 -0.0494754


-2.63187 1.41208 -0.0548977
-2.62259 1.4175 -0.0494754
-2.62768 1.42953 -0.0326619
-2.63187 1.41208 -0.0548977


-2.63187 1.41208 -0.0548977
-2.62718 1.39978 -0.0715511
-2.62259 1.4175 -0.0494754
-2.63187 1.41208 -0.0548977


-2.65101 1.40897 -0.0474173
-2.6389 1.4045 -0.0618974
-2.64215 1.41938 -0.0397926
-2.65101 1.40897 -0.0474173


-2.62718 1.39978 -0.0715511
-2.61247 1.39353 -0.0764218
-2.61217 1.41019 -0.0575261
-2.62718 1.39978 -0.0715511


-2.62449 1.36857 -0.0963851
-2.63098 1.36141 -0.0979228
-2.62194 1.35344 -0.0964509
-2.62449 1.36857 -0.0963851


-2.62926 1.38046 -0.0901155
-2.62449 1.36857 -0.0963851
-2.618 1.37573 -0.0921206
-2.62926 1.38046 -0.0901155


-2.63594 1.37319 -0.0934597
-2.63098 1.36141 -0.0979228
-2.62449 1.36857 -0.0963851
-2.63594 1.37319 -0.0934597


-2.62258 1.38774 -0.0842492
-2.62926 1.38046 -0.0901155
-2.618 1.37573 -0.0921206
-2.62258 1.38774 -0.0842492


-2.6409 1.38496 -0.0829582
-2.65099 1.37912 -0.0817864
-2.63594 1.37319 -0.0934597
-2.6409 1.38496 -0.0829582


-2.65306 1.35159 -0.0899902
-2.6419 1.35509 -0.0956376
-2.65098 1.36308 -0.0906194
-2.65306 1.35159 -0.0899902


-2.6317 1.34664 -0.0949088
-2.62194 1.35344 -0.0964509
-2.63098 1.36141 -0.0979228
-2.6317 1.34664 -0.0949088


-2.64146 1.33983 -0.0896022
-2.6317 1.34664 -0.0949088
-2.6419 1.35509 -0.0956376
-2.64146 1.33983 -0.0896022


-2.64146 1.33983 -0.0896022
-2.63301 1.33157 -0.083338
-2.6317 1.34664 -0.0949088
-2.64146 1.33983 -0.0896022


-2.62718 1.39978 -0.0715511
-2.61217 1.41019 -0.0575261
-2.62259 1.4175 -0.0494754
-2.62718 1.39978 -0.0715511


-2.618 1.37573 -0.0921206
-2.61247 1.39353 -0.0764218
-2.62258 1.38774 -0.0842492
-2.618 1.37573 -0.0921206


-2.60269 1.38602 -0.0777551
-2.59387 1.39652 -0.0613437
-2.60547 1.40103 -0.0652808
-2.60269 1.38602 -0.0777551


-2.67786 1.22287 0.0675027
-2.67136 1.23316 0.063201
-2.68475 1.23844 0.0624727
-2.67786 1.22287 0.0675027


-2.65579 1.22177 0.0622623
-2.66729 1.2224 0.0651528
-2.66328 1.2118 0.0621012
-2.65579 1.22177 0.0622623


-2.65579 1.22177 0.0622623
-2.66196 1.23286 0.061278
-2.66729 1.2224 0.0651528
-2.65579 1.22177 0.0622623


-2.64924 1.22949 0.0596176
-2.65237 1.23752 0.056611
-2.66196 1.23286 0.061278
-2.64924 1.22949 0.0596176


-2.6461 1.22147 0.0597468
-2.64924 1.22949 0.0596176
-2.65579 1.22177 0.0622623
-2.6461 1.22147 0.0597468


-2.6461 1.22147 0.0597468
-2.64085 1.23184 0.0570464
-2.64924 1.22949 0.0596176
-2.6461 1.22147 0.0597468


-2.62703 1.23074 0.0548994
-2.63355 1.24189 0.0503473
-2.64085 1.23184 0.0570464
-2.62703 1.23074 0.0548994


-2.63506 1.25217 0.0409136
-2.64236 1.26356 0.0265659
-2.64691 1.25294 0.0414371
-2.63506 1.25217 0.0409136


-2.65532 1.24809 0.0482962
-2.64691 1.25294 0.0414371
-2.6609 1.25921 0.0356817
-2.65532 1.24809 0.0482962


-2.66372 1.24324 0.0546495
-2.65532 1.24809 0.0482962
-2.6609 1.25921 0.0356817
-2.66372 1.24324 0.0546495


-2.66372 1.24324 0.0546495
-2.66196 1.23286 0.061278
-2.65237 1.23752 0.056611
-2.66372 1.24324 0.0546495


-2.6246 1.25165 0.0409042
-2.6215 1.26239 0.0278681
-2.63506 1.25217 0.0409136
-2.6246 1.25165 0.0409042


-2.63355 1.24189 0.0503473
-2.6246 1.25165 0.0409042
-2.63506 1.25217 0.0409136
-2.63355 1.24189 0.0503473


-2.61413 1.25113 0.0415996
-2.6215 1.26239 0.0278681
-2.6246 1.25165 0.0409042
-2.61413 1.25113 0.0415996


-2.66355 1.26996 0.0198423
-2.67586 1.2761 0.0124895
-2.67178 1.26505 0.0293354
-2.66355 1.26996 0.0198423


-2.71273 1.31045 -0.0252238
-2.70093 1.31132 -0.0310935
-2.70527 1.3228 -0.0384446
-2.71273 1.31045 -0.0252238


-2.7137 1.33064 -0.0365237
-2.7189 1.31737 -0.0283402
-2.70527 1.3228 -0.0384446
-2.7137 1.33064 -0.0365237


-2.72453 1.30957 -0.0213
-2.71672 1.30127 -0.0147363
-2.71273 1.31045 -0.0252238
-2.72453 1.30957 -0.0213


-2.71273 1.31045 -0.0252238
-2.71672 1.30127 -0.0147363
-2.70666 1.30056 -0.0163843
-2.71273 1.31045 -0.0252238


-2.73346 1.314 -0.023115
-2.72453 1.30957 -0.0213
-2.72508 1.32429 -0.0291889
-2.73346 1.314 -0.023115


-2.74172 1.32201 -0.0253586
-2.73346 1.314 -0.023115
-2.72508 1.32429 -0.0291889
-2.74172 1.32201 -0.0253586


-2.74907 1.30396 -0.0191568
-2.74495 1.29237 -0.00755858
-2.73254 1.29946 -0.0119025
-2.74907 1.30396 -0.0191568


-2.74127 1.30898 -0.0204989
-2.74907 1.30396 -0.0191568
-2.73254 1.29946 -0.0119025
-2.74127 1.30898 -0.0204989


-2.73346 1.314 -0.023115
-2.74127 1.30898 -0.0204989
-2.73254 1.29946 -0.0119025
-2.73346 1.314 -0.023115


-2.73346 1.314 -0.023115
-2.74172 1.32201 -0.0253586
-2.74127 1.30898 -0.0204989
-2.73346 1.314 -0.023115


-2.75319 1.31555 -0.0258005
-2.7607 1.30884 -0.0267977
-2.74907 1.30396 -0.0191568
-2.75319 1.31555 -0.0258005


-2.73254 1.29946 -0.0119025
-2.72795 1.28819 0.00134866
-2.71672 1.30127 -0.0147363
-2.73254 1.29946 -0.0119025


-2.73346 1.314 -0.023115
-2.73254 1.29946 -0.0119025
-2.72453 1.30957 -0.0213
-2.73346 1.314 -0.023115


-2.74495 1.29237 -0.00755858
-2.72795 1.28819 0.00134866
-2.73254 1.29946 -0.0119025
-2.74495 1.29237 -0.00755858


-2.70666 1.30056 -0.0163843
-2.7054 1.28645 0.00279723
-2.69659 1.29985 -0.0188853
-2.70666 1.30056 -0.0163843


-2.72336 1.27691 0.0170193
-2.7156 1.2871 0.00306933
-2.72795 1.28819 0.00134866
-2.72336 1.27691 0.0170193


-2.69659 1.29985 -0.0188853
-2.68419 1.2881 -0.00522504
-2.68415 1.29853 -0.0218568
-2.69659 1.29985 -0.0188853


-2.7054 1.28645 0.00279723
-2.69521 1.28579 0.00160443
-2.69659 1.29985 -0.0188853
-2.7054 1.28645 0.00279723


-2.70839 1.27833 0.015219
-2.7054 1.28645 0.00279723
-2.7156 1.2871 0.00306933
-2.70839 1.27833 0.015219


-2.70839 1.27833 0.015219
-2.69953 1.27657 0.0168562
-2.7054 1.28645 0.00279723
-2.70839 1.27833 0.015219


-2.7054 1.28645 0.00279723
-2.69953 1.27657 0.0168562
-2.69521 1.28579 0.00160443
-2.7054 1.28645 0.00279723


-2.69912 1.19226 0.0549973
-2.69289 1.2021 0.0631643
-2.70312 1.20276 0.0649225
-2.69912 1.19226 0.0549973


-2.69912 1.19226 0.0549973
-2.68868 1.19176 0.0528205
-2.69289 1.2021 0.0631643
-2.69912 1.19226 0.0549973


-2.70615 1.18211 0.0431697
-2.69912 1.19226 0.0549973
-2.70957 1.19276 0.0565644
-2.70615 1.18211 0.0431697


-2.69612 1.18444 0.0451918
-2.69312 1.17662 0.0338345
-2.68415 1.18153 0.0392238
-2.69612 1.18444 0.0451918


-2.70615 1.18211 0.0431697
-2.69612 1.18444 0.0451918
-2.69912 1.19226 0.0549973
-2.70615 1.18211 0.0431697


-2.70615 1.18211 0.0431697
-2.70209 1.17171 0.0273512
-2.69612 1.18444 0.0451918
-2.70615 1.18211 0.0431697


-2.67743 1.1911 0.0496353
-2.6807 1.20204 0.0607918
-2.68868 1.19176 0.0528205
-2.67743 1.1911 0.0496353


-2.66934 1.17075 0.0200345
-2.67311 1.18115 0.0360694
-2.68025 1.17107 0.0232307
-2.66934 1.17075 0.0200345


-2.67446 1.21179 0.064984
-2.66328 1.2118 0.0621012
-2.66729 1.2224 0.0651528
-2.67446 1.21179 0.064984


-2.6807 1.20204 0.0607918
-2.67446 1.21179 0.064984
-2.68565 1.21177 0.0673589
-2.6807 1.20204 0.0607918


-2.67038 1.2013 0.0576456
-2.66328 1.2118 0.0621012
-2.67446 1.21179 0.064984
-2.67038 1.2013 0.0576456


-2.68419 1.2881 -0.00522504
-2.69067 1.2748 0.0180398
-2.67586 1.2761 0.0124895
-2.68419 1.2881 -0.00522504


-2.69532 1.26557 0.0328979
-2.68377 1.26597 0.0304047
-2.69067 1.2748 0.0180398
-2.69532 1.26557 0.0328979


-2.68377 1.26597 0.0304047
-2.67586 1.2761 0.0124895
-2.69067 1.2748 0.0180398
-2.68377 1.26597 0.0304047


-2.69532 1.26557 0.0328979
-2.69221 1.25388 0.0483006
-2.68377 1.26597 0.0304047
-2.69532 1.26557 0.0328979


-2.69953 1.27657 0.0168562
-2.69532 1.26557 0.0328979
-2.69067 1.2748 0.0180398
-2.69953 1.27657 0.0168562


-2.70688 1.26517 0.0344147
-2.7026 1.25441 0.0485061
-2.69532 1.26557 0.0328979
-2.70688 1.26517 0.0344147


-2.68183 1.25335 0.0474203
-2.6707 1.25458 0.0437973
-2.67178 1.26505 0.0293354
-2.68183 1.25335 0.0474203


-2.69404 1.23288 0.0670897
-2.68475 1.23844 0.0624727
-2.6964 1.24529 0.0581017
-2.69404 1.23288 0.0670897


-2.67136 1.23316 0.063201
-2.66196 1.23286 0.061278
-2.66372 1.24324 0.0546495
-2.67136 1.23316 0.063201


-2.69659 1.29985 -0.0188853
-2.68415 1.29853 -0.0218568
-2.68833 1.30985 -0.035769
-2.69659 1.29985 -0.0188853


-2.71273 1.31045 -0.0252238
-2.70666 1.30056 -0.0163843
-2.70093 1.31132 -0.0310935
-2.71273 1.31045 -0.0252238


-2.69521 1.28579 0.00160443
-2.68419 1.2881 -0.00522504
-2.69659 1.29985 -0.0188853
-2.69521 1.28579 0.00160443


-2.66771 1.28099 0.00207698
-2.67629 1.29304 -0.0160342
-2.67586 1.2761 0.0124895
-2.66771 1.28099 0.00207698


-2.65151 1.29608 -0.0285243
-2.66839 1.29799 -0.0270892
-2.65956 1.28589 -0.00855651
-2.65151 1.29608 -0.0285243


-2.67311 1.30932 -0.042767
-2.65994 1.31858 -0.0614891
-2.6779 1.32082 -0.0544612
-2.67311 1.30932 -0.042767


-2.77419 1.32498 -0.0343698
-2.76541 1.31988 -0.0308826
-2.76594 1.33527 -0.024919
-2.77419 1.32498 -0.0343698


-2.79802 1.32277 -0.053841
-2.78918 1.31492 -0.0483712
-2.7863 1.3238 -0.0432814
-2.79802 1.32277 -0.053841


-2.77988 1.31687 -0.0403502
-2.76541 1.31988 -0.0308826
-2.77419 1.32498 -0.0343698
-2.77988 1.31687 -0.0403502


-2.75598 1.29781 -0.0176088
-2.76376 1.28782 -0.0132347
-2.75594 1.27937 0.00176271
-2.75598 1.29781 -0.0176088


-2.7607 1.30884 -0.0267977
-2.75598 1.29781 -0.0176088
-2.74907 1.30396 -0.0191568
-2.7607 1.30884 -0.0267977


-2.76861 1.29888 -0.0264429
-2.76376 1.28782 -0.0132347
-2.75598 1.29781 -0.0176088
-2.76861 1.29888 -0.0264429


-2.78483 1.30353 -0.0427008
-2.76861 1.29888 -0.0264429
-2.77346 1.30994 -0.0351408
-2.78483 1.30353 -0.0427008


-2.78048 1.29214 -0.031367
-2.76376 1.28782 -0.0132347
-2.76861 1.29888 -0.0264429
-2.78048 1.29214 -0.031367


-2.7974 1.30475 -0.0556471
-2.79292 1.29331 -0.0448641
-2.78483 1.30353 -0.0427008
-2.7974 1.30475 -0.0556471


-2.77613 1.28075 -0.0156063
-2.76376 1.28782 -0.0132347
-2.78048 1.29214 -0.031367
-2.77613 1.28075 -0.0156063


-2.75598 1.29781 -0.0176088
-2.75594 1.27937 0.00176271
-2.74495 1.29237 -0.00755858
-2.75598 1.29781 -0.0176088


-2.78483 1.30353 -0.0427008
-2.78048 1.29214 -0.031367
-2.76861 1.29888 -0.0264429
-2.78483 1.30353 -0.0427008


-2.77613 1.28075 -0.0156063
-2.75594 1.27937 0.00176271
-2.76376 1.28782 -0.0132347
-2.77613 1.28075 -0.0156063


-2.77452 1.26694 0.00385698
-2.77613 1.28075 -0.0156063
-2.78395 1.27043 -0.00969848
-2.77452 1.26694 0.00385698


-2.7607 1.30884 -0.0267977
-2.75319 1.31555 -0.0258005
-2.76541 1.31988 -0.0308826
-2.7607 1.30884 -0.0267977


-2.76861 1.29888 -0.0264429
-2.7607 1.30884 -0.0267977
-2.77346 1.30994 -0.0351408
-2.76861 1.29888 -0.0264429


-2.75598 1.29781 -0.0176088
-2.74495 1.29237 -0.00755858
-2.74907 1.30396 -0.0191568
-2.75598 1.29781 -0.0176088


-2.73352 1.27759 0.0141194
-2.74495 1.29237 -0.00755858
-2.74369 1.27827 0.00962734
-2.73352 1.27759 0.0141194


-2.73254 1.29946 -0.0119025
-2.71672 1.30127 -0.0147363
-2.72453 1.30957 -0.0213
-2.73254 1.29946 -0.0119025


-2.67311 1.30932 -0.042767
-2.6779 1.32082 -0.0544612
-2.68833 1.30985 -0.035769
-2.67311 1.30932 -0.042767


-2.67629 1.29304 -0.0160342
-2.67311 1.30932 -0.042767
-2.68415 1.29853 -0.0218568
-2.67629 1.29304 -0.0160342


-2.66839 1.29799 -0.0270892
-2.65573 1.30733 -0.0466171
-2.67311 1.30932 -0.042767
-2.66839 1.29799 -0.0270892


-2.70115 1.34456 -0.0472078
-2.69194 1.33848 -0.0553743
-2.69578 1.35561 -0.0495439
-2.70115 1.34456 -0.0472078


-2.71408 1.34608 -0.0350577
-2.70268 1.33403 -0.0452092
-2.70115 1.34456 -0.0472078
-2.71408 1.34608 -0.0350577


-2.66299 1.35239 -0.0832019
-2.65451 1.34108 -0.0854004
-2.65306 1.35159 -0.0899902
-2.66299 1.35239 -0.0832019


-2.68144 1.34288 -0.0658766
-2.66857 1.34159 -0.0764182
-2.67291 1.35319 -0.0744739
-2.68144 1.34288 -0.0658766


-2.66983 1.33108 -0.0692104
-2.66094 1.32733 -0.0711333
-2.66857 1.34159 -0.0764182
-2.66983 1.33108 -0.0692104


-2.72665 1.23464 0.0651585
-2.73835 1.23539 0.0618939
-2.73399 1.22448 0.0686104
-2.72665 1.23464 0.0651585


-2.7215 1.24409 0.0585244
-2.73288 1.24377 0.0563891
-2.72665 1.23464 0.0651585
-2.7215 1.24409 0.0585244


-2.71557 1.2347 0.0665087
-2.7215 1.24409 0.0585244
-2.72665 1.23464 0.0651585
-2.71557 1.2347 0.0665087


-2.71012 1.2444 0.0592874
-2.7123 1.25715 0.0450589
-2.7215 1.24409 0.0585244
-2.71012 1.2444 0.0592874


-2.76552 1.24554 0.039624
-2.76757 1.25836 0.0214402
-2.77525 1.24824 0.0295807
-2.76552 1.24554 0.039624


-2.73513 1.25635 0.0417545
-2.74944 1.25515 0.0371458
-2.74478 1.24451 0.0515673
-2.73513 1.25635 0.0417545


-2.7215 1.24409 0.0585244
-2.7123 1.25715 0.0450589
-2.72371 1.25675 0.044218
-2.7215 1.24409 0.0585244


-2.74312 1.2623 0.0310297
-2.74944 1.25515 0.0371458
-2.73513 1.25635 0.0417545
-2.74312 1.2623 0.0310297


-2.73681 1.26945 0.0240429
-2.74312 1.2623 0.0310297
-2.73513 1.25635 0.0417545
-2.73681 1.26945 0.0240429


-2.73681 1.26945 0.0240429
-2.74369 1.27827 0.00962734
-2.74312 1.2623 0.0310297
-2.73681 1.26945 0.0240429


-2.74312 1.2623 0.0310297
-2.74369 1.27827 0.00962734
-2.7541 1.26578 0.0206064
-2.74312 1.2623 0.0310297


-2.70209 1.17171 0.0273512
-2.69312 1.17662 0.0338345
-2.69612 1.18444 0.0451918
-2.70209 1.17171 0.0273512


-2.70312 1.20276 0.0649225
-2.69711 1.21245 0.0693298
-2.70925 1.21849 0.0713322
-2.70312 1.20276 0.0649225


-2.6807 1.20204 0.0607918
-2.69289 1.2021 0.0631643
-2.68868 1.19176 0.0528205
-2.6807 1.20204 0.0607918


-2.68565 1.21177 0.0673589
-2.69711 1.21245 0.0693298
-2.69289 1.2021 0.0631643
-2.68565 1.21177 0.0673589


-2.6807 1.20204 0.0607918
-2.68565 1.21177 0.0673589
-2.69289 1.2021 0.0631643
-2.6807 1.20204 0.0607918


-2.66638 1.19094 0.04642
-2.67038 1.2013 0.0576456
-2.67743 1.1911 0.0496353
-2.66638 1.19094 0.04642


-2.67038 1.2013 0.0576456
-2.67446 1.21179 0.064984
-2.6807 1.20204 0.0607918
-2.67038 1.2013 0.0576456


-2.68843 1.22333 0.0693554
-2.69711 1.21245 0.0693298
-2.68565 1.21177 0.0673589
-2.68843 1.22333 0.0693554


-2.68475 1.23844 0.0624727
-2.69404 1.23288 0.0670897
-2.68843 1.22333 0.0693554
-2.68475 1.23844 0.0624727


-2.67546 1.244 0.0563055
-2.68475 1.23844 0.0624727
-2.67136 1.23316 0.063201
-2.67546 1.244 0.0563055


-2.67546 1.244 0.0563055
-2.68183 1.25335 0.0474203
-2.68475 1.23844 0.0624727
-2.67546 1.244 0.0563055


-2.69404 1.23288 0.0670897
-2.70406 1.23502 0.0665659
-2.70132 1.2228 0.0708501
-2.69404 1.23288 0.0670897


-2.67786 1.22287 0.0675027
-2.68475 1.23844 0.0624727
-2.68843 1.22333 0.0693554
-2.67786 1.22287 0.0675027


-2.6964 1.24529 0.0581017
-2.71012 1.2444 0.0592874
-2.70406 1.23502 0.0665659
-2.6964 1.24529 0.0581017


-2.7026 1.25441 0.0485061
-2.69221 1.25388 0.0483006
-2.69532 1.26557 0.0328979
-2.7026 1.25441 0.0485061


-2.68183 1.25335 0.0474203
-2.67178 1.26505 0.0293354
-2.68377 1.26597 0.0304047
-2.68183 1.25335 0.0474203


-2.66771 1.28099 0.00207698
-2.66839 1.29799 -0.0270892
-2.67629 1.29304 -0.0160342
-2.66771 1.28099 0.00207698


-2.72371 1.25675 0.044218
-2.7123 1.25715 0.0450589
-2.71642 1.26821 0.0299341
-2.72371 1.25675 0.044218


-2.73288 1.24377 0.0563891
-2.72371 1.25675 0.044218
-2.73513 1.25635 0.0417545
-2.73288 1.24377 0.0563891


-2.73288 1.24377 0.0563891
-2.7215 1.24409 0.0585244
-2.72371 1.25675 0.044218
-2.73288 1.24377 0.0563891


-2.71335 1.20342 0.0660347
-2.72196 1.19246 0.0567979
-2.70957 1.19276 0.0565644
-2.71335 1.20342 0.0660347


-2.71335 1.20342 0.0660347
-2.72556 1.20342 0.0660831
-2.72196 1.19246 0.0567979
-2.71335 1.20342 0.0660347


-2.72975 1.21389 0.069961
-2.74034 1.21433 0.0686668
-2.73623 1.20383 0.0658262
-2.72975 1.21389 0.069961


-2.68025 1.17107 0.0232307
-2.67479 1.16356 0.0105026
-2.66934 1.17075 0.0200345
-2.68025 1.17107 0.0232307


-2.60383 1.15504 -0.0290256
-2.59291 1.16169 -0.0219544
-2.60383 1.16883 -0.00733657
-2.60383 1.15504 -0.0290256


-2.51103 1.1599 -0.0164181
-2.51649 1.16627 -0.00942926
-2.52195 1.15383 -0.0283977
-2.51103 1.1599 -0.0164181


-2.77176 1.54625 -0.0637226
-2.76364 1.55701 -0.0700371
-2.78072 1.55993 -0.0829768
-2.77176 1.54625 -0.0637226


-2.70906 1.5326 0.000291161
-2.69879 1.52248 0.0168437
-2.68897 1.53322 0.00764731
-2.70906 1.5326 0.000291161


-2.69606 1.54329 -0.00563679
-2.70906 1.5326 0.000291161
-2.68897 1.53322 0.00764731
-2.69606 1.54329 -0.00563679


-2.67585 1.5436 0.00258152
-2.69606 1.54329 -0.00563679
-2.68897 1.53322 0.00764731
-2.67585 1.5436 0.00258152


-2.70129 1.55668 -0.0214991
-2.7141 1.54593 -0.0194754
-2.69606 1.54329 -0.00563679
-2.70129 1.55668 -0.0214991


-2.72254 1.53791 -0.0147909
-2.72026 1.52502 0.00557043
-2.70906 1.5326 0.000291161
-2.72254 1.53791 -0.0147909


-2.73372 1.64202 -0.0164277
-2.71605 1.63878 -0.0172246
-2.72345 1.65209 -0.00481613
-2.73372 1.64202 -0.0164277


-2.74592 1.63006 -0.0324962
-2.72789 1.62784 -0.0316148
-2.73372 1.64202 -0.0164277
-2.74592 1.63006 -0.0324962


-2.75163 1.60597 -0.0614714
-2.74473 1.59214 -0.0670409
-2.73511 1.60147 -0.0571524
-2.75163 1.60597 -0.0614714


-2.76689 1.60901 -0.0616849
-2.75163 1.60597 -0.0614714
-2.75709 1.62007 -0.0467143
-2.76689 1.60901 -0.0616849


-2.76097 1.59492 -0.0734268
-2.75841 1.58135 -0.0771654
-2.74473 1.59214 -0.0670409
-2.76097 1.59492 -0.0734268


-2.76689 1.60901 -0.0616849
-2.76097 1.59492 -0.0734268
-2.75163 1.60597 -0.0614714
-2.76689 1.60901 -0.0616849


-2.76689 1.60901 -0.0616849
-2.77847 1.59815 -0.0747488
-2.76097 1.59492 -0.0734268
-2.76689 1.60901 -0.0616849


-2.77408 1.62316 -0.0413302
-2.76689 1.60901 -0.0616849
-2.75709 1.62007 -0.0467143
-2.77408 1.62316 -0.0413302


-2.77847 1.59815 -0.0747488
-2.77406 1.58415 -0.0835226
-2.76097 1.59492 -0.0734268
-2.77847 1.59815 -0.0747488


-2.74473 1.59214 -0.0670409
-2.74104 1.57865 -0.0657504
-2.72696 1.5894 -0.0558086
-2.74473 1.59214 -0.0670409


-2.70014 1.63446 -0.0151263
-2.69466 1.6205 -0.021286
-2.68393 1.63169 -0.00867372
-2.70014 1.63446 -0.0151263


-2.71605 1.63878 -0.0172246
-2.70014 1.63446 -0.0151263
-2.70458 1.64875 -0.00572329
-2.71605 1.63878 -0.0172246


-2.71247 1.62332 -0.0294833
-2.69466 1.6205 -0.021286
-2.70014 1.63446 -0.0151263
-2.71247 1.62332 -0.0294833


-2.73851 1.61685 -0.0464581
-2.72216 1.61391 -0.0417154
-2.72789 1.62784 -0.0316148
-2.73851 1.61685 -0.0464581


-2.70715 1.60939 -0.0353293
-2.69466 1.6205 -0.021286
-2.71247 1.62332 -0.0294833
-2.70715 1.60939 -0.0353293


-2.64668 1.58669 -0.00142884
-2.65691 1.57568 -0.00507066
-2.64414 1.57327 -0.000595123
-2.64668 1.58669 -0.00142884


-2.65489 1.60063 -0.00296024
-2.64668 1.58669 -0.00142884
-2.63801 1.59488 0.00275404
-2.65489 1.60063 -0.00296024


-2.65489 1.60063 -0.00296024
-2.66787 1.58976 -0.0117798
-2.64668 1.58669 -0.00142884
-2.65489 1.60063 -0.00296024


-2.7141 1.54593 -0.0194754
-2.72254 1.53791 -0.0147909
-2.70906 1.5326 0.000291161
-2.7141 1.54593 -0.0194754


-2.71934 1.55978 -0.0377862
-2.7141 1.54593 -0.0194754
-2.70129 1.55668 -0.0214991
-2.71934 1.55978 -0.0377862


-2.71934 1.55978 -0.0377862
-2.73054 1.55155 -0.0383832
-2.7141 1.54593 -0.0194754
-2.71934 1.55978 -0.0377862


-2.70672 1.5706 -0.0352556
-2.69653 1.58153 -0.0312397
-2.71096 1.58669 -0.0434715
-2.70672 1.5706 -0.0352556


-2.68602 1.55399 -0.00982913
-2.68709 1.57022 -0.0204066
-2.70129 1.55668 -0.0214991
-2.68602 1.55399 -0.00982913


-2.69606 1.54329 -0.00563679
-2.68602 1.55399 -0.00982913
-2.70129 1.55668 -0.0214991
-2.69606 1.54329 -0.00563679


-2.67585 1.5436 0.00258152
-2.66439 1.55125 0.00106013
-2.68602 1.55399 -0.00982913
-2.67585 1.5436 0.00258152


-2.67563 1.57851 -0.0155632
-2.68371 1.59258 -0.0224251
-2.69653 1.58153 -0.0312397
-2.67563 1.57851 -0.0155632


-2.73054 1.55155 -0.0383832
-2.73817 1.54055 -0.0298275
-2.72254 1.53791 -0.0147909
-2.73054 1.55155 -0.0383832


-2.73363 1.565 -0.0536306
-2.73054 1.55155 -0.0383832
-2.71934 1.55978 -0.0377862
-2.73363 1.565 -0.0536306


-2.73363 1.565 -0.0536306
-2.74954 1.56766 -0.0678303
-2.74827 1.5543 -0.0556909
-2.73363 1.565 -0.0536306


-2.66996 1.56477 -0.00786524
-2.66439 1.55125 0.00106013
-2.65119 1.56213 -7.02089e-05
-2.66996 1.56477 -0.00786524


-2.68709 1.57022 -0.0204066
-2.66996 1.56477 -0.00786524
-2.67563 1.57851 -0.0155632
-2.68709 1.57022 -0.0204066


-2.68709 1.57022 -0.0204066
-2.68602 1.55399 -0.00982913
-2.66996 1.56477 -0.00786524
-2.68709 1.57022 -0.0204066


-2.66996 1.56477 -0.00786524
-2.68602 1.55399 -0.00982913
-2.66439 1.55125 0.00106013
-2.66996 1.56477 -0.00786524


-2.67072 1.5139 0.025632
-2.66569 1.50071 0.0312033
-2.6519 1.51147 0.0225734
-2.67072 1.5139 0.025632


-2.69897 1.50594 0.0357571
-2.67825 1.50715 0.0316169
-2.68361 1.52019 0.0214015
-2.69897 1.50594 0.0357571


-2.70655 1.49886 0.0441172
-2.70514 1.48601 0.0558461
-2.69374 1.4847 0.0513748
-2.70655 1.49886 0.0441172


-2.69879 1.52248 0.0168437
-2.71522 1.51202 0.0268162
-2.69897 1.50594 0.0357571
-2.69879 1.52248 0.0168437


-2.69374 1.4847 0.0513748
-2.69597 1.473 0.0569957
-2.68234 1.4834 0.0452352
-2.69374 1.4847 0.0513748


-2.68782 1.49642 0.0417586
-2.69374 1.4847 0.0513748
-2.68234 1.4834 0.0452352
-2.68782 1.49642 0.0417586


-2.70514 1.48601 0.0558461
-2.69597 1.473 0.0569957
-2.69374 1.4847 0.0513748
-2.70514 1.48601 0.0558461


-2.7175 1.50013 0.0430338
-2.71617 1.4881 0.0573248
-2.70655 1.49886 0.0441172
-2.7175 1.50013 0.0430338


-2.71522 1.51202 0.0268162
-2.7175 1.50013 0.0430338
-2.70655 1.49886 0.0441172
-2.71522 1.51202 0.0268162


-2.72845 1.5014 0.0398674
-2.72718 1.48941 0.0571618
-2.7175 1.50013 0.0430338
-2.72845 1.5014 0.0398674


-2.71617 1.4881 0.0573248
-2.71872 1.47542 0.0694633
-2.70734 1.47421 0.0642688
-2.71617 1.4881 0.0573248


-2.67401 1.49205 0.0379888
-2.6702 1.47706 0.0373107
-2.66074 1.48774 0.03155
-2.67401 1.49205 0.0379888


-2.70655 1.49886 0.0441172
-2.69374 1.4847 0.0513748
-2.68782 1.49642 0.0417586
-2.70655 1.49886 0.0441172


-2.69597 1.473 0.0569957
-2.68414 1.46673 0.0471968
-2.68234 1.4834 0.0452352
-2.69597 1.473 0.0569957


-2.66074 1.48774 0.03155
-2.64897 1.48652 0.0249555
-2.64677 1.4984 0.0239707
-2.66074 1.48774 0.03155


-2.71247 1.62332 -0.0294833
-2.71605 1.63878 -0.0172246
-2.72789 1.62784 -0.0316148
-2.71247 1.62332 -0.0294833


-2.68919 1.60654 -0.0238383
-2.69466 1.6205 -0.021286
-2.70715 1.60939 -0.0353293
-2.68919 1.60654 -0.0238383


-2.68371 1.59258 -0.0224251
-2.68919 1.60654 -0.0238383
-2.70184 1.59546 -0.0359265
-2.68371 1.59258 -0.0224251


-2.68371 1.59258 -0.0224251
-2.66866 1.60353 -0.0104339
-2.68919 1.60654 -0.0238383
-2.68371 1.59258 -0.0224251


-2.68393 1.63169 -0.00867372
-2.66385 1.62834 0.00140975
-2.6697 1.64253 0.00421566
-2.68393 1.63169 -0.00867372


-2.64539 1.62539 0.0104643
-2.66385 1.62834 0.00140975
-2.6581 1.61438 -0.000684483
-2.64539 1.62539 0.0104643


-2.64163 1.64871 0.0206589
-2.65131 1.63943 0.0127833
-2.63598 1.63437 0.0186761
-2.64163 1.64871 0.0206589


-2.65731 1.65364 0.0139847
-2.6633 1.66786 0.0136684
-2.67555 1.65671 0.0071773
-2.65731 1.65364 0.0139847


-2.6697 1.64253 0.00421566
-2.65731 1.65364 0.0139847
-2.67555 1.65671 0.0071773
-2.6697 1.64253 0.00421566


-2.56461 1.73759 0.0156609
-2.55851 1.7255 0.0414019
-2.54863 1.73713 0.0349298
-2.56461 1.73759 0.0156609


-2.57901 1.73502 0.00469218
-2.56461 1.73759 0.0156609
-2.57072 1.74967 -0.0124106
-2.57901 1.73502 0.00469218


-2.57901 1.73502 0.00469218
-2.57086 1.722 0.0329932
-2.56461 1.73759 0.0156609
-2.57901 1.73502 0.00469218


-2.58572 1.75237 -0.0310845
-2.57901 1.73502 0.00469218
-2.57072 1.74967 -0.0124106
-2.58572 1.75237 -0.0310845


-2.5887 1.72407 0.0125438
-2.5824 1.71021 0.0362051
-2.57086 1.722 0.0329932
-2.5887 1.72407 0.0125438


-2.60269 1.75059 -0.039543
-2.5874 1.76628 -0.0547495
-2.60565 1.76263 -0.058227
-2.60269 1.75059 -0.039543


-2.68759 1.68593 0.0115547
-2.6942 1.70061 0.0122879
-2.70599 1.68929 0.0166205
-2.68759 1.68593 0.0115547


-2.68155 1.67128 0.00981342
-2.68759 1.68593 0.0115547
-2.69866 1.67461 0.0104658
-2.68155 1.67128 0.00981342


-2.69249 1.65999 0.00403346
-2.68155 1.67128 0.00981342
-2.69866 1.67461 0.0104658
-2.69249 1.65999 0.00403346


-2.71059 1.66333 0.00490633
-2.69249 1.65999 0.00403346
-2.69866 1.67461 0.0104658
-2.71059 1.66333 0.00490633


-2.68929 1.64567 -0.0031238
-2.67555 1.65671 0.0071773
-2.69249 1.65999 0.00403346
-2.68929 1.64567 -0.0031238


-2.67555 1.65671 0.0071773
-2.6633 1.66786 0.0136684
-2.68155 1.67128 0.00981342
-2.67555 1.65671 0.0071773


-2.67567 1.6972 0.00804338
-2.6942 1.70061 0.0122879
-2.68759 1.68593 0.0115547
-2.67567 1.6972 0.00804338


-2.73511 1.60147 -0.0571524
-2.72696 1.5894 -0.0558086
-2.71759 1.59844 -0.0470684
-2.73511 1.60147 -0.0571524


-2.75163 1.60597 -0.0614714
-2.73511 1.60147 -0.0571524
-2.73851 1.61685 -0.0464581
-2.75163 1.60597 -0.0614714


-2.74473 1.59214 -0.0670409
-2.72696 1.5894 -0.0558086
-2.73511 1.60147 -0.0571524
-2.74473 1.59214 -0.0670409


-2.76097 1.59492 -0.0734268
-2.74473 1.59214 -0.0670409
-2.75163 1.60597 -0.0614714
-2.76097 1.59492 -0.0734268


-2.77406 1.58415 -0.0835226
-2.75841 1.58135 -0.0771654
-2.76097 1.59492 -0.0734268
-2.77406 1.58415 -0.0835226


-2.76883 1.57053 -0.0817036
-2.74954 1.56766 -0.0678303
-2.75841 1.58135 -0.0771654
-2.76883 1.57053 -0.0817036


-2.74104 1.57865 -0.0657504
-2.73363 1.565 -0.0536306
-2.7246 1.57368 -0.0513157
-2.74104 1.57865 -0.0657504


-2.75841 1.58135 -0.0771654
-2.74104 1.57865 -0.0657504
-2.74473 1.59214 -0.0670409
-2.75841 1.58135 -0.0771654


-2.74954 1.56766 -0.0678303
-2.73363 1.565 -0.0536306
-2.74104 1.57865 -0.0657504
-2.74954 1.56766 -0.0678303


-2.55682 1.16914 -0.0130899
-2.56016 1.16096 -0.0264998
-2.54924 1.16723 -0.015419
-2.55682 1.16914 -0.0130899


-2.55349 1.17732 0.000350557
-2.55682 1.16914 -0.0130899
-2.54924 1.16723 -0.015419
-2.55349 1.17732 0.000350557


-2.55349 1.17732 0.000350557
-2.55773 1.1874 0.0157511
-2.56159 1.17597 -0.00218995
-2.55349 1.17732 0.000350557


-2.54174 1.20201 0.0360605
-2.55401 1.20803 0.041892
-2.55003 1.19758 0.0301879
-2.54174 1.20201 0.0360605


-2.52516 1.2171 0.0505704
-2.5378 1.21673 0.0500719
-2.53346 1.20645 0.041344
-2.52516 1.2171 0.0505704


-2.51446 1.21666 0.0500187
-2.52516 1.2171 0.0505704
-2.52116 1.20666 0.0420726
-2.51446 1.21666 0.0500187


-2.51041 1.20624 0.0418417
-2.51446 1.21666 0.0500187
-2.52116 1.20666 0.0420726
-2.51041 1.20624 0.0418417


-2.50375 1.21623 0.0489768
-2.50974 1.22692 0.0544425
-2.51446 1.21666 0.0500187
-2.50375 1.21623 0.0489768


-2.52916 1.22754 0.0559486
-2.5378 1.21673 0.0500719
-2.52516 1.2171 0.0505704
-2.52916 1.22754 0.0559486


-2.54939 1.22335 0.0535006
-2.55803 1.21855 0.0502983
-2.54591 1.21238 0.0462932
-2.54939 1.22335 0.0535006


-2.5378 1.21673 0.0500719
-2.54939 1.22335 0.0535006
-2.54591 1.21238 0.0462932
-2.5378 1.21673 0.0500719


-2.54076 1.22815 0.0559313
-2.54655 1.23744 0.0570621
-2.54939 1.22335 0.0535006
-2.54076 1.22815 0.0559313


-2.53731 1.24882 0.0557467
-2.54916 1.24955 0.05412
-2.54655 1.23744 0.0570621
-2.53731 1.24882 0.0557467


-2.51125 1.2582 0.0500149
-2.52038 1.2585 0.0512338
-2.51872 1.24821 0.0555625
-2.51125 1.2582 0.0500149


-2.52038 1.2585 0.0512338
-2.51566 1.26892 0.043795
-2.5278 1.26974 0.0437379
-2.52038 1.2585 0.0512338


-2.54591 1.21238 0.0462932
-2.55401 1.20803 0.041892
-2.54174 1.20201 0.0360605
-2.54591 1.21238 0.0462932


-2.54076 1.22815 0.0559313
-2.54939 1.22335 0.0535006
-2.5378 1.21673 0.0500719
-2.54076 1.22815 0.0559313


-2.55803 1.21855 0.0502983
-2.55401 1.20803 0.041892
-2.54591 1.21238 0.0462932
-2.55803 1.21855 0.0502983


-2.55429 1.23326 0.0560975
-2.56204 1.22907 0.0546231
-2.54939 1.22335 0.0535006
-2.55429 1.23326 0.0560975


-2.56204 1.22907 0.0546231
-2.57506 1.22855 0.053423
-2.57069 1.21818 0.0495058
-2.56204 1.22907 0.0546231


-2.54939 1.22335 0.0535006
-2.56204 1.22907 0.0546231
-2.55803 1.21855 0.0502983
-2.54939 1.22335 0.0535006


-2.54655 1.23744 0.0570621
-2.55429 1.23326 0.0560975
-2.54939 1.22335 0.0535006
-2.54655 1.23744 0.0570621


-2.54655 1.23744 0.0570621
-2.54916 1.24955 0.05412
-2.557 1.24166 0.0554008
-2.54655 1.23744 0.0570621


-2.53319 1.23807 0.0577814
-2.54655 1.23744 0.0570621
-2.54076 1.22815 0.0559313
-2.53319 1.23807 0.0577814


-2.557 1.24166 0.0554008
-2.55971 1.25007 0.0519577
-2.56774 1.23845 0.054394
-2.557 1.24166 0.0554008


-2.54655 1.23744 0.0570621
-2.557 1.24166 0.0554008
-2.55429 1.23326 0.0560975
-2.54655 1.23744 0.0570621


-2.54916 1.24955 0.05412
-2.55971 1.25007 0.0519577
-2.557 1.24166 0.0554008
-2.54916 1.24955 0.05412


-2.56774 1.23845 0.054394
-2.57025 1.25059 0.0493615
-2.57952 1.23915 0.0526244
-2.56774 1.23845 0.054394


-2.54116 1.2811 0.0310478
-2.5278 1.26974 0.0437379
-2.5289 1.28019 0.0345526
-2.54116 1.2811 0.0310478


-2.56598 1.25913 0.0443471
-2.57025 1.25059 0.0493615
-2.55971 1.25007 0.0519577
-2.56598 1.25913 0.0443471


-2.55999 1.26928 0.0368472
-2.56598 1.25913 0.0443471
-2.55548 1.2586 0.0476319
-2.55999 1.26928 0.0368472


-2.57647 1.25967 0.0407196
-2.57025 1.25059 0.0493615
-2.56598 1.25913 0.0443471
-2.57647 1.25967 0.0407196


-2.5289 1.28019 0.0345526
-2.51775 1.28191 0.03331
-2.52207 1.29315 0.0231541
-2.5289 1.28019 0.0345526


-2.54778 1.29768 0.0100922
-2.54116 1.2811 0.0310478
-2.53324 1.29122 0.022985
-2.54778 1.29768 0.0100922


-2.5278 1.26974 0.0437379
-2.51775 1.28191 0.03331
-2.5289 1.28019 0.0345526
-2.5278 1.26974 0.0437379


-2.53608 1.26489 0.0468081
-2.5278 1.26974 0.0437379
-2.54116 1.2811 0.0310478
-2.53608 1.26489 0.0468081


-2.54435 1.26004 0.0490338
-2.53608 1.26489 0.0468081
-2.54884 1.27092 0.038927
-2.54435 1.26004 0.0490338


-2.54435 1.26004 0.0490338
-2.53731 1.24882 0.0557467
-2.53608 1.26489 0.0468081
-2.54435 1.26004 0.0490338


-2.50514 1.26837 0.0418305
-2.51125 1.2582 0.0500149
-2.49748 1.25311 0.0485768
-2.50514 1.26837 0.0418305


-2.49677 1.28068 0.0288878
-2.50514 1.26837 0.0418305
-2.49461 1.26782 0.0381639
-2.49677 1.28068 0.0288878


-2.51566 1.26892 0.043795
-2.51125 1.2582 0.0500149
-2.50514 1.26837 0.0418305
-2.51566 1.26892 0.043795


-2.5278 1.26974 0.0437379
-2.51566 1.26892 0.043795
-2.51775 1.28191 0.03331
-2.5278 1.26974 0.0437379


-2.52038 1.2585 0.0512338
-2.51125 1.2582 0.0500149
-2.51566 1.26892 0.043795
-2.52038 1.2585 0.0512338


-2.53608 1.26489 0.0468081
-2.52884 1.25366 0.0540849
-2.5278 1.26974 0.0437379
-2.53608 1.26489 0.0468081


-2.50683 1.24748 0.0536558
-2.51418 1.23746 0.0566349
-2.50087 1.238 0.0539815
-2.50683 1.24748 0.0536558


-2.52884 1.25366 0.0540849
-2.51872 1.24821 0.0555625
-2.52038 1.2585 0.0512338
-2.52884 1.25366 0.0540849


-2.5278 1.26974 0.0437379
-2.52884 1.25366 0.0540849
-2.52038 1.2585 0.0512338
-2.5278 1.26974 0.0437379


-2.53731 1.24882 0.0557467
-2.53319 1.23807 0.0577814
-2.52884 1.25366 0.0540849
-2.53731 1.24882 0.0557467


-2.52369 1.23776 0.0575694
-2.52916 1.22754 0.0559486
-2.51945 1.22723 0.0554836
-2.52369 1.23776 0.0575694


-2.52884 1.25366 0.0540849
-2.53319 1.23807 0.0577814
-2.52369 1.23776 0.0575694
-2.52884 1.25366 0.0540849


-2.53731 1.24882 0.0557467
-2.54655 1.23744 0.0570621
-2.53319 1.23807 0.0577814
-2.53731 1.24882 0.0557467


-2.59484 1.23068 0.0526717
-2.60586 1.22978 0.0528975
-2.60358 1.21965 0.0511856
-2.59484 1.23068 0.0526717


-2.57952 1.23915 0.0526244
-2.58924 1.24036 0.0510592
-2.58495 1.22962 0.0529599
-2.57952 1.23915 0.0526244


-2.56774 1.23845 0.054394
-2.57952 1.23915 0.0526244
-2.57506 1.22855 0.053423
-2.56774 1.23845 0.054394


-2.584 1.2498 0.0468547
-2.59354 1.25113 0.0440294
-2.58924 1.24036 0.0510592
-2.584 1.2498 0.0468547


-2.59354 1.25113 0.0440294
-2.60308 1.25247 0.0413545
-2.59896 1.24157 0.0496315
-2.59354 1.25113 0.0440294


-2.58924 1.24036 0.0510592
-2.59354 1.25113 0.0440294
-2.59896 1.24157 0.0496315
-2.58924 1.24036 0.0510592


-2.584 1.2498 0.0468547
-2.58848 1.26044 0.0364023
-2.59354 1.25113 0.0440294
-2.584 1.2498 0.0468547


-2.60004 1.26744 0.0246512
-2.60942 1.26154 0.0303685
-2.60308 1.25247 0.0413545
-2.60004 1.26744 0.0246512


-2.59766 1.28226 0.00340992
-2.60004 1.26744 0.0246512
-2.59067 1.27334 0.0196462
-2.59766 1.28226 0.00340992


-2.61144 1.27458 0.0111624
-2.60942 1.26154 0.0303685
-2.60004 1.26744 0.0246512
-2.61144 1.27458 0.0111624


-2.57069 1.21818 0.0495058
-2.58136 1.21863 0.0495991
-2.57705 1.20824 0.0418546
-2.57069 1.21818 0.0495058


-2.56774 1.23845 0.054394
-2.57506 1.22855 0.053423
-2.56204 1.22907 0.0546231
-2.56774 1.23845 0.054394


-2.57239 1.19817 0.0306824
-2.5828 1.19885 0.0322091
-2.57937 1.18813 0.0175523
-2.57239 1.19817 0.0306824


-2.56636 1.1828 0.00866879
-2.57239 1.19817 0.0306824
-2.57937 1.18813 0.0175523
-2.56636 1.1828 0.00866879


-2.56198 1.19749 0.0296694
-2.56633 1.20782 0.041341
-2.57239 1.19817 0.0306824
-2.56198 1.19749 0.0296694


-2.55803 1.21855 0.0502983
-2.56633 1.20782 0.041341
-2.55401 1.20803 0.041892
-2.55803 1.21855 0.0502983


-2.57705 1.20824 0.0418546
-2.5828 1.19885 0.0322091
-2.57239 1.19817 0.0306824
-2.57705 1.20824 0.0418546


-2.57069 1.21818 0.0495058
-2.57705 1.20824 0.0418546
-2.56633 1.20782 0.041341
-2.57069 1.21818 0.0495058


-2.58777 1.20866 0.042841
-2.5828 1.19885 0.0322091
-2.57705 1.20824 0.0418546
-2.58777 1.20866 0.042841


-2.58136 1.21863 0.0495991
-2.59203 1.21907 0.0500831
-2.58777 1.20866 0.042841
-2.58136 1.21863 0.0495991


-2.57506 1.22855 0.053423
-2.58136 1.21863 0.0495991
-2.57069 1.21818 0.0495058
-2.57506 1.22855 0.053423


-2.58495 1.22962 0.0529599
-2.59203 1.21907 0.0500831
-2.58136 1.21863 0.0495991
-2.58495 1.22962 0.0529599


-2.57952 1.23915 0.0526244
-2.58495 1.22962 0.0529599
-2.57506 1.22855 0.053423
-2.57952 1.23915 0.0526244


-2.59484 1.23068 0.0526717
-2.59203 1.21907 0.0500831
-2.58495 1.22962 0.0529599
-2.59484 1.23068 0.0526717


-2.6092 1.20951 0.0464408
-2.6206 1.21005 0.0492641
-2.61527 1.19937 0.0388241
-2.6092 1.20951 0.0464408


-2.60608 1.20172 0.039018
-2.6092 1.20951 0.0464408
-2.61527 1.19937 0.0388241
-2.60608 1.20172 0.039018


-2.60296 1.19394 0.0294809
-2.60608 1.20172 0.039018
-2.61527 1.19937 0.0388241
-2.60296 1.19394 0.0294809


-2.60296 1.19394 0.0294809
-2.59377 1.19858 0.0332823
-2.60608 1.20172 0.039018
-2.60296 1.19394 0.0294809


-2.5978 1.20897 0.0441817
-2.60358 1.21965 0.0511856
-2.6092 1.20951 0.0464408
-2.5978 1.20897 0.0441817


-2.59203 1.21907 0.0500831
-2.60358 1.21965 0.0511856
-2.5978 1.20897 0.0441817
-2.59203 1.21907 0.0500831


-2.57705 1.20824 0.0418546
-2.58136 1.21863 0.0495991
-2.58777 1.20866 0.042841
-2.57705 1.20824 0.0418546


-2.59484 1.23068 0.0526717
-2.60358 1.21965 0.0511856
-2.59203 1.21907 0.0500831
-2.59484 1.23068 0.0526717


-2.60586 1.22978 0.0528975
-2.61448 1.22502 0.0536262
-2.60358 1.21965 0.0511856
-2.60586 1.22978 0.0528975


-2.58199 1.16819 -0.0136243
-2.57654 1.16136 -0.0254544
-2.57108 1.16787 -0.0152769
-2.58199 1.16819 -0.0136243


-2.50557 1.15354 -0.0224389
-2.49465 1.14724 -0.0248808
-2.49465 1.1595 -0.0113027
-2.50557 1.15354 -0.0224389


-2.77348 1.66238 0.023319
-2.77728 1.67423 0.0411657
-2.7883 1.66315 0.0327188
-2.77348 1.66238 0.023319


-2.78462 1.65129 0.0115167
-2.77348 1.66238 0.023319
-2.7883 1.66315 0.0327188
-2.78462 1.65129 0.0115167


-2.75121 1.68456 0.0364767
-2.75523 1.69638 0.0463383
-2.76625 1.6853 0.0458841
-2.75121 1.68456 0.0364767


-2.7704 1.72156 0.056818
-2.76648 1.70966 0.0565847
-2.75151 1.7203 0.0466302
-2.7704 1.72156 0.056818


-2.82159 1.64266 0.0189811
-2.83308 1.64407 0.0298388
-2.82081 1.63048 -0.00523976
-2.82159 1.64266 0.0189811


-2.8101 1.64124 0.00840858
-2.82159 1.64266 0.0189811
-2.82081 1.63048 -0.00523976
-2.8101 1.64124 0.00840858


-2.8101 1.64124 0.00840858
-2.81799 1.65385 0.0363197
-2.82159 1.64266 0.0189811
-2.8101 1.64124 0.00840858


-2.8071 1.66472 0.0462052
-2.81487 1.67248 0.0602435
-2.81799 1.65385 0.0363197
-2.8071 1.66472 0.0462052


-2.7883 1.66315 0.0327188
-2.8071 1.66472 0.0462052
-2.79932 1.65207 0.021355
-2.7883 1.66315 0.0327188


-2.80008 1.67656 0.056746
-2.81487 1.67248 0.0602435
-2.8071 1.66472 0.0462052
-2.80008 1.67656 0.056746


-2.81487 1.67248 0.0602435
-2.82262 1.68998 0.0753933
-2.83372 1.674 0.0704442
-2.81487 1.67248 0.0602435


-2.62567 1.14833 -0.0297396
-2.62567 1.13937 -0.0410046
-2.61475 1.14824 -0.034641
-2.62567 1.14833 -0.0297396


-2.62567 1.13937 -0.0410046
-2.62567 1.13041 -0.0500494
-2.61475 1.1343 -0.0515398
-2.62567 1.13937 -0.0410046


-2.63658 1.1413 -0.0337647
-2.62567 1.13937 -0.0410046
-2.62567 1.14833 -0.0297396
-2.63658 1.1413 -0.0337647


-2.63658 1.1413 -0.0337647
-2.63658 1.13041 -0.0448753
-2.62567 1.13937 -0.0410046
-2.63658 1.1413 -0.0337647


-2.63658 1.13041 -0.0448753
-2.6475 1.13411 -0.0368789
-2.6475 1.12497 -0.044235
-2.63658 1.13041 -0.0448753


-2.63658 1.15554 -0.0147188
-2.63658 1.1413 -0.0337647
-2.62567 1.14833 -0.0297396
-2.63658 1.15554 -0.0147188


-2.6475 1.14851 -0.0200289
-2.6475 1.13411 -0.0368789
-2.63658 1.1413 -0.0337647
-2.6475 1.14851 -0.0200289


-2.64204 1.16283 -0.00157525
-2.65296 1.15583 -0.00767617
-2.6475 1.14851 -0.0200289
-2.64204 1.16283 -0.00157525


-2.63658 1.16979 0.00673204
-2.64204 1.16283 -0.00157525
-2.63658 1.15554 -0.0147188
-2.63658 1.16979 0.00673204


-2.6475 1.17011 0.0116011
-2.65296 1.15583 -0.00767617
-2.64204 1.16283 -0.00157525
-2.6475 1.17011 0.0116011


-2.65296 1.14136 -0.0270358
-2.65842 1.13042 -0.0364851
-2.6475 1.13411 -0.0368789
-2.65296 1.14136 -0.0270358


-2.6475 1.14851 -0.0200289
-2.65296 1.14136 -0.0270358
-2.6475 1.13411 -0.0368789
-2.6475 1.14851 -0.0200289


-2.65842 1.1486 -0.0159726
-2.66934 1.14134 -0.0224349
-2.66115 1.14135 -0.0244177
-2.65842 1.1486 -0.0159726


-2.65296 1.15583 -0.00767617
-2.65842 1.1486 -0.0159726
-2.6475 1.14851 -0.0200289
-2.65296 1.15583 -0.00767617


-2.66934 1.15604 -0.0022225
-2.68025 1.14878 -0.010719
-2.66934 1.14134 -0.0224349
-2.66934 1.15604 -0.0022225


-2.6475 1.12497 -0.044235
-2.65842 1.11951 -0.0434787
-2.6475 1.11582 -0.0483369
-2.6475 1.12497 -0.044235


-2.60383 1.11954 -0.0678553
-2.61475 1.11564 -0.0643843
-2.60383 1.10472 -0.0712406
-2.60383 1.11954 -0.0678553


-2.59291 1.13039 -0.0638638
-2.60383 1.1304 -0.0600036
-2.59291 1.11955 -0.0719756
-2.59291 1.13039 -0.0638638


-2.61475 1.1265 -0.0584551
-2.61475 1.11564 -0.0643843
-2.60383 1.11954 -0.0678553
-2.61475 1.1265 -0.0584551


-2.62567 1.13041 -0.0500494
-2.61475 1.1265 -0.0584551
-2.61475 1.1343 -0.0515398
-2.62567 1.13041 -0.0500494


-2.62567 1.13041 -0.0500494
-2.62567 1.11953 -0.0572729
-2.61475 1.1265 -0.0584551
-2.62567 1.13041 -0.0500494


-2.49465 1.1388 -0.0325491
-2.49465 1.13035 -0.0383679
-2.48373 1.13505 -0.0301494
-2.49465 1.1388 -0.0325491


-2.50557 1.14113 -0.0358397
-2.49465 1.1388 -0.0325491
-2.49465 1.14724 -0.0248808
-2.50557 1.14113 -0.0358397


-2.50557 1.14113 -0.0358397
-2.50557 1.13036 -0.0444226
-2.49465 1.1388 -0.0325491
-2.50557 1.14113 -0.0358397


-2.51649 1.14743 -0.0342162
-2.51649 1.13486 -0.0470053
-2.50557 1.14113 -0.0358397
-2.51649 1.14743 -0.0342162


-2.51103 1.1599 -0.0164181
-2.51649 1.14743 -0.0342162
-2.50557 1.15354 -0.0224389
-2.51103 1.1599 -0.0164181


-2.50557 1.16595 -0.00662661
-2.51103 1.1599 -0.0164181
-2.50557 1.15354 -0.0224389
-2.50557 1.16595 -0.00662661


-2.51649 1.16627 -0.00942926
-2.52741 1.16023 -0.0213343
-2.52195 1.15383 -0.0283977
-2.51649 1.16627 -0.00942926


-2.52195 1.14119 -0.043587
-2.52741 1.13037 -0.0562452
-2.51649 1.13486 -0.0470053
-2.52195 1.14119 -0.043587


-2.52195 1.15383 -0.0283977
-2.52741 1.14752 -0.0385655
-2.51649 1.14743 -0.0342162
-2.52195 1.15383 -0.0283977


-2.51103 1.1599 -0.0164181
-2.52195 1.15383 -0.0283977
-2.51649 1.14743 -0.0342162
-2.51103 1.1599 -0.0164181


-2.52741 1.16023 -0.0213343
-2.52741 1.14752 -0.0385655
-2.52195 1.15383 -0.0283977
-2.52741 1.16023 -0.0213343


-2.53832 1.15404 -0.0334015
-2.54924 1.1477 -0.0449087
-2.53832 1.14117 -0.0501958
-2.53832 1.15404 -0.0334015


-2.52741 1.11958 -0.062819
-2.52741 1.10878 -0.0653216
-2.51649 1.11508 -0.0575968
-2.52741 1.11958 -0.062819


-2.51649 1.12586 -0.0534296
-2.52741 1.11958 -0.062819
-2.51649 1.11508 -0.0575968
-2.51649 1.12586 -0.0534296


-2.52741 1.13037 -0.0562452
-2.53832 1.13037 -0.0611108
-2.52741 1.11958 -0.062819
-2.52741 1.13037 -0.0562452


-3.22538 1.49831 0.077904
-3.22538 1.50919 0.0861406
-3.23359 1.50102 0.0836936
-3.22538 1.49831 0.077904


-2.87677 1.81606 -0.0813396
-2.86543 1.82752 -0.0760456
-2.88423 1.82859 -0.076029
[truncated: 44,915,447 more chars]
