# Supplementary material for: Radio wave attenuation by a large-scale photonic crystal sculpture
Source: Sci Rep. 2025 Apr 10;15:12317. doi: 10.1038/s41598-025-95986-9 (PMC11985921; doi:10.1038/s41598-025-95986-9)
Supplement: Supplementary file 2 — Supplementary Information 2. [file 41598_2025_95986_MOESM2_ESM.txt]

# kx # ky # kz # frequency in Hz
0 0 0 9.67701e+08
0 0 0 1.49499e+09
0 0 0 1.76657e+09
0 0 0 1.68779e+09
0 0 0 1.6877e+09
0 0 0 2.4733e+09
0 0 0 2.55982e+09
0 0 0 2.55976e+09
0 0 0 2.68395e+09
0 0 0 2.8217e+09
0 0 0 2.79336e+09
0 0 0 2.79337e+09
0 0 0 3.10067e+09
0 0 0 3.38076e+09
0 0 0 3.38102e+09

0.0128205 0 0 9.67772e+08
0.0128205 0 0 1.49478e+09
0.0128205 0 0 1.76755e+09
0.0128205 0 0 1.68774e+09
0.0128205 0 0 1.68707e+09
0.0128205 0 0 2.47312e+09
0.0128205 0 0 2.55936e+09
0.0128205 0 0 2.56003e+09
0.0128205 0 0 2.68359e+09
0.0128205 0 0 2.82374e+09
0.0128205 0 0 2.79213e+09
0.0128205 0 0 2.79336e+09
0.0128205 0 0 3.10059e+09
0.0128205 0 0 3.3806e+09
0.0128205 0 0 3.38091e+09

0.025641 0 0 9.67983e+08
0.025641 0 0 1.49415e+09
0.025641 0 0 1.68516e+09
0.025641 0 0 1.68775e+09
0.025641 0 0 1.77041e+09
0.025641 0 0 2.47259e+09
0.025641 0 0 2.55808e+09
0.025641 0 0 2.56072e+09
0.025641 0 0 2.68253e+09
0.025641 0 0 2.78921e+09
0.025641 0 0 2.79334e+09
0.025641 0 0 2.82903e+09
0.025641 0 0 3.10033e+09
0.025641 0 0 3.37991e+09
0.025641 0 0 3.38082e+09

0.0384615 0 0 9.68335e+08
0.0384615 0 0 1.4931e+09
0.0384615 0 0 1.68776e+09
0.0384615 0 0 1.68227e+09
0.0384615 0 0 1.77487e+09
0.0384615 0 0 2.47174e+09
0.0384615 0 0 2.55594e+09
0.0384615 0 0 2.56185e+09
0.0384615 0 0 2.68087e+09
0.0384615 0 0 2.78578e+09
0.0384615 0 0 2.7933e+09
0.0384615 0 0 2.83632e+09
0.0384615 0 0 3.09992e+09
0.0384615 0 0 3.37872e+09
0.0384615 0 0 3.38073e+09

0.0512821 0 0 9.68825e+08
0.0512821 0 0 1.49164e+09
0.0512821 0 0 1.67869e+09
0.0512821 0 0 1.68777e+09
0.0512821 0 0 1.78064e+09
0.0512821 0 0 2.47057e+09
0.0512821 0 0 2.55293e+09
0.0512821 0 0 2.56339e+09
0.0512821 0 0 2.67871e+09
0.0512821 0 0 2.84486e+09
0.0512821 0 0 2.78246e+09
0.0512821 0 0 2.79326e+09
0.0512821 0 0 3.09933e+09
0.0512821 0 0 3.3771e+09
0.0512821 0 0 3.38061e+09

0.0641026 0 0 9.69453e+08
0.0641026 0 0 1.48976e+09
0.0641026 0 0 1.68779e+09
0.0641026 0 0 1.6747e+09
0.0641026 0 0 1.78743e+09
0.0641026 0 0 2.46914e+09
0.0641026 0 0 2.54906e+09
0.0641026 0 0 2.5653e+09
0.0641026 0 0 2.67621e+09
0.0641026 0 0 2.7795e+09
0.0641026 0 0 2.7932e+09
0.0641026 0 0 2.8543e+09
0.0641026 0 0 3.09859e+09
0.0641026 0 0 3.38047e+09
0.0641026 0 0 3.37511e+09

0.0769231 0 0 9.70214e+08
0.0769231 0 0 1.48749e+09
0.0769231 0 0 1.67052e+09
0.0769231 0 0 1.68782e+09
0.0769231 0 0 1.79503e+09
0.0769231 0 0 2.46748e+09
0.0769231 0 0 2.54432e+09
0.0769231 0 0 2.56755e+09
0.0769231 0 0 2.67351e+09
0.0769231 0 0 2.77695e+09
0.0769231 0 0 2.79312e+09
0.0769231 0 0 2.8644e+09
0.0769231 0 0 3.09769e+09
0.0769231 0 0 3.38029e+09
0.0769231 0 0 3.37281e+09

0.0897436 0 0 9.71108e+08
0.0897436 0 0 1.48484e+09
0.0897436 0 0 1.6663e+09
0.0897436 0 0 1.68784e+09
0.0897436 0 0 1.80326e+09
0.0897436 0 0 2.46563e+09
0.0897436 0 0 2.53874e+09
0.0897436 0 0 2.57009e+09
0.0897436 0 0 2.67075e+09
0.0897436 0 0 2.7748e+09
0.0897436 0 0 2.79303e+09
0.0897436 0 0 2.87503e+09
0.0897436 0 0 3.09663e+09
0.0897436 0 0 3.37026e+09
0.0897436 0 0 3.38008e+09

0.102564 0 0 9.72129e+08
0.102564 0 0 1.48182e+09
0.102564 0 0 1.66216e+09
0.102564 0 0 1.68788e+09
0.102564 0 0 1.81201e+09
0.102564 0 0 2.46363e+09
0.102564 0 0 2.53234e+09
0.102564 0 0 2.57288e+09
0.102564 0 0 2.66804e+09
0.102564 0 0 2.773e+09
0.102564 0 0 2.79293e+09
0.102564 0 0 2.8861e+09
0.102564 0 0 3.09541e+09
0.102564 0 0 3.37983e+09
0.102564 0 0 3.36752e+09

0.115385 0 0 9.73275e+08
0.115385 0 0 1.47844e+09
0.115385 0 0 1.65816e+09
0.115385 0 0 1.68791e+09
0.115385 0 0 1.82118e+09
0.115385 0 0 2.4615e+09
0.115385 0 0 2.52517e+09
0.115385 0 0 2.57589e+09
0.115385 0 0 2.66545e+09
0.115385 0 0 2.7715e+09
0.115385 0 0 2.79282e+09
0.115385 0 0 2.89754e+09
0.115385 0 0 3.09406e+09
0.115385 0 0 3.36462e+09
0.115385 0 0 3.37955e+09

0.128205 0 0 9.7454e+08
0.128205 0 0 1.47474e+09
0.128205 0 0 1.65435e+09
0.128205 0 0 1.68795e+09
0.128205 0 0 1.83071e+09
0.128205 0 0 2.45928e+09
0.128205 0 0 2.51728e+09
0.128205 0 0 2.57909e+09
0.128205 0 0 2.66304e+09
0.128205 0 0 2.77025e+09
0.128205 0 0 2.79268e+09
0.128205 0 0 2.90927e+09
0.128205 0 0 3.09256e+09
0.128205 0 0 3.37923e+09
0.128205 0 0 3.36164e+09

0.141026 0 0 9.75918e+08
0.141026 0 0 1.47075e+09
0.141026 0 0 1.65077e+09
0.141026 0 0 1.68799e+09
0.141026 0 0 1.84054e+09
0.141026 0 0 2.45701e+09
0.141026 0 0 2.50874e+09
0.141026 0 0 2.58244e+09
0.141026 0 0 2.66084e+09
0.141026 0 0 2.76921e+09
0.141026 0 0 2.79254e+09
0.141026 0 0 2.92126e+09
0.141026 0 0 3.09093e+09
0.141026 0 0 3.3586e+09
0.141026 0 0 3.37887e+09

0.153846 0 0 9.77405e+08
0.153846 0 0 1.46647e+09
0.153846 0 0 1.64742e+09
0.153846 0 0 1.68803e+09
0.153846 0 0 1.85063e+09
0.153846 0 0 2.45469e+09
0.153846 0 0 2.49962e+09
0.153846 0 0 2.58591e+09
0.153846 0 0 2.65885e+09
0.153846 0 0 2.76834e+09
0.153846 0 0 2.79238e+09
0.153846 0 0 2.93347e+09
0.153846 0 0 3.08918e+09
0.153846 0 0 3.35554e+09
0.153846 0 0 3.37847e+09

0.166667 0 0 9.78994e+08
0.166667 0 0 1.46197e+09
0.166667 0 0 1.64432e+09
0.166667 0 0 1.68808e+09
0.166667 0 0 1.86095e+09
0.166667 0 0 2.45235e+09
0.166667 0 0 2.48997e+09
0.166667 0 0 2.58948e+09
0.166667 0 0 2.65708e+09
0.166667 0 0 2.76761e+09
0.166667 0 0 2.79221e+09
0.166667 0 0 2.94586e+09
0.166667 0 0 3.08731e+09
0.166667 0 0 3.35249e+09
0.166667 0 0 3.37802e+09

0.179487 0 0 9.80677e+08
0.179487 0 0 1.45725e+09
0.179487 0 0 1.64147e+09
0.179487 0 0 1.68813e+09
0.179487 0 0 1.87149e+09
0.179487 0 0 2.45002e+09
0.179487 0 0 2.47987e+09
0.179487 0 0 2.59312e+09
0.179487 0 0 2.65551e+09
0.179487 0 0 2.76699e+09
0.179487 0 0 2.79202e+09
0.179487 0 0 2.95841e+09
0.179487 0 0 3.08533e+09
0.179487 0 0 3.34948e+09
0.179487 0 0 3.37752e+09

0.192308 0 0 9.82447e+08
0.192308 0 0 1.45236e+09
0.192308 0 0 1.63884e+09
0.192308 0 0 1.68818e+09
0.192308 0 0 1.8822e+09
0.192308 0 0 2.4477e+09
0.192308 0 0 2.46938e+09
0.192308 0 0 2.59682e+09
0.192308 0 0 2.65412e+09
0.192308 0 0 2.76647e+09
0.192308 0 0 2.79182e+09
0.192308 0 0 2.97109e+09
0.192308 0 0 3.08326e+09
0.192308 0 0 3.34653e+09
0.192308 0 0 3.37697e+09

0.205128 0 0 9.84295e+08
0.205128 0 0 1.44734e+09
0.205128 0 0 1.63645e+09
0.205128 0 0 1.68823e+09
0.205128 0 0 1.89308e+09
0.205128 0 0 2.44541e+09
0.205128 0 0 2.45854e+09
0.205128 0 0 2.60056e+09
0.205128 0 0 2.65289e+09
0.205128 0 0 2.76602e+09
0.205128 0 0 2.7916e+09
0.205128 0 0 2.98388e+09
0.205128 0 0 3.08111e+09
0.205128 0 0 3.34366e+09
0.205128 0 0 3.37636e+09

0.217949 0 0 9.86212e+08
0.217949 0 0 1.44222e+09
0.217949 0 0 1.63426e+09
0.217949 0 0 1.68829e+09
0.217949 0 0 1.90411e+09
0.217949 0 0 2.44741e+09
0.217949 0 0 2.44315e+09
0.217949 0 0 2.60431e+09
0.217949 0 0 2.65181e+09
0.217949 0 0 2.76564e+09
0.217949 0 0 2.79137e+09
0.217949 0 0 2.99677e+09
0.217949 0 0 3.07888e+09
0.217949 0 0 3.34088e+09
0.217949 0 0 3.37568e+09

0.230769 0 0 9.88187e+08
0.230769 0 0 1.43703e+09
0.230769 0 0 1.63228e+09
0.230769 0 0 1.68834e+09
0.230769 0 0 1.91528e+09
0.230769 0 0 2.44096e+09
0.230769 0 0 2.43603e+09
0.230769 0 0 2.60806e+09
0.230769 0 0 2.65086e+09
0.230769 0 0 2.76532e+09
0.230769 0 0 2.79112e+09
0.230769 0 0 3.00972e+09
0.230769 0 0 3.0766e+09
0.230769 0 0 3.33821e+09
0.230769 0 0 3.37493e+09

0.24359 0 0 9.90212e+08
0.24359 0 0 1.43181e+09
0.24359 0 0 1.63048e+09
0.24359 0 0 1.6884e+09
0.24359 0 0 1.92657e+09
0.24359 0 0 2.42444e+09
0.24359 0 0 2.43882e+09
0.24359 0 0 2.61179e+09
0.24359 0 0 2.65002e+09
0.24359 0 0 2.76503e+09
0.24359 0 0 2.79086e+09
0.24359 0 0 3.02274e+09
0.24359 0 0 3.07427e+09
0.24359 0 0 3.33565e+09
0.24359 0 0 3.37409e+09

0.25641 0 0 9.92273e+08
0.25641 0 0 1.42659e+09
0.25641 0 0 1.62885e+09
0.25641 0 0 1.68845e+09
0.25641 0 0 1.93798e+09
0.25641 0 0 2.41266e+09
0.25641 0 0 2.43674e+09
0.25641 0 0 2.61549e+09
0.25641 0 0 2.64928e+09
0.25641 0 0 2.76479e+09
0.25641 0 0 2.79059e+09
0.25641 0 0 3.03581e+09
0.25641 0 0 3.07191e+09
0.25641 0 0 3.33321e+09
0.25641 0 0 3.37314e+09

0.269231 0 0 9.94359e+08
0.269231 0 0 1.42141e+09
0.269231 0 0 1.62738e+09
0.269231 0 0 1.68851e+09
0.269231 0 0 1.94948e+09
0.269231 0 0 2.40074e+09
0.269231 0 0 2.43475e+09
0.269231 0 0 2.61913e+09
0.269231 0 0 2.64863e+09
0.269231 0 0 2.76458e+09
0.269231 0 0 2.79031e+09
0.269231 0 0 3.06954e+09
0.269231 0 0 3.04891e+09
0.269231 0 0 3.33089e+09
0.269231 0 0 3.37208e+09

0.282051 0 0 9.96457e+08
0.282051 0 0 1.4163e+09
0.282051 0 0 1.62605e+09
0.282051 0 0 1.68856e+09
0.282051 0 0 1.96109e+09
0.282051 0 0 2.38868e+09
0.282051 0 0 2.43283e+09
0.282051 0 0 2.62271e+09
0.282051 0 0 2.64806e+09
0.282051 0 0 2.76439e+09
0.282051 0 0 2.79001e+09
0.282051 0 0 3.06203e+09
0.282051 0 0 3.06717e+09
0.282051 0 0 3.3287e+09
0.282051 0 0 3.37089e+09

0.294872 0 0 9.98554e+08
0.294872 0 0 1.41128e+09
0.294872 0 0 1.62485e+09
0.294872 0 0 1.68862e+09
0.294872 0 0 1.97277e+09
0.294872 0 0 2.37652e+09
0.294872 0 0 2.431e+09
0.294872 0 0 2.62621e+09
0.294872 0 0 2.64756e+09
0.294872 0 0 2.76423e+09
0.294872 0 0 2.78971e+09
0.294872 0 0 3.06481e+09
0.294872 0 0 3.07515e+09
0.294872 0 0 3.32665e+09
0.294872 0 0 3.36953e+09

0.307692 0 0 1.00063e+09
0.307692 0 0 1.40639e+09
0.307692 0 0 1.62377e+09
0.307692 0 0 1.68867e+09
0.307692 0 0 1.98454e+09
0.307692 0 0 2.36427e+09
0.307692 0 0 2.42926e+09
0.307692 0 0 2.62961e+09
0.307692 0 0 2.64711e+09
0.307692 0 0 2.76409e+09
0.307692 0 0 2.7894e+09
0.307692 0 0 3.0625e+09
0.307692 0 0 3.08827e+09
0.307692 0 0 3.32472e+09
0.307692 0 0 3.36798e+09

0.320513 0 0 1.00269e+09
0.320513 0 0 1.40166e+09
0.320513 0 0 1.6228e+09
0.320513 0 0 1.68872e+09
0.320513 0 0 1.99637e+09
0.320513 0 0 2.35195e+09
0.320513 0 0 2.42761e+09
0.320513 0 0 2.63289e+09
0.320513 0 0 2.64672e+09
0.320513 0 0 2.76397e+09
0.320513 0 0 2.78909e+09
0.320513 0 0 3.06023e+09
0.320513 0 0 3.10136e+09
0.320513 0 0 3.32293e+09
0.320513 0 0 3.3662e+09

0.333333 0 0 1.00469e+09
0.333333 0 0 1.39712e+09
0.333333 0 0 1.62194e+09
0.333333 0 0 1.68877e+09
0.333333 0 0 2.00826e+09
0.333333 0 0 2.33959e+09
0.333333 0 0 2.42607e+09
0.333333 0 0 2.63604e+09
0.333333 0 0 2.64637e+09
0.333333 0 0 2.76386e+09
0.333333 0 0 2.78877e+09
0.333333 0 0 3.05803e+09
0.333333 0 0 3.11442e+09
0.333333 0 0 3.32127e+09
0.333333 0 0 3.36415e+09

0.346154 0 0 1.00664e+09
0.346154 0 0 1.39278e+09
0.346154 0 0 1.62116e+09
0.346154 0 0 1.68882e+09
0.346154 0 0 2.0202e+09
0.346154 0 0 2.32719e+09
0.346154 0 0 2.42462e+09
0.346154 0 0 2.63905e+09
0.346154 0 0 2.64606e+09
0.346154 0 0 2.76377e+09
0.346154 0 0 2.78845e+09
0.346154 0 0 3.05591e+09
0.346154 0 0 3.12741e+09
0.346154 0 0 3.31974e+09
0.346154 0 0 3.36178e+09

0.358974 0 0 1.0085e+09
0.358974 0 0 1.38868e+09
0.358974 0 0 1.62048e+09
0.358974 0 0 1.68886e+09
0.358974 0 0 2.03218e+09
0.358974 0 0 2.31477e+09
0.358974 0 0 2.42329e+09
0.358974 0 0 2.64189e+09
0.358974 0 0 2.6458e+09
0.358974 0 0 2.76369e+09
0.358974 0 0 2.78813e+09
0.358974 0 0 3.05389e+09
0.358974 0 0 3.14032e+09
0.358974 0 0 3.31834e+09
0.358974 0 0 3.35904e+09

0.371795 0 0 1.01028e+09
0.371795 0 0 1.38485e+09
0.371795 0 0 1.61987e+09
0.371795 0 0 1.6889e+09
0.371795 0 0 2.04418e+09
0.371795 0 0 2.30236e+09
0.371795 0 0 2.42206e+09
0.371795 0 0 2.64456e+09
0.371795 0 0 2.64556e+09
0.371795 0 0 2.76362e+09
0.371795 0 0 2.78783e+09
0.371795 0 0 3.05199e+09
0.371795 0 0 3.15313e+09
0.371795 0 0 3.31708e+09
0.371795 0 0 3.35585e+09

0.384615 0 0 1.01194e+09
0.384615 0 0 1.38129e+09
0.384615 0 0 1.61933e+09
0.384615 0 0 1.68894e+09
0.384615 0 0 2.05619e+09
0.384615 0 0 2.28997e+09
0.384615 0 0 2.42094e+09
0.384615 0 0 2.64703e+09
0.384615 0 0 2.64536e+09
0.384615 0 0 2.76356e+09
0.384615 0 0 2.78753e+09
0.384615 0 0 3.05021e+09
0.384615 0 0 3.1658e+09
0.384615 0 0 3.31593e+09
0.384615 0 0 3.35217e+09

0.397436 0 0 1.01348e+09
0.397436 0 0 1.37805e+09
0.397436 0 0 1.61887e+09
0.397436 0 0 1.68898e+09
0.397436 0 0 2.06818e+09
0.397436 0 0 2.27762e+09
0.397436 0 0 2.41993e+09
0.397436 0 0 2.64518e+09
0.397436 0 0 2.64929e+09
0.397436 0 0 2.76351e+09
0.397436 0 0 2.78725e+09
0.397436 0 0 3.04858e+09
0.397436 0 0 3.17829e+09
0.397436 0 0 3.31492e+09
0.397436 0 0 3.34794e+09

0.410256 0 0 1.01488e+09
0.410256 0 0 1.37513e+09
0.410256 0 0 1.61847e+09
0.410256 0 0 1.68901e+09
0.410256 0 0 2.08012e+09
0.410256 0 0 2.26537e+09
0.410256 0 0 2.41904e+09
0.410256 0 0 2.65133e+09
0.410256 0 0 2.64503e+09
0.410256 0 0 2.76346e+09
0.410256 0 0 2.78699e+09
0.410256 0 0 3.04711e+09
0.410256 0 0 3.19055e+09
0.410256 0 0 3.31403e+09
0.410256 0 0 3.34312e+09

0.423077 0 0 1.01613e+09
0.423077 0 0 1.37256e+09
0.423077 0 0 1.61813e+09
0.423077 0 0 1.68904e+09
0.423077 0 0 2.09197e+09
0.423077 0 0 2.25324e+09
0.423077 0 0 2.41826e+09
0.423077 0 0 2.64491e+09
0.423077 0 0 2.65313e+09
0.423077 0 0 2.76343e+09
0.423077 0 0 2.78675e+09
0.423077 0 0 3.04581e+09
0.423077 0 0 3.20249e+09
0.423077 0 0 3.31326e+09
0.423077 0 0 3.33771e+09

0.435897 0 0 1.01721e+09
0.435897 0 0 1.37036e+09
0.435897 0 0 1.61784e+09
0.435897 0 0 1.68906e+09
0.435897 0 0 2.10363e+09
0.435897 0 0 2.24134e+09
0.435897 0 0 2.4176e+09
0.435897 0 0 2.64481e+09
0.435897 0 0 2.65468e+09
0.435897 0 0 2.7634e+09
0.435897 0 0 2.78654e+09
0.435897 0 0 3.04469e+09
0.435897 0 0 3.21401e+09
0.435897 0 0 3.31262e+09
0.435897 0 0 3.33176e+09

0.448718 0 0 1.01811e+09
0.448718 0 0 1.36853e+09
0.448718 0 0 1.61761e+09
0.448718 0 0 1.68908e+09
0.448718 0 0 2.11498e+09
0.448718 0 0 2.2298e+09
0.448718 0 0 2.41706e+09
0.448718 0 0 2.64473e+09
0.448718 0 0 2.65596e+09
0.448718 0 0 2.76337e+09
0.448718 0 0 2.78636e+09
0.448718 0 0 3.04376e+09
0.448718 0 0 3.22492e+09
0.448718 0 0 3.31209e+09
0.448718 0 0 3.32542e+09

0.461538 0 0 1.01882e+09
0.461538 0 0 1.3671e+09
0.461538 0 0 1.61744e+09
0.461538 0 0 1.6891e+09
0.461538 0 0 2.12573e+09
0.461538 0 0 2.21889e+09
0.461538 0 0 2.41664e+09
0.461538 0 0 2.64467e+09
0.461538 0 0 2.65697e+09
0.461538 0 0 2.76336e+09
0.461538 0 0 2.78622e+09
0.461538 0 0 3.04303e+09
0.461538 0 0 3.23492e+09
0.461538 0 0 3.31897e+09
0.461538 0 0 3.31168e+09

0.474359 0 0 1.01934e+09
0.474359 0 0 1.36607e+09
0.474359 0 0 1.61732e+09
0.474359 0 0 1.68911e+09
0.474359 0 0 2.13533e+09
0.474359 0 0 2.20919e+09
0.474359 0 0 2.41634e+09
0.474359 0 0 2.64462e+09
0.474359 0 0 2.6577e+09
0.474359 0 0 2.76335e+09
0.474359 0 0 2.78612e+09
0.474359 0 0 3.0425e+09
0.474359 0 0 3.24347e+09
0.474359 0 0 3.31297e+09
0.474359 0 0 3.31139e+09

0.487179 0 0 1.01965e+09
0.487179 0 0 1.36544e+09
0.487179 0 0 1.61724e+09
0.487179 0 0 1.68912e+09
0.487179 0 0 2.14259e+09
0.487179 0 0 2.20187e+09
0.487179 0 0 2.41616e+09
0.487179 0 0 2.6446e+09
0.487179 0 0 2.65815e+09
0.487179 0 0 2.76334e+09
0.487179 0 0 2.78605e+09
0.487179 0 0 3.04218e+09
0.487179 0 0 3.2496e+09
0.487179 0 0 3.30836e+09
0.487179 0 0 3.31122e+09

0.5 0 0 1.01975e+09
0.5 0 0 1.36524e+09
0.5 0 0 1.61722e+09
0.5 0 0 1.68913e+09
0.5 0 0 2.14547e+09
0.5 0 0 2.19896e+09
0.5 0 0 2.4161e+09
0.5 0 0 2.6446e+09
0.5 0 0 2.6583e+09
0.5 0 0 2.76334e+09
0.5 0 0 2.78604e+09
0.5 0 0 3.04207e+09
0.5 0 0 3.252e+09
0.5 0 0 3.3065e+09
0.5 0 0 3.31117e+09


0 0 0 9.67701e+08
0 0 0 1.49499e+09
0 0 0 1.76657e+09
0 0 0 1.68779e+09
0 0 0 1.6877e+09
0 0 0 2.4733e+09
0 0 0 2.55982e+09
0 0 0 2.55976e+09
0 0 0 2.68395e+09
0 0 0 2.8217e+09
0 0 0 2.79337e+09
0 0 0 2.79336e+09
0 0 0 3.10067e+09
0 0 0 3.38102e+09
0 0 0 3.38076e+09

0.0128205 0.0128205 0 9.67842e+08
0.0128205 0.0128205 0 1.49457e+09
0.0128205 0.0128205 0 1.6883e+09
0.0128205 0.0128205 0 1.68588e+09
0.0128205 0.0128205 0 1.76851e+09
0.0128205 0.0128205 0 2.47294e+09
0.0128205 0.0128205 0 2.55917e+09
0.0128205 0.0128205 0 2.56002e+09
0.0128205 0.0128205 0 2.68323e+09
0.0128205 0.0128205 0 2.78988e+09
0.0128205 0.0128205 0 2.79463e+09
0.0128205 0.0128205 0 2.8255e+09
0.0128205 0.0128205 0 3.1005e+09
0.0128205 0.0128205 0 3.38113e+09
0.0128205 0.0128205 0 3.38011e+09

0.025641 0.025641 0 9.68266e+08
0.025641 0.025641 0 1.49333e+09
0.025641 0.025641 0 1.69008e+09
0.025641 0.025641 0 1.68062e+09
0.025641 0.025641 0 1.77386e+09
0.025641 0.025641 0 2.4719e+09
0.025641 0.025641 0 2.55737e+09
0.025641 0.025641 0 2.56062e+09
0.025641 0.025641 0 2.68123e+09
0.025641 0.025641 0 2.78238e+09
0.025641 0.025641 0 2.79829e+09
0.025641 0.025641 0 2.83393e+09
0.025641 0.025641 0 3.10001e+09
0.025641 0.025641 0 3.37747e+09
0.025641 0.025641 0 3.38225e+09

0.0384615 0.0384615 0 9.6897e+08
0.0384615 0.0384615 0 1.4913e+09
0.0384615 0.0384615 0 1.673e+09
0.0384615 0.0384615 0 1.69301e+09
0.0384615 0.0384615 0 1.78164e+09
0.0384615 0.0384615 0 2.47021e+09
0.0384615 0.0384615 0 2.55437e+09
0.0384615 0.0384615 0 2.56151e+09
0.0384615 0.0384615 0 2.67828e+09
0.0384615 0.0384615 0 2.77383e+09
0.0384615 0.0384615 0 2.80401e+09
0.0384615 0.0384615 0 2.84408e+09
0.0384615 0.0384615 0 3.0992e+09
0.0384615 0.0384615 0 3.37325e+09
0.0384615 0.0384615 0 3.38409e+09

0.0512821 0.0512821 0 9.69953e+08
0.0512821 0.0512821 0 1.48858e+09
0.0512821 0.0512821 0 1.66389e+09
0.0512821 0.0512821 0 1.697e+09
0.0512821 0.0512821 0 1.79096e+09
0.0512821 0.0512821 0 2.46797e+09
0.0512821 0.0512821 0 2.55016e+09
0.0512821 0.0512821 0 2.56256e+09
0.0512821 0.0512821 0 2.67483e+09
0.0512821 0.0512821 0 2.76525e+09
0.0512821 0.0512821 0 2.81134e+09
0.0512821 0.0512821 0 2.85497e+09
0.0512821 0.0512821 0 3.09811e+09
0.0512821 0.0512821 0 3.36766e+09
0.0512821 0.0512821 0 3.38665e+09

0.0641026 0.0641026 0 9.71213e+08
0.0641026 0.0641026 0 1.48523e+09
0.0641026 0.0641026 0 1.65387e+09
0.0641026 0.0641026 0 1.70196e+09
0.0641026 0.0641026 0 1.80126e+09
0.0641026 0.0641026 0 2.46526e+09
0.0641026 0.0641026 0 2.54475e+09
0.0641026 0.0641026 0 2.5636e+09
0.0641026 0.0641026 0 2.67123e+09
0.0641026 0.0641026 0 2.75707e+09
0.0641026 0.0641026 0 2.81988e+09
0.0641026 0.0641026 0 2.86626e+09
0.0641026 0.0641026 0 3.09679e+09
0.0641026 0.0641026 0 3.36094e+09
0.0641026 0.0641026 0 3.38988e+09

0.0769231 0.0769231 0 9.72746e+08
0.0769231 0.0769231 0 1.48136e+09
0.0769231 0.0769231 0 1.6433e+09
0.0769231 0.0769231 0 1.70781e+09
0.0769231 0.0769231 0 1.81218e+09
0.0769231 0.0769231 0 2.46218e+09
0.0769231 0.0769231 0 2.53818e+09
0.0769231 0.0769231 0 2.56441e+09
0.0769231 0.0769231 0 2.66778e+09
0.0769231 0.0769231 0 2.74955e+09
0.0769231 0.0769231 0 2.8293e+09
0.0769231 0.0769231 0 2.87779e+09
0.0769231 0.0769231 0 3.09528e+09
0.0769231 0.0769231 0 3.35331e+09
0.0769231 0.0769231 0 3.39376e+09

0.0897436 0.0897436 0 9.74549e+08
0.0897436 0.0897436 0 1.47707e+09
0.0897436 0.0897436 0 1.63238e+09
0.0897436 0.0897436 0 1.71445e+09
0.0897436 0.0897436 0 1.82351e+09
0.0897436 0.0897436 0 2.45881e+09
0.0897436 0.0897436 0 2.53051e+09
0.0897436 0.0897436 0 2.5648e+09
0.0897436 0.0897436 0 2.66466e+09
0.0897436 0.0897436 0 2.74288e+09
0.0897436 0.0897436 0 2.83931e+09
0.0897436 0.0897436 0 2.88949e+09
0.0897436 0.0897436 0 3.09365e+09
0.0897436 0.0897436 0 3.34497e+09
0.0897436 0.0897436 0 3.39826e+09

0.102564 0.102564 0 9.76616e+08
0.102564 0.102564 0 1.47243e+09
0.102564 0.102564 0 1.62125e+09
0.102564 0.102564 0 1.72179e+09
0.102564 0.102564 0 1.83513e+09
0.102564 0.102564 0 2.45522e+09
0.102564 0.102564 0 2.52185e+09
0.102564 0.102564 0 2.56456e+09
0.102564 0.102564 0 2.66196e+09
0.102564 0.102564 0 2.73725e+09
0.102564 0.102564 0 2.84969e+09
0.102564 0.102564 0 2.9013e+09
0.102564 0.102564 0 3.09196e+09
0.102564 0.102564 0 3.33606e+09
0.102564 0.102564 0 3.40332e+09

0.115385 0.115385 0 9.78943e+08
0.115385 0.115385 0 1.46754e+09
0.115385 0.115385 0 1.60999e+09
0.115385 0.115385 0 1.72974e+09
0.115385 0.115385 0 1.84694e+09
0.115385 0.115385 0 2.45148e+09
0.115385 0.115385 0 2.5123e+09
0.115385 0.115385 0 2.56348e+09
0.115385 0.115385 0 2.6597e+09
0.115385 0.115385 0 2.73283e+09
0.115385 0.115385 0 2.86027e+09
0.115385 0.115385 0 2.91318e+09
0.115385 0.115385 0 3.09031e+09
0.115385 0.115385 0 3.32672e+09
0.115385 0.115385 0 3.40892e+09

0.128205 0.128205 0 9.81522e+08
0.128205 0.128205 0 1.46245e+09
0.128205 0.128205 0 1.59867e+09
0.128205 0.128205 0 1.73825e+09
0.128205 0.128205 0 1.85889e+09
0.128205 0.128205 0 2.44764e+09
0.128205 0.128205 0 2.50196e+09
0.128205 0.128205 0 2.56143e+09
0.128205 0.128205 0 2.65789e+09
0.128205 0.128205 0 2.72972e+09
0.128205 0.128205 0 2.87089e+09
0.128205 0.128205 0 2.9251e+09
0.128205 0.128205 0 3.08878e+09
0.128205 0.128205 0 3.31705e+09
0.128205 0.128205 0 3.41501e+09

0.141026 0.141026 0 9.84346e+08
0.141026 0.141026 0 1.45724e+09
0.141026 0.141026 0 1.58733e+09
0.141026 0.141026 0 1.74723e+09
0.141026 0.141026 0 1.87094e+09
0.141026 0.141026 0 2.44375e+09
0.141026 0.141026 0 2.49097e+09
0.141026 0.141026 0 2.5583e+09
0.141026 0.141026 0 2.65647e+09
0.141026 0.141026 0 2.72801e+09
0.141026 0.141026 0 2.8814e+09
0.141026 0.141026 0 2.93702e+09
0.141026 0.141026 0 3.08748e+09
0.141026 0.141026 0 3.30715e+09
0.141026 0.141026 0 3.42155e+09

0.153846 0.153846 0 9.87407e+08
0.153846 0.153846 0 1.45196e+09
0.153846 0.153846 0 1.57601e+09
0.153846 0.153846 0 1.75665e+09
0.153846 0.153846 0 1.88307e+09
0.153846 0.153846 0 2.43985e+09
0.153846 0.153846 0 2.47941e+09
0.153846 0.153846 0 2.55405e+09
0.153846 0.153846 0 2.65541e+09
0.153846 0.153846 0 2.7277e+09
0.153846 0.153846 0 2.89166e+09
0.153846 0.153846 0 2.94891e+09
0.153846 0.153846 0 3.08652e+09
0.153846 0.153846 0 3.29709e+09
0.153846 0.153846 0 3.4285e+09

0.166667 0.166667 0 9.90697e+08
0.166667 0.166667 0 1.44666e+09
0.166667 0.166667 0 1.56472e+09
0.166667 0.166667 0 1.76645e+09
0.166667 0.166667 0 1.89524e+09
0.166667 0.166667 0 2.43595e+09
0.166667 0.166667 0 2.46737e+09
0.166667 0.166667 0 2.54872e+09
0.166667 0.166667 0 2.65466e+09
0.166667 0.166667 0 2.72875e+09
0.166667 0.166667 0 2.90153e+09
0.166667 0.166667 0 2.96074e+09
0.166667 0.166667 0 3.08605e+09
0.166667 0.166667 0 3.28694e+09
0.166667 0.166667 0 3.43581e+09

0.179487 0.179487 0 9.94205e+08
0.179487 0.179487 0 1.44137e+09
0.179487 0.179487 0 1.55349e+09
0.179487 0.179487 0 1.77658e+09
0.179487 0.179487 0 1.90744e+09
0.179487 0.179487 0 2.4321e+09
0.179487 0.179487 0 2.45495e+09
0.179487 0.179487 0 2.54239e+09
0.179487 0.179487 0 2.65418e+09
0.179487 0.179487 0 2.73105e+09
0.179487 0.179487 0 2.91086e+09
0.179487 0.179487 0 2.97248e+09
0.179487 0.179487 0 3.08619e+09
0.179487 0.179487 0 3.27677e+09
0.179487 0.179487 0 3.44345e+09

0.192308 0.192308 0 9.97919e+08
0.192308 0.192308 0 1.43612e+09
0.192308 0.192308 0 1.54235e+09
0.192308 0.192308 0 1.78703e+09
0.192308 0.192308 0 1.91965e+09
0.192308 0.192308 0 2.4283e+09
0.192308 0.192308 0 2.44221e+09
0.192308 0.192308 0 2.53516e+09
0.192308 0.192308 0 2.65392e+09
0.192308 0.192308 0 2.73449e+09
0.192308 0.192308 0 2.9195e+09
0.192308 0.192308 0 2.98407e+09
0.192308 0.192308 0 3.08709e+09
0.192308 0.192308 0 3.26665e+09
0.192308 0.192308 0 3.45138e+09

0.205128 0.205128 0 1.00183e+09
0.205128 0.205128 0 1.43095e+09
0.205128 0.205128 0 1.5313e+09
0.205128 0.205128 0 1.79775e+09
0.205128 0.205128 0 1.93187e+09
0.205128 0.205128 0 2.42458e+09
0.205128 0.205128 0 2.4292e+09
0.205128 0.205128 0 2.52718e+09
0.205128 0.205128 0 2.65386e+09
0.205128 0.205128 0 2.73893e+09
0.205128 0.205128 0 2.9273e+09
0.205128 0.205128 0 2.99546e+09
0.205128 0.205128 0 3.08892e+09
0.205128 0.205128 0 3.25666e+09
0.205128 0.205128 0 3.45955e+09

0.217949 0.217949 0 1.00592e+09
0.217949 0.217949 0 1.42589e+09
0.217949 0.217949 0 1.52038e+09
0.217949 0.217949 0 1.80873e+09
0.217949 0.217949 0 1.94407e+09
0.217949 0.217949 0 2.41597e+09
0.217949 0.217949 0 2.42095e+09
0.217949 0.217949 0 2.51856e+09
0.217949 0.217949 0 2.65397e+09
0.217949 0.217949 0 2.74424e+09
0.217949 0.217949 0 2.93415e+09
0.217949 0.217949 0 3.00656e+09
0.217949 0.217949 0 3.0918e+09
0.217949 0.217949 0 3.24688e+09
0.217949 0.217949 0 3.4679e+09

0.230769 0.230769 0 1.01018e+09
0.230769 0.230769 0 1.42094e+09
0.230769 0.230769 0 1.50959e+09
0.230769 0.230769 0 1.81992e+09
0.230769 0.230769 0 1.95625e+09
0.230769 0.230769 0 2.40256e+09
0.230769 0.230769 0 2.41742e+09
0.230769 0.230769 0 2.50942e+09
0.230769 0.230769 0 2.65421e+09
0.230769 0.230769 0 2.75029e+09
0.230769 0.230769 0 2.93994e+09
0.230769 0.230769 0 3.01729e+09
0.230769 0.230769 0 3.09583e+09
0.230769 0.230769 0 3.23743e+09
0.230769 0.230769 0 3.47639e+09

0.24359 0.24359 0 1.01458e+09
0.24359 0.24359 0 1.41614e+09
0.24359 0.24359 0 1.49896e+09
0.24359 0.24359 0 1.83132e+09
0.24359 0.24359 0 1.9684e+09
0.24359 0.24359 0 2.38901e+09
0.24359 0.24359 0 2.41401e+09
0.24359 0.24359 0 2.49986e+09
0.24359 0.24359 0 2.65457e+09
0.24359 0.24359 0 2.75698e+09
0.24359 0.24359 0 2.94464e+09
0.24359 0.24359 0 3.02751e+09
0.24359 0.24359 0 3.10106e+09
0.24359 0.24359 0 3.22845e+09
0.24359 0.24359 0 3.48493e+09

0.25641 0.25641 0 1.01912e+09
0.25641 0.25641 0 1.4115e+09
0.25641 0.25641 0 1.48851e+09
0.25641 0.25641 0 1.84291e+09
0.25641 0.25641 0 1.9805e+09
0.25641 0.25641 0 2.37535e+09
0.25641 0.25641 0 2.41071e+09
0.25641 0.25641 0 2.48997e+09
0.25641 0.25641 0 2.65502e+09
0.25641 0.25641 0 2.76422e+09
0.25641 0.25641 0 2.94826e+09
0.25641 0.25641 0 3.03705e+09
0.25641 0.25641 0 3.10748e+09
0.25641 0.25641 0 3.22012e+09
0.25641 0.25641 0 3.49341e+09

0.269231 0.269231 0 1.02377e+09
0.269231 0.269231 0 1.40703e+09
0.269231 0.269231 0 1.47825e+09
0.269231 0.269231 0 1.85466e+09
0.269231 0.269231 0 1.99255e+09
0.269231 0.269231 0 2.36161e+09
0.269231 0.269231 0 2.40753e+09
0.269231 0.269231 0 2.47984e+09
0.269231 0.269231 0 2.65554e+09
0.269231 0.269231 0 2.77193e+09
0.269231 0.269231 0 2.95087e+09
0.269231 0.269231 0 3.04565e+09
0.269231 0.269231 0 3.11504e+09
0.269231 0.269231 0 3.2127e+09
0.269231 0.269231 0 3.50164e+09

0.282051 0.282051 0 1.02851e+09
0.282051 0.282051 0 1.40275e+09
0.282051 0.282051 0 1.46822e+09
0.282051 0.282051 0 1.86656e+09
0.282051 0.282051 0 2.00452e+09
0.282051 0.282051 0 2.34781e+09
0.282051 0.282051 0 2.40449e+09
0.282051 0.282051 0 2.46953e+09
0.282051 0.282051 0 2.65613e+09
0.282051 0.282051 0 2.78006e+09
0.282051 0.282051 0 2.95259e+09
0.282051 0.282051 0 3.05303e+09
0.282051 0.282051 0 3.12362e+09
0.282051 0.282051 0 3.20649e+09
0.282051 0.282051 0 3.50929e+09

0.294872 0.294872 0 1.03331e+09
0.294872 0.294872 0 1.39866e+09
0.294872 0.294872 0 1.45842e+09
0.294872 0.294872 0 1.87859e+09
0.294872 0.294872 0 2.01639e+09
0.294872 0.294872 0 2.33397e+09
0.294872 0.294872 0 2.40157e+09
0.294872 0.294872 0 2.45911e+09
0.294872 0.294872 0 2.65677e+09
0.294872 0.294872 0 2.78855e+09
0.294872 0.294872 0 2.95354e+09
0.294872 0.294872 0 3.05882e+09
0.294872 0.294872 0 3.13311e+09
0.294872 0.294872 0 3.20185e+09
0.294872 0.294872 0 3.51576e+09

0.307692 0.307692 0 1.03815e+09
0.307692 0.307692 0 1.39478e+09
0.307692 0.307692 0 1.4489e+09
0.307692 0.307692 0 1.89073e+09
0.307692 0.307692 0 2.02816e+09
0.307692 0.307692 0 2.32012e+09
0.307692 0.307692 0 2.39877e+09
0.307692 0.307692 0 2.44864e+09
0.307692 0.307692 0 2.65744e+09
0.307692 0.307692 0 2.79735e+09
0.307692 0.307692 0 2.95387e+09
0.307692 0.307692 0 3.06263e+09
0.307692 0.307692 0 3.14338e+09
0.307692 0.307692 0 3.19918e+09
0.307692 0.307692 0 3.51989e+09

0.320513 0.320513 0 1.043e+09
0.320513 0.320513 0 1.39112e+09
0.320513 0.320513 0 1.43968e+09
0.320513 0.320513 0 1.90297e+09
0.320513 0.320513 0 2.0398e+09
0.320513 0.320513 0 2.30628e+09
0.320513 0.320513 0 2.39608e+09
0.320513 0.320513 0 2.43819e+09
0.320513 0.320513 0 2.65812e+09
0.320513 0.320513 0 2.80643e+09
0.320513 0.320513 0 2.9537e+09
0.320513 0.320513 0 3.0642e+09
0.320513 0.320513 0 3.1543e+09
0.320513 0.320513 0 3.19875e+09
0.320513 0.320513 0 3.52008e+09

0.333333 0.333333 0 1.04782e+09
0.333333 0.333333 0 1.38767e+09
0.333333 0.333333 0 1.43079e+09
0.333333 0.333333 0 1.91528e+09
0.333333 0.333333 0 2.05128e+09
0.333333 0.333333 0 2.29246e+09
0.333333 0.333333 0 2.39347e+09
0.333333 0.333333 0 2.42785e+09
0.333333 0.333333 0 2.65882e+09
0.333333 0.333333 0 2.81576e+09
0.333333 0.333333 0 2.95317e+09
0.333333 0.333333 0 3.0634e+09
0.333333 0.333333 0 3.16575e+09
0.333333 0.333333 0 3.20066e+09
0.333333 0.333333 0 3.50905e+09

0.346154 0.346154 0 1.05258e+09
0.346154 0.346154 0 1.38446e+09
0.346154 0.346154 0 1.42227e+09
0.346154 0.346154 0 1.92764e+09
0.346154 0.346154 0 2.06256e+09
0.346154 0.346154 0 2.2787e+09
0.346154 0.346154 0 2.39087e+09
0.346154 0.346154 0 2.41773e+09
0.346154 0.346154 0 2.65951e+09
0.346154 0.346154 0 2.8253e+09
0.346154 0.346154 0 2.95236e+09
0.346154 0.346154 0 3.06039e+09
0.346154 0.346154 0 3.17764e+09
0.346154 0.346154 0 3.20478e+09
0.346154 0.346154 0 3.49678e+09

0.358974 0.358974 0 1.05724e+09
0.358974 0.358974 0 1.38148e+09
0.358974 0.358974 0 1.41415e+09
0.358974 0.358974 0 1.94003e+09
0.358974 0.358974 0 2.07361e+09
0.358974 0.358974 0 2.26503e+09
0.358974 0.358974 0 2.38811e+09
0.358974 0.358974 0 2.40807e+09
0.358974 0.358974 0 2.66019e+09
0.358974 0.358974 0 2.83504e+09
0.358974 0.358974 0 2.95137e+09
0.358974 0.358974 0 3.05547e+09
0.358974 0.358974 0 3.18987e+09
0.358974 0.358974 0 3.21079e+09
0.358974 0.358974 0 3.48443e+09

0.371795 0.371795 0 1.06176e+09
0.371795 0.371795 0 1.37875e+09
0.371795 0.371795 0 1.40649e+09
0.371795 0.371795 0 1.9524e+09
0.371795 0.371795 0 2.08438e+09
0.371795 0.371795 0 2.25147e+09
0.371795 0.371795 0 2.38473e+09
0.371795 0.371795 0 2.3994e+09
0.371795 0.371795 0 2.66085e+09
0.371795 0.371795 0 2.84495e+09
0.371795 0.371795 0 2.95028e+09
0.371795 0.371795 0 3.04902e+09
0.371795 0.371795 0 3.20238e+09
0.371795 0.371795 0 3.2183e+09
0.371795 0.371795 0 3.47205e+09

0.384615 0.384615 0 1.06608e+09
0.384615 0.384615 0 1.37626e+09
0.384615 0.384615 0 1.39932e+09
0.384615 0.384615 0 1.96473e+09
0.384615 0.384615 0 2.09481e+09
0.384615 0.384615 0 2.23808e+09
0.384615 0.384615 0 2.37972e+09
0.384615 0.384615 0 2.39279e+09
0.384615 0.384615 0 2.66148e+09
0.384615 0.384615 0 2.85501e+09
0.384615 0.384615 0 2.94914e+09
0.384615 0.384615 0 3.04141e+09
0.384615 0.384615 0 3.21509e+09
0.384615 0.384615 0 3.22694e+09
0.384615 0.384615 0 3.45968e+09

0.397436 0.397436 0 1.07015e+09
0.397436 0.397436 0 1.37403e+09
0.397436 0.397436 0 1.3927e+09
0.397436 0.397436 0 1.97694e+09
0.397436 0.397436 0 2.1048e+09
0.397436 0.397436 0 2.22492e+09
0.397436 0.397436 0 2.38876e+09
0.397436 0.397436 0 2.37268e+09
0.397436 0.397436 0 2.66207e+09
0.397436 0.397436 0 2.8652e+09
0.397436 0.397436 0 2.948e+09
0.397436 0.397436 0 3.03293e+09
0.397436 0.397436 0 3.22793e+09
0.397436 0.397436 0 3.23639e+09
0.397436 0.397436 0 3.44737e+09

0.410256 0.410256 0 1.07394e+09
0.410256 0.410256 0 1.37204e+09
0.410256 0.410256 0 1.38668e+09
0.410256 0.410256 0 1.98896e+09
0.410256 0.410256 0 2.11427e+09
0.410256 0.410256 0 2.21205e+09
0.410256 0.410256 0 2.3647e+09
0.410256 0.410256 0 2.38629e+09
0.410256 0.410256 0 2.66261e+09
0.410256 0.410256 0 2.87551e+09
0.410256 0.410256 0 2.94692e+09
0.410256 0.410256 0 3.02381e+09
0.410256 0.410256 0 3.24085e+09
0.410256 0.410256 0 3.24637e+09
0.410256 0.410256 0 3.43517e+09

0.423077 0.423077 0 1.07736e+09
0.423077 0.423077 0 1.37032e+09
0.423077 0.423077 0 1.38131e+09
0.423077 0.423077 0 2.00068e+09
0.423077 0.423077 0 2.12308e+09
0.423077 0.423077 0 2.1996e+09
0.423077 0.423077 0 2.35675e+09
0.423077 0.423077 0 2.38456e+09
0.423077 0.423077 0 2.66309e+09
0.423077 0.423077 0 2.8859e+09
0.423077 0.423077 0 2.94591e+09
0.423077 0.423077 0 3.01422e+09
0.423077 0.423077 0 3.25376e+09
0.423077 0.423077 0 3.25667e+09
0.423077 0.423077 0 3.42318e+09

0.435897 0.435897 0 1.08039e+09
0.435897 0.435897 0 1.36886e+09
0.435897 0.435897 0 1.37665e+09
0.435897 0.435897 0 2.01191e+09
0.435897 0.435897 0 2.13109e+09
0.435897 0.435897 0 2.18775e+09
0.435897 0.435897 0 2.34932e+09
0.435897 0.435897 0 2.38326e+09
0.435897 0.435897 0 2.66351e+09
0.435897 0.435897 0 2.89636e+09
0.435897 0.435897 0 2.94502e+09
0.435897 0.435897 0 3.00431e+09
0.435897 0.435897 0 3.26704e+09
0.435897 0.435897 0 3.26654e+09
0.435897 0.435897 0 3.4115e+09

0.448718 0.448718 0 1.08295e+09
0.448718 0.448718 0 1.36766e+09
0.448718 0.448718 0 1.37274e+09
0.448718 0.448718 0 2.02242e+09
0.448718 0.448718 0 2.1381e+09
0.448718 0.448718 0 2.17674e+09
0.448718 0.448718 0 2.3427e+09
0.448718 0.448718 0 2.38226e+09
0.448718 0.448718 0 2.66387e+09
0.448718 0.448718 0 2.90686e+09
0.448718 0.448718 0 2.94426e+09
0.448718 0.448718 0 2.99419e+09
0.448718 0.448718 0 3.27722e+09
0.448718 0.448718 0 3.27903e+09
0.448718 0.448718 0 3.40034e+09

0.461538 0.461538 0 1.085e+09
0.461538 0.461538 0 1.36672e+09
0.461538 0.461538 0 1.36965e+09
0.461538 0.461538 0 2.03178e+09
0.461538 0.461538 0 2.1439e+09
0.461538 0.461538 0 2.16698e+09
0.461538 0.461538 0 2.33718e+09
0.461538 0.461538 0 2.38151e+09
0.461538 0.461538 0 2.66415e+09
0.461538 0.461538 0 2.91733e+09
0.461538 0.461538 0 2.94365e+09
0.461538 0.461538 0 2.98396e+09
0.461538 0.461538 0 3.28681e+09
0.461538 0.461538 0 3.29092e+09
0.461538 0.461538 0 3.39003e+09

0.474359 0.474359 0 1.0865e+09
0.474359 0.474359 0 1.36605e+09
0.474359 0.474359 0 1.36741e+09
0.474359 0.474359 0 2.03942e+09
0.474359 0.474359 0 2.14827e+09
0.474359 0.474359 0 2.15907e+09
0.474359 0.474359 0 2.333e+09
0.474359 0.474359 0 2.38099e+09
0.474359 0.474359 0 2.66436e+09
0.474359 0.474359 0 2.92764e+09
0.474359 0.474359 0 2.94321e+09
0.474359 0.474359 0 2.97381e+09
0.474359 0.474359 0 3.29518e+09
0.474359 0.474359 0 3.30158e+09
0.474359 0.474359 0 3.38118e+09

0.487179 0.487179 0 1.08741e+09
0.487179 0.487179 0 1.36565e+09
0.487179 0.487179 0 1.36605e+09
0.487179 0.487179 0 2.04455e+09
0.487179 0.487179 0 2.151e+09
0.487179 0.487179 0 2.15377e+09
0.487179 0.487179 0 2.33038e+09
0.487179 0.487179 0 2.38068e+09
0.487179 0.487179 0 2.66449e+09
0.487179 0.487179 0 2.93731e+09
0.487179 0.487179 0 2.94294e+09
0.487179 0.487179 0 2.96423e+09
0.487179 0.487179 0 3.30125e+09
0.487179 0.487179 0 3.30971e+09
0.487179 0.487179 0 3.37484e+09

0.5 0.5 0 1.08772e+09
0.5 0.5 0 1.3656e+09
0.5 0.5 0 1.36552e+09
0.5 0.5 0 2.0464e+09
0.5 0.5 0 2.15187e+09
0.5 0.5 0 2.15195e+09
0.5 0.5 0 2.32948e+09
0.5 0.5 0 2.38058e+09
0.5 0.5 0 2.66454e+09
0.5 0.5 0 2.95846e+09
0.5 0.5 0 2.94313e+09
0.5 0.5 0 2.94285e+09
0.5 0.5 0 3.31308e+09
0.5 0.5 0 3.30364e+09
0.5 0.5 0 3.3723e+09


0.5 0 0 1.01975e+09
0.5 0 0 1.36524e+09
0.5 0 0 1.61722e+09
0.5 0 0 1.68913e+09
0.5 0 0 2.14547e+09
0.5 0 0 2.19896e+09
0.5 0 0 2.4161e+09
0.5 0 0 2.6446e+09
0.5 0 0 2.6583e+09
0.5 0 0 2.76334e+09
0.5 0 0 2.78604e+09
0.5 0 0 3.04207e+09
0.5 0 0 3.252e+09
0.5 0 0 3.31117e+09
0.5 0 0 3.3065e+09

0.5 0.0128205 0 1.01984e+09
0.5 0.0128205 0 1.36524e+09
0.5 0.0128205 0 1.61563e+09
0.5 0.0128205 0 1.69079e+09
0.5 0.0128205 0 2.14548e+09
0.5 0.0128205 0 2.19895e+09
0.5 0.0128205 0 2.41603e+09
0.5 0.0128205 0 2.64465e+09
0.5 0.0128205 0 2.65686e+09
0.5 0.0128205 0 2.76469e+09
0.5 0.0128205 0 2.78615e+09
0.5 0.0128205 0 3.04221e+09
0.5 0.0128205 0 3.25097e+09
0.5 0.0128205 0 3.3065e+09
0.5 0.0128205 0 3.31195e+09

0.5 0.025641 0 1.02009e+09
0.5 0.025641 0 1.36524e+09
0.5 0.025641 0 1.61124e+09
0.5 0.025641 0 1.69541e+09
0.5 0.025641 0 2.14551e+09
0.5 0.025641 0 2.19891e+09
0.5 0.025641 0 2.41584e+09
0.5 0.025641 0 2.6448e+09
0.5 0.025641 0 2.65273e+09
0.5 0.025641 0 2.78649e+09
0.5 0.025641 0 2.76853e+09
0.5 0.025641 0 3.04261e+09
0.5 0.025641 0 3.24805e+09
0.5 0.025641 0 3.30651e+09
0.5 0.025641 0 3.31412e+09

0.5 0.0384615 0 1.02051e+09
0.5 0.0384615 0 1.36524e+09
0.5 0.0384615 0 1.60484e+09
0.5 0.0384615 0 1.70218e+09
0.5 0.0384615 0 2.14556e+09
0.5 0.0384615 0 2.19885e+09
0.5 0.0384615 0 2.41551e+09
0.5 0.0384615 0 2.64504e+09
0.5 0.0384615 0 2.64642e+09
0.5 0.0384615 0 2.77436e+09
0.5 0.0384615 0 2.78706e+09
0.5 0.0384615 0 3.04328e+09
0.5 0.0384615 0 3.24361e+09
0.5 0.0384615 0 3.30652e+09
0.5 0.0384615 0 3.3173e+09

0.5 0.0512821 0 1.0211e+09
0.5 0.0512821 0 1.36524e+09
0.5 0.0512821 0 1.59718e+09
0.5 0.0512821 0 1.71038e+09
0.5 0.0512821 0 2.14563e+09
0.5 0.0512821 0 2.19876e+09
0.5 0.0512821 0 2.41505e+09
0.5 0.0512821 0 2.64537e+09
0.5 0.0512821 0 2.63847e+09
0.5 0.0512821 0 2.78161e+09
0.5 0.0512821 0 2.78786e+09
0.5 0.0512821 0 3.04424e+09
0.5 0.0512821 0 3.23804e+09
0.5 0.0512821 0 3.30653e+09
0.5 0.0512821 0 3.3211e+09

0.5 0.0641026 0 1.02186e+09
0.5 0.0641026 0 1.36525e+09
0.5 0.0641026 0 1.58874e+09
0.5 0.0641026 0 1.71951e+09
0.5 0.0641026 0 2.14571e+09
0.5 0.0641026 0 2.19864e+09
0.5 0.0641026 0 2.41448e+09
0.5 0.0641026 0 2.62937e+09
0.5 0.0641026 0 2.64579e+09
0.5 0.0641026 0 2.78888e+09
0.5 0.0641026 0 2.78981e+09
0.5 0.0641026 0 3.04549e+09
0.5 0.0641026 0 3.23165e+09
0.5 0.0641026 0 3.30655e+09
0.5 0.0641026 0 3.32521e+09

0.5 0.0769231 0 1.02278e+09
0.5 0.0769231 0 1.36525e+09
0.5 0.0769231 0 1.57984e+09
0.5 0.0769231 0 1.72925e+09
0.5 0.0769231 0 2.14582e+09
0.5 0.0769231 0 2.1985e+09
0.5 0.0769231 0 2.41379e+09
0.5 0.0769231 0 2.61945e+09
0.5 0.0769231 0 2.64629e+09
0.5 0.0769231 0 2.79014e+09
0.5 0.0769231 0 2.79859e+09
0.5 0.0769231 0 3.04705e+09
0.5 0.0769231 0 3.22469e+09
0.5 0.0769231 0 3.30657e+09
0.5 0.0769231 0 3.32938e+09

0.5 0.0897436 0 1.02386e+09
0.5 0.0897436 0 1.36526e+09
0.5 0.0897436 0 1.57068e+09
0.5 0.0897436 0 1.73941e+09
0.5 0.0897436 0 2.14594e+09
0.5 0.0897436 0 2.19833e+09
0.5 0.0897436 0 2.41298e+09
0.5 0.0897436 0 2.60895e+09
0.5 0.0897436 0 2.64687e+09
0.5 0.0897436 0 2.79163e+09
0.5 0.0897436 0 2.8077e+09
0.5 0.0897436 0 3.04895e+09
0.5 0.0897436 0 3.2173e+09
0.5 0.0897436 0 3.3066e+09
0.5 0.0897436 0 3.33348e+09

0.5 0.102564 0 1.0251e+09
0.5 0.102564 0 1.36527e+09
0.5 0.102564 0 1.56136e+09
0.5 0.102564 0 1.74988e+09
0.5 0.102564 0 2.14608e+09
0.5 0.102564 0 2.19812e+09
0.5 0.102564 0 2.41208e+09
0.5 0.102564 0 2.59803e+09
0.5 0.102564 0 2.64751e+09
0.5 0.102564 0 2.79334e+09
0.5 0.102564 0 2.81696e+09
0.5 0.102564 0 3.05119e+09
0.5 0.102564 0 3.20958e+09
0.5 0.102564 0 3.30663e+09
0.5 0.102564 0 3.3374e+09

0.5 0.115385 0 1.02649e+09
0.5 0.115385 0 1.36527e+09
0.5 0.115385 0 1.55199e+09
0.5 0.115385 0 1.76057e+09
0.5 0.115385 0 2.14623e+09
0.5 0.115385 0 2.19788e+09
0.5 0.115385 0 2.41108e+09
0.5 0.115385 0 2.58683e+09
0.5 0.115385 0 2.6482e+09
0.5 0.115385 0 2.82622e+09
0.5 0.115385 0 2.7953e+09
0.5 0.115385 0 3.05382e+09
0.5 0.115385 0 3.20163e+09
0.5 0.115385 0 3.30667e+09
0.5 0.115385 0 3.34108e+09

0.5 0.128205 0 1.02803e+09
0.5 0.128205 0 1.36528e+09
0.5 0.128205 0 1.5426e+09
0.5 0.128205 0 1.77143e+09
0.5 0.128205 0 2.1464e+09
0.5 0.128205 0 2.19761e+09
0.5 0.128205 0 2.40999e+09
0.5 0.128205 0 2.57542e+09
0.5 0.128205 0 2.64895e+09
0.5 0.128205 0 2.79748e+09
0.5 0.128205 0 2.83537e+09
0.5 0.128205 0 3.05685e+09
0.5 0.128205 0 3.19349e+09
0.5 0.128205 0 3.3067e+09
0.5 0.128205 0 3.34449e+09

0.5 0.141026 0 1.02971e+09
0.5 0.141026 0 1.36529e+09
0.5 0.141026 0 1.53324e+09
0.5 0.141026 0 1.78243e+09
0.5 0.141026 0 2.14659e+09
0.5 0.141026 0 2.1973e+09
0.5 0.141026 0 2.40883e+09
0.5 0.141026 0 2.56387e+09
0.5 0.141026 0 2.64973e+09
0.5 0.141026 0 2.7999e+09
0.5 0.141026 0 2.84432e+09
0.5 0.141026 0 3.06031e+09
0.5 0.141026 0 3.1852e+09
0.5 0.141026 0 3.30674e+09
0.5 0.141026 0 3.34762e+09

0.5 0.153846 0 1.03154e+09
0.5 0.153846 0 1.3653e+09
0.5 0.153846 0 1.52394e+09
0.5 0.153846 0 1.79352e+09
0.5 0.153846 0 2.14679e+09
0.5 0.153846 0 2.19694e+09
0.5 0.153846 0 2.4076e+09
0.5 0.153846 0 2.55224e+09
0.5 0.153846 0 2.65054e+09
0.5 0.153846 0 2.80255e+09
0.5 0.153846 0 2.85301e+09
0.5 0.153846 0 3.06424e+09
0.5 0.153846 0 3.17681e+09
0.5 0.153846 0 3.30679e+09
0.5 0.153846 0 3.35045e+09

0.5 0.166667 0 1.03349e+09
0.5 0.166667 0 1.36531e+09
0.5 0.166667 0 1.51473e+09
0.5 0.166667 0 1.8047e+09
0.5 0.166667 0 2.147e+09
0.5 0.166667 0 2.19654e+09
0.5 0.166667 0 2.40631e+09
0.5 0.166667 0 2.54055e+09
0.5 0.166667 0 2.65137e+09
0.5 0.166667 0 2.80543e+09
0.5 0.166667 0 2.86136e+09
0.5 0.166667 0 3.06867e+09
0.5 0.166667 0 3.16832e+09
0.5 0.166667 0 3.30684e+09
0.5 0.166667 0 3.35301e+09

0.5 0.179487 0 1.03557e+09
0.5 0.179487 0 1.36532e+09
0.5 0.179487 0 1.50562e+09
0.5 0.179487 0 1.81593e+09
0.5 0.179487 0 2.14722e+09
0.5 0.179487 0 2.19609e+09
0.5 0.179487 0 2.40498e+09
0.5 0.179487 0 2.52885e+09
0.5 0.179487 0 2.65221e+09
0.5 0.179487 0 2.80855e+09
0.5 0.179487 0 2.86932e+09
0.5 0.179487 0 3.07361e+09
0.5 0.179487 0 3.15977e+09
0.5 0.179487 0 3.30688e+09
0.5 0.179487 0 3.35531e+09

0.5 0.192308 0 1.03777e+09
0.5 0.192308 0 1.36534e+09
0.5 0.192308 0 1.49664e+09
0.5 0.192308 0 1.82722e+09
0.5 0.192308 0 2.14745e+09
0.5 0.192308 0 2.19558e+09
0.5 0.192308 0 2.40361e+09
0.5 0.192308 0 2.51716e+09
0.5 0.192308 0 2.65306e+09
0.5 0.192308 0 2.8119e+09
0.5 0.192308 0 2.87686e+09
0.5 0.192308 0 3.0791e+09
0.5 0.192308 0 3.15116e+09
0.5 0.192308 0 3.30694e+09
0.5 0.192308 0 3.35736e+09

0.5 0.205128 0 1.04008e+09
0.5 0.205128 0 1.36535e+09
0.5 0.205128 0 1.48779e+09
0.5 0.205128 0 1.83853e+09
0.5 0.205128 0 2.14769e+09
0.5 0.205128 0 2.195e+09
0.5 0.205128 0 2.40221e+09
0.5 0.205128 0 2.50552e+09
0.5 0.205128 0 2.65391e+09
0.5 0.205128 0 2.81547e+09
0.5 0.205128 0 2.88394e+09
0.5 0.205128 0 3.08514e+09
0.5 0.205128 0 3.14253e+09
0.5 0.205128 0 3.30699e+09
0.5 0.205128 0 3.35919e+09

0.5 0.217949 0 1.04248e+09
0.5 0.217949 0 1.36536e+09
0.5 0.217949 0 1.47911e+09
0.5 0.217949 0 1.84986e+09
0.5 0.217949 0 2.14793e+09
0.5 0.217949 0 2.19435e+09
0.5 0.217949 0 2.40079e+09
0.5 0.217949 0 2.49395e+09
0.5 0.217949 0 2.65474e+09
0.5 0.217949 0 2.81927e+09
0.5 0.217949 0 2.89053e+09
0.5 0.217949 0 3.09174e+09
0.5 0.217949 0 3.13386e+09
0.5 0.217949 0 3.30704e+09
0.5 0.217949 0 3.36082e+09

0.5 0.230769 0 1.04498e+09
0.5 0.230769 0 1.36537e+09
0.5 0.230769 0 1.4706e+09
0.5 0.230769 0 1.8612e+09
0.5 0.230769 0 2.14818e+09
0.5 0.230769 0 2.19363e+09
0.5 0.230769 0 2.39936e+09
0.5 0.230769 0 2.48247e+09
0.5 0.230769 0 2.65556e+09
0.5 0.230769 0 2.82329e+09
0.5 0.230769 0 2.89663e+09
0.5 0.230769 0 3.0989e+09
0.5 0.230769 0 3.12519e+09
0.5 0.230769 0 3.3071e+09
0.5 0.230769 0 3.36226e+09

0.5 0.24359 0 1.04755e+09
0.5 0.24359 0 1.36539e+09
0.5 0.24359 0 1.46228e+09
0.5 0.24359 0 1.87253e+09
0.5 0.24359 0 2.14844e+09
0.5 0.24359 0 2.19281e+09
0.5 0.24359 0 2.39794e+09
0.5 0.24359 0 2.47112e+09
0.5 0.24359 0 2.65635e+09
0.5 0.24359 0 2.82753e+09
0.5 0.24359 0 2.90223e+09
0.5 0.24359 0 3.10662e+09
0.5 0.24359 0 3.11651e+09
0.5 0.24359 0 3.30715e+09
0.5 0.24359 0 3.36355e+09

0.5 0.25641 0 1.05019e+09
0.5 0.25641 0 1.3654e+09
0.5 0.25641 0 1.45416e+09
0.5 0.25641 0 1.88384e+09
0.5 0.25641 0 2.1487e+09
0.5 0.25641 0 2.1919e+09
0.5 0.25641 0 2.39652e+09
0.5 0.25641 0 2.45991e+09
0.5 0.25641 0 2.65712e+09
0.5 0.25641 0 2.83199e+09
0.5 0.25641 0 2.90734e+09
0.5 0.25641 0 3.10783e+09
0.5 0.25641 0 3.11488e+09
0.5 0.25641 0 3.30721e+09
0.5 0.25641 0 3.36469e+09

0.5 0.269231 0 1.05288e+09
0.5 0.269231 0 1.36541e+09
0.5 0.269231 0 1.44626e+09
0.5 0.269231 0 1.89511e+09
0.5 0.269231 0 2.14896e+09
0.5 0.269231 0 2.19087e+09
0.5 0.269231 0 2.39512e+09
0.5 0.269231 0 2.44889e+09
0.5 0.269231 0 2.65787e+09
0.5 0.269231 0 2.83665e+09
0.5 0.269231 0 2.91198e+09
0.5 0.269231 0 3.09918e+09
0.5 0.269231 0 3.12364e+09
0.5 0.269231 0 3.30727e+09
0.5 0.269231 0 3.36571e+09

0.5 0.282051 0 1.05561e+09
0.5 0.282051 0 1.36542e+09
0.5 0.282051 0 1.4386e+09
0.5 0.282051 0 1.90633e+09
0.5 0.282051 0 2.14921e+09
0.5 0.282051 0 2.18972e+09
0.5 0.282051 0 2.39375e+09
0.5 0.282051 0 2.43808e+09
0.5 0.282051 0 2.65857e+09
0.5 0.282051 0 2.84152e+09
0.5 0.282051 0 2.91617e+09
0.5 0.282051 0 3.09053e+09
0.5 0.282051 0 3.13288e+09
0.5 0.282051 0 3.30733e+09
0.5 0.282051 0 3.36661e+09

0.5 0.294872 0 1.05835e+09
0.5 0.294872 0 1.36544e+09
0.5 0.294872 0 1.4312e+09
0.5 0.294872 0 1.91749e+09
0.5 0.294872 0 2.14947e+09
0.5 0.294872 0 2.18843e+09
0.5 0.294872 0 2.39241e+09
0.5 0.294872 0 2.42751e+09
0.5 0.294872 0 2.65925e+09
0.5 0.294872 0 2.84658e+09
0.5 0.294872 0 2.91994e+09
0.5 0.294872 0 3.08192e+09
0.5 0.294872 0 3.14257e+09
0.5 0.294872 0 3.30738e+09
0.5 0.294872 0 3.36741e+09

0.5 0.307692 0 1.0611e+09
0.5 0.307692 0 1.36545e+09
0.5 0.307692 0 1.42407e+09
0.5 0.307692 0 1.92855e+09
0.5 0.307692 0 2.14972e+09
0.5 0.307692 0 2.18697e+09
0.5 0.307692 0 2.39112e+09
0.5 0.307692 0 2.41723e+09
0.5 0.307692 0 2.65988e+09
0.5 0.307692 0 2.85184e+09
0.5 0.307692 0 2.92331e+09
0.5 0.307692 0 3.07334e+09
0.5 0.307692 0 3.15267e+09
0.5 0.307692 0 3.30744e+09
0.5 0.307692 0 3.36812e+09

0.5 0.320513 0 1.06383e+09
0.5 0.320513 0 1.36546e+09
0.5 0.320513 0 1.41723e+09
0.5 0.320513 0 1.9395e+09
0.5 0.320513 0 2.14996e+09
0.5 0.320513 0 2.18535e+09
0.5 0.320513 0 2.38987e+09
0.5 0.320513 0 2.40727e+09
0.5 0.320513 0 2.66048e+09
0.5 0.320513 0 2.85728e+09
0.5 0.320513 0 2.92631e+09
0.5 0.320513 0 3.06479e+09
0.5 0.320513 0 3.16313e+09
0.5 0.320513 0 3.3075e+09
0.5 0.320513 0 3.36876e+09

0.5 0.333333 0 1.06653e+09
0.5 0.333333 0 1.36547e+09
0.5 0.333333 0 1.41072e+09
0.5 0.333333 0 1.95031e+09
0.5 0.333333 0 2.1502e+09
0.5 0.333333 0 2.18353e+09
0.5 0.333333 0 2.39769e+09
0.5 0.333333 0 2.38868e+09
0.5 0.333333 0 2.66104e+09
0.5 0.333333 0 2.8629e+09
0.5 0.333333 0 2.92898e+09
0.5 0.333333 0 3.05629e+09
0.5 0.333333 0 3.17393e+09
0.5 0.333333 0 3.30755e+09
0.5 0.333333 0 3.36932e+09

0.5 0.346154 0 1.06917e+09
0.5 0.346154 0 1.36548e+09
0.5 0.346154 0 1.40454e+09
0.5 0.346154 0 1.96095e+09
0.5 0.346154 0 2.15043e+09
0.5 0.346154 0 2.18151e+09
0.5 0.346154 0 2.38852e+09
0.5 0.346154 0 2.38755e+09
0.5 0.346154 0 2.66156e+09
0.5 0.346154 0 2.8687e+09
0.5 0.346154 0 2.93134e+09
0.5 0.346154 0 3.04784e+09
0.5 0.346154 0 3.18501e+09
0.5 0.346154 0 3.30761e+09
0.5 0.346154 0 3.36981e+09

0.5 0.358974 0 1.07172e+09
0.5 0.358974 0 1.36549e+09
0.5 0.358974 0 1.39872e+09
0.5 0.358974 0 1.97139e+09
0.5 0.358974 0 2.15064e+09
0.5 0.358974 0 2.17926e+09
0.5 0.358974 0 2.37982e+09
0.5 0.358974 0 2.3865e+09
0.5 0.358974 0 2.66203e+09
0.5 0.358974 0 2.87466e+09
0.5 0.358974 0 2.93342e+09
0.5 0.358974 0 3.03944e+09
0.5 0.358974 0 3.19634e+09
0.5 0.358974 0 3.30766e+09
0.5 0.358974 0 3.37025e+09

0.5 0.371795 0 1.07418e+09
0.5 0.371795 0 1.3655e+09
0.5 0.371795 0 1.39329e+09
0.5 0.371795 0 1.98157e+09
0.5 0.371795 0 2.15085e+09
0.5 0.371795 0 2.17679e+09
0.5 0.371795 0 2.37164e+09
0.5 0.371795 0 2.38551e+09
0.5 0.371795 0 2.66246e+09
0.5 0.371795 0 2.88078e+09
0.5 0.371795 0 2.93524e+09
0.5 0.371795 0 3.0311e+09
0.5 0.371795 0 3.20788e+09
0.5 0.371795 0 3.30772e+09
0.5 0.371795 0 3.37064e+09

0.5 0.384615 0 1.0765e+09
0.5 0.384615 0 1.36551e+09
0.5 0.384615 0 1.38827e+09
0.5 0.384615 0 1.99143e+09
0.5 0.384615 0 2.15104e+09
0.5 0.384615 0 2.1741e+09
0.5 0.384615 0 2.36405e+09
0.5 0.384615 0 2.3846e+09
0.5 0.384615 0 2.66286e+09
0.5 0.384615 0 2.88705e+09
0.5 0.384615 0 2.93683e+09
0.5 0.384615 0 3.02283e+09
0.5 0.384615 0 3.21957e+09
0.5 0.384615 0 3.30778e+09
0.5 0.384615 0 3.37097e+09

0.5 0.397436 0 1.07867e+09
0.5 0.397436 0 1.36552e+09
0.5 0.397436 0 1.38369e+09
0.5 0.397436 0 2.00091e+09
0.5 0.397436 0 2.15121e+09
0.5 0.397436 0 2.1712e+09
0.5 0.397436 0 2.35709e+09
0.5 0.397436 0 2.38378e+09
0.5 0.397436 0 2.66321e+09
0.5 0.397436 0 2.89346e+09
0.5 0.397436 0 2.9382e+09
0.5 0.397436 0 3.01463e+09
0.5 0.397436 0 3.23138e+09
0.5 0.397436 0 3.30784e+09
0.5 0.397436 0 3.37127e+09

0.5 0.410256 0 1.08066e+09
0.5 0.410256 0 1.36553e+09
0.5 0.410256 0 1.37957e+09
0.5 0.410256 0 2.00992e+09
0.5 0.410256 0 2.15137e+09
0.5 0.410256 0 2.16813e+09
0.5 0.410256 0 2.35082e+09
0.5 0.410256 0 2.38304e+09
0.5 0.410256 0 2.66352e+09
0.5 0.410256 0 2.9e+09
0.5 0.410256 0 2.93937e+09
0.5 0.410256 0 3.00652e+09
0.5 0.410256 0 3.24324e+09
0.5 0.410256 0 3.30792e+09
0.5 0.410256 0 3.37152e+09

0.5 0.423077 0 1.08245e+09
0.5 0.423077 0 1.37594e+09
0.5 0.423077 0 1.36554e+09
0.5 0.423077 0 2.01834e+09
0.5 0.423077 0 2.1515e+09
0.5 0.423077 0 2.16495e+09
0.5 0.423077 0 2.34528e+09
0.5 0.423077 0 2.3824e+09
0.5 0.423077 0 2.66379e+09
0.5 0.423077 0 2.90666e+09
0.5 0.423077 0 2.94036e+09
0.5 0.423077 0 2.9985e+09
0.5 0.423077 0 3.25506e+09
0.5 0.423077 0 3.308e+09
0.5 0.423077 0 3.37174e+09

0.5 0.435897 0 1.084e+09
0.5 0.435897 0 1.37282e+09
0.5 0.435897 0 1.36554e+09
0.5 0.435897 0 2.02603e+09
0.5 0.435897 0 2.15162e+09
0.5 0.435897 0 2.16177e+09
0.5 0.435897 0 2.34053e+09
0.5 0.435897 0 2.38185e+09
0.5 0.435897 0 2.66401e+09
0.5 0.435897 0 2.91342e+09
0.5 0.435897 0 2.94118e+09
0.5 0.435897 0 2.9906e+09
0.5 0.435897 0 3.26671e+09
0.5 0.435897 0 3.30813e+09
0.5 0.435897 0 3.37191e+09

0.5 0.448718 0 1.08531e+09
0.5 0.448718 0 1.36555e+09
0.5 0.448718 0 1.37023e+09
0.5 0.448718 0 2.03281e+09
0.5 0.448718 0 2.15873e+09
0.5 0.448718 0 2.15172e+09
0.5 0.448718 0 2.33659e+09
0.5 0.448718 0 2.38139e+09
0.5 0.448718 0 2.6642e+09
0.5 0.448718 0 2.92025e+09
0.5 0.448718 0 2.94184e+09
0.5 0.448718 0 2.98283e+09
0.5 0.448718 0 3.27798e+09
0.5 0.448718 0 3.30833e+09
0.5 0.448718 0 3.37206e+09

0.5 0.461538 0 1.08635e+09
0.5 0.461538 0 1.3682e+09
0.5 0.461538 0 1.36555e+09
0.5 0.461538 0 2.03846e+09
0.5 0.461538 0 2.15601e+09
0.5 0.461538 0 2.1518e+09
0.5 0.461538 0 2.3335e+09
0.5 0.461538 0 2.38104e+09
0.5 0.461538 0 2.66435e+09
0.5 0.461538 0 2.92709e+09
0.5 0.461538 0 2.94235e+09
0.5 0.461538 0 2.97527e+09
0.5 0.461538 0 3.28842e+09
0.5 0.461538 0 3.30871e+09
0.5 0.461538 0 3.37217e+09

0.5 0.474359 0 1.08711e+09
0.5 0.474359 0 1.36674e+09
0.5 0.474359 0 1.36556e+09
0.5 0.474359 0 2.04276e+09
0.5 0.474359 0 2.15186e+09
0.5 0.474359 0 2.15383e+09
0.5 0.474359 0 2.33128e+09
0.5 0.474359 0 2.38078e+09
0.5 0.474359 0 2.66445e+09
0.5 0.474359 0 2.93378e+09
0.5 0.474359 0 2.94271e+09
0.5 0.474359 0 2.96807e+09
0.5 0.474359 0 3.29708e+09
0.5 0.474359 0 3.30963e+09
0.5 0.474359 0 3.37226e+09

0.5 0.487179 0 1.08757e+09
0.5 0.487179 0 1.36555e+09
0.5 0.487179 0 1.36586e+09
0.5 0.487179 0 2.04546e+09
0.5 0.487179 0 2.15189e+09
0.5 0.487179 0 2.15241e+09
0.5 0.487179 0 2.32993e+09
0.5 0.487179 0 2.38063e+09
0.5 0.487179 0 2.66452e+09
0.5 0.487179 0 2.96174e+09
0.5 0.487179 0 2.94293e+09
0.5 0.487179 0 2.9398e+09
0.5 0.487179 0 3.30223e+09
0.5 0.487179 0 3.31161e+09
0.5 0.487179 0 3.37231e+09

0.5 0.5 0 1.08772e+09
0.5 0.5 0 1.36552e+09
0.5 0.5 0 1.3656e+09
0.5 0.5 0 2.0464e+09
0.5 0.5 0 2.15195e+09
0.5 0.5 0 2.15187e+09
0.5 0.5 0 2.32948e+09
0.5 0.5 0 2.38058e+09
0.5 0.5 0 2.66454e+09
0.5 0.5 0 2.95846e+09
0.5 0.5 0 2.94285e+09
0.5 0.5 0 2.94313e+09
0.5 0.5 0 3.30364e+09
0.5 0.5 0 3.31308e+09
0.5 0.5 0 3.3723e+09
