# Supplementary material for: Radio wave attenuation by a large-scale photonic crystal sculpture
Source: Sci Rep. 2025 Apr 10;15:12317. doi: 10.1038/s41598-025-95986-9 (PMC11985921; doi:10.1038/s41598-025-95986-9)
Supplement: Supplementary file 3 — Supplementary Information 3. [file 41598_2025_95986_MOESM3_ESM.txt]

# kx # ky # kz # frequency in Hz
0 0 0 3.40614e-15
0 0 0 9.67778e+08
0 0 0 1.24914e+09
0 0 0 1.24914e+09
0 0 0 1.49499e+09
0 0 0 1.76657e+09
0 0 0 1.68776e+09
0 0 0 1.68786e+09
0 0 0 2.47349e+09
0 0 0 2.49837e+09
0 0 0 2.49837e+09
0 0 0 2.55983e+09
0 0 0 2.55977e+09
0 0 0 2.68394e+09
0 0 0 2.79336e+09

0.0128205 0 0 1.40608e+07
0.0128205 0 0 9.67378e+08
0.0128205 0 0 1.24922e+09
0.0128205 0 0 1.24925e+09
0.0128205 0 0 1.49505e+09
0.0128205 0 0 1.68804e+09
0.0128205 0 0 1.68665e+09
0.0128205 0 0 1.76778e+09
0.0128205 0 0 2.47303e+09
0.0128205 0 0 2.49841e+09
0.0128205 0 0 2.49592e+09
0.0128205 0 0 2.55999e+09
0.0128205 0 0 2.56184e+09
0.0128205 0 0 2.68417e+09
0.0128205 0 0 2.79262e+09

0.025641 0 0 2.8118e+07
0.025641 0 0 9.66182e+08
0.025641 0 0 1.2496e+09
0.025641 0 0 1.24947e+09
0.025641 0 0 1.49523e+09
0.025641 0 0 1.68337e+09
0.025641 0 0 1.68874e+09
0.025641 0 0 1.77122e+09
0.025641 0 0 2.4717e+09
0.025641 0 0 2.48939e+09
0.025641 0 0 2.49854e+09
0.025641 0 0 2.56058e+09
0.025641 0 0 2.56714e+09
0.025641 0 0 2.68485e+09
0.025641 0 0 2.79066e+09

0.0384615 0 0 4.21682e+07
0.0384615 0 0 9.64203e+08
0.0384615 0 0 1.24989e+09
0.0384615 0 0 1.25016e+09
0.0384615 0 0 1.49552e+09
0.0384615 0 0 1.67841e+09
0.0384615 0 0 1.68991e+09
0.0384615 0 0 1.77643e+09
0.0384615 0 0 2.46951e+09
0.0384615 0 0 2.48023e+09
0.0384615 0 0 2.49876e+09
0.0384615 0 0 2.56151e+09
0.0384615 0 0 2.57419e+09
0.0384615 0 0 2.68598e+09
0.0384615 0 0 2.78809e+09

0.0512821 0 0 5.62078e+07
0.0512821 0 0 9.61462e+08
0.0512821 0 0 1.25093e+09
0.0512821 0 0 1.25048e+09
0.0512821 0 0 1.49592e+09
0.0512821 0 0 1.67225e+09
0.0512821 0 0 1.69155e+09
0.0512821 0 0 1.78295e+09
0.0512821 0 0 2.46655e+09
0.0512821 0 0 2.46952e+09
0.0512821 0 0 2.49907e+09
0.0512821 0 0 2.56273e+09
0.0512821 0 0 2.58187e+09
0.0512821 0 0 2.68755e+09
0.0512821 0 0 2.78537e+09

0.0641026 0 0 7.02331e+07
0.0641026 0 0 9.57987e+08
0.0641026 0 0 1.25123e+09
0.0641026 0 0 1.25188e+09
0.0641026 0 0 1.49643e+09
0.0641026 0 0 1.66529e+09
0.0641026 0 0 1.69366e+09
0.0641026 0 0 1.79038e+09
0.0641026 0 0 2.45787e+09
0.0641026 0 0 2.46287e+09
0.0641026 0 0 2.49946e+09
0.0641026 0 0 2.56418e+09
0.0641026 0 0 2.5895e+09
0.0641026 0 0 2.68953e+09
0.0641026 0 0 2.78289e+09

0.0769231 0 0 8.42403e+07
0.0769231 0 0 9.5381e+08
0.0769231 0 0 1.253e+09
0.0769231 0 0 1.25215e+09
0.0769231 0 0 1.49703e+09
0.0769231 0 0 1.65778e+09
0.0769231 0 0 1.69624e+09
0.0769231 0 0 1.79845e+09
0.0769231 0 0 2.44562e+09
0.0769231 0 0 2.45857e+09
0.0769231 0 0 2.49994e+09
0.0769231 0 0 2.56579e+09
0.0769231 0 0 2.59669e+09
0.0769231 0 0 2.69181e+09
0.0769231 0 0 2.78094e+09

0.0897436 0 0 9.82253e+07
0.0897436 0 0 9.48969e+08
0.0897436 0 0 1.25323e+09
0.0897436 0 0 1.25425e+09
0.0897436 0 0 1.49771e+09
0.0897436 0 0 1.64992e+09
0.0897436 0 0 1.69928e+09
0.0897436 0 0 1.80698e+09
0.0897436 0 0 2.43295e+09
0.0897436 0 0 2.4537e+09
0.0897436 0 0 2.5005e+09
0.0897436 0 0 2.56751e+09
0.0897436 0 0 2.6032e+09
0.0897436 0 0 2.69424e+09
0.0897436 0 0 2.7798e+09

0.102564 0 0 1.12184e+08
0.102564 0 0 9.43504e+08
0.102564 0 0 1.25448e+09
0.102564 0 0 1.25562e+09
0.102564 0 0 1.49846e+09
0.102564 0 0 1.64183e+09
0.102564 0 0 1.7028e+09
0.102564 0 0 1.81584e+09
0.102564 0 0 2.41998e+09
0.102564 0 0 2.44834e+09
0.102564 0 0 2.50115e+09
0.102564 0 0 2.56928e+09
0.102564 0 0 2.60892e+09
0.102564 0 0 2.6966e+09
0.102564 0 0 2.77977e+09

0.115385 0 0 1.26112e+08
0.115385 0 0 9.37457e+08
0.115385 0 0 1.25589e+09
0.115385 0 0 1.25707e+09
0.115385 0 0 1.49927e+09
0.115385 0 0 1.6336e+09
0.115385 0 0 1.70677e+09
0.115385 0 0 1.82495e+09
0.115385 0 0 2.4068e+09
0.115385 0 0 2.44254e+09
0.115385 0 0 2.50188e+09
0.115385 0 0 2.57107e+09
0.115385 0 0 2.6138e+09
0.115385 0 0 2.69859e+09
0.115385 0 0 2.7811e+09

0.128205 0 0 1.40004e+08
0.128205 0 0 9.30872e+08
0.128205 0 0 1.25745e+09
0.128205 0 0 1.25858e+09
0.128205 0 0 1.50012e+09
0.128205 0 0 1.62527e+09
0.128205 0 0 1.71121e+09
0.128205 0 0 1.83424e+09
0.128205 0 0 2.39346e+09
0.128205 0 0 2.43636e+09
0.128205 0 0 2.50269e+09
0.128205 0 0 2.57284e+09
0.128205 0 0 2.61787e+09
0.128205 0 0 2.69997e+09
0.128205 0 0 2.78402e+09

0.141026 0 0 1.53855e+08
0.141026 0 0 9.23791e+08
0.141026 0 0 1.26013e+09
0.141026 0 0 1.25918e+09
0.141026 0 0 1.50101e+09
0.141026 0 0 1.61691e+09
0.141026 0 0 1.7161e+09
0.141026 0 0 1.84368e+09
0.141026 0 0 2.37999e+09
0.141026 0 0 2.42983e+09
0.141026 0 0 2.50358e+09
0.141026 0 0 2.57457e+09
0.141026 0 0 2.6212e+09
0.141026 0 0 2.70055e+09
0.141026 0 0 2.78859e+09

0.153846 0 0 1.6766e+08
0.153846 0 0 9.16255e+08
0.153846 0 0 1.26105e+09
0.153846 0 0 1.2617e+09
0.153846 0 0 1.50192e+09
0.153846 0 0 1.60853e+09
0.153846 0 0 1.72143e+09
0.153846 0 0 1.85323e+09
0.153846 0 0 2.36643e+09
0.153846 0 0 2.423e+09
0.153846 0 0 2.50456e+09
0.153846 0 0 2.57625e+09
0.153846 0 0 2.62387e+09
0.153846 0 0 2.70031e+09
0.153846 0 0 2.79476e+09

0.166667 0 0 1.81413e+08
0.166667 0 0 9.08307e+08
0.166667 0 0 1.26327e+09
0.166667 0 0 1.26309e+09
0.166667 0 0 1.50284e+09
0.166667 0 0 1.60017e+09
0.166667 0 0 1.72721e+09
0.166667 0 0 1.86287e+09
0.166667 0 0 2.3528e+09
0.166667 0 0 2.4159e+09
0.166667 0 0 2.50561e+09
0.166667 0 0 2.57786e+09
0.166667 0 0 2.62597e+09
0.166667 0 0 2.69931e+09
0.166667 0 0 2.80234e+09

0.179487 0 0 1.95105e+08
0.179487 0 0 8.99985e+08
0.179487 0 0 1.26527e+09
0.179487 0 0 1.26483e+09
0.179487 0 0 1.50375e+09
0.179487 0 0 1.59184e+09
0.179487 0 0 1.73342e+09
0.179487 0 0 1.87257e+09
0.179487 0 0 2.33911e+09
0.179487 0 0 2.40855e+09
0.179487 0 0 2.50673e+09
0.179487 0 0 2.57939e+09
0.179487 0 0 2.62758e+09
0.179487 0 0 2.69769e+09
0.179487 0 0 2.8107e+09

0.192308 0 0 2.08731e+08
0.192308 0 0 8.91328e+08
0.192308 0 0 1.26635e+09
0.192308 0 0 1.26759e+09
0.192308 0 0 1.50466e+09
0.192308 0 0 1.58357e+09
0.192308 0 0 1.74004e+09
0.192308 0 0 1.88232e+09
0.192308 0 0 2.32539e+09
0.192308 0 0 2.401e+09
0.192308 0 0 2.50793e+09
0.192308 0 0 2.58083e+09
0.192308 0 0 2.62878e+09
0.192308 0 0 2.69562e+09
0.192308 0 0 2.81275e+09

0.205128 0 0 2.22282e+08
0.205128 0 0 8.82373e+08
0.205128 0 0 1.27006e+09
0.205128 0 0 1.26784e+09
0.205128 0 0 1.50556e+09
0.205128 0 0 1.57536e+09
0.205128 0 0 1.74708e+09
0.205128 0 0 1.89209e+09
0.205128 0 0 2.31164e+09
0.205128 0 0 2.39325e+09
0.205128 0 0 2.5092e+09
0.205128 0 0 2.5822e+09
0.205128 0 0 2.62961e+09
0.205128 0 0 2.69323e+09
0.205128 0 0 2.81482e+09

0.217949 0 0 2.35747e+08
0.217949 0 0 8.73155e+08
0.217949 0 0 1.27266e+09
0.217949 0 0 1.26928e+09
0.217949 0 0 1.50642e+09
0.217949 0 0 1.56722e+09
0.217949 0 0 1.7545e+09
0.217949 0 0 1.90189e+09
0.217949 0 0 2.29788e+09
0.217949 0 0 2.38535e+09
0.217949 0 0 2.51054e+09
0.217949 0 0 2.58348e+09
0.217949 0 0 2.63012e+09
0.217949 0 0 2.69064e+09
0.217949 0 0 2.81689e+09

0.230769 0 0 2.49117e+08
0.230769 0 0 8.63711e+08
0.230769 0 0 1.2754e+09
0.230769 0 0 1.27066e+09
0.230769 0 0 1.50726e+09
0.230769 0 0 1.55917e+09
0.230769 0 0 1.7623e+09
0.230769 0 0 1.91169e+09
0.230769 0 0 2.28411e+09
0.230769 0 0 2.3773e+09
0.230769 0 0 2.51195e+09
0.230769 0 0 2.58467e+09
0.230769 0 0 2.63034e+09
0.230769 0 0 2.68796e+09
0.230769 0 0 2.81895e+09

0.24359 0 0 2.62379e+08
0.24359 0 0 8.54074e+08
0.24359 0 0 1.27826e+09
0.24359 0 0 1.27198e+09
0.24359 0 0 1.50807e+09
0.24359 0 0 1.55123e+09
0.24359 0 0 1.77046e+09
0.24359 0 0 1.92147e+09
0.24359 0 0 2.27036e+09
0.24359 0 0 2.36912e+09
0.24359 0 0 2.51341e+09
0.24359 0 0 2.58578e+09
0.24359 0 0 2.6303e+09
0.24359 0 0 2.68525e+09
0.24359 0 0 2.82099e+09

0.25641 0 0 2.75519e+08
0.25641 0 0 8.44278e+08
0.25641 0 0 1.27323e+09
0.25641 0 0 1.28124e+09
0.25641 0 0 1.50883e+09
0.25641 0 0 1.5434e+09
0.25641 0 0 1.77896e+09
0.25641 0 0 1.93124e+09
0.25641 0 0 2.25662e+09
0.25641 0 0 2.36086e+09
0.25641 0 0 2.51494e+09
0.25641 0 0 2.58682e+09
0.25641 0 0 2.63e+09
0.25641 0 0 2.68258e+09
0.25641 0 0 2.823e+09

0.269231 0 0 2.88521e+08
0.269231 0 0 8.34359e+08
0.269231 0 0 1.27442e+09
0.269231 0 0 1.28434e+09
0.269231 0 0 1.50956e+09
0.269231 0 0 1.53568e+09
0.269231 0 0 1.78778e+09
0.269231 0 0 1.94097e+09
0.269231 0 0 2.2429e+09
0.269231 0 0 2.35251e+09
0.269231 0 0 2.51651e+09
0.269231 0 0 2.58777e+09
0.269231 0 0 2.62947e+09
0.269231 0 0 2.68001e+09
0.269231 0 0 2.82495e+09

0.282051 0 0 3.01365e+08
0.282051 0 0 8.24352e+08
0.282051 0 0 1.27554e+09
0.282051 0 0 1.28753e+09
0.282051 0 0 1.51024e+09
0.282051 0 0 1.52811e+09
0.282051 0 0 1.79691e+09
0.282051 0 0 1.95064e+09
0.282051 0 0 2.22922e+09
0.282051 0 0 2.34411e+09
0.282051 0 0 2.51813e+09
0.282051 0 0 2.58866e+09
0.282051 0 0 2.62871e+09
0.282051 0 0 2.67757e+09
0.282051 0 0 2.82685e+09

0.294872 0 0 3.14031e+08
0.294872 0 0 8.14293e+08
0.294872 0 0 1.27658e+09
0.294872 0 0 1.29082e+09
0.294872 0 0 1.51089e+09
0.294872 0 0 1.52068e+09
0.294872 0 0 1.80632e+09
0.294872 0 0 1.96024e+09
0.294872 0 0 2.21559e+09
0.294872 0 0 2.33568e+09
0.294872 0 0 2.51979e+09
0.294872 0 0 2.58947e+09
0.294872 0 0 2.62773e+09
0.294872 0 0 2.67529e+09
0.294872 0 0 2.82868e+09

0.307692 0 0 3.26492e+08
0.307692 0 0 8.04222e+08
0.307692 0 0 1.27756e+09
0.307692 0 0 1.29418e+09
0.307692 0 0 1.51148e+09
0.307692 0 0 1.51342e+09
0.307692 0 0 1.816e+09
0.307692 0 0 1.96974e+09
0.307692 0 0 2.202e+09
0.307692 0 0 2.32724e+09
0.307692 0 0 2.52149e+09
0.307692 0 0 2.59022e+09
0.307692 0 0 2.62654e+09
0.307692 0 0 2.6732e+09
0.307692 0 0 2.83043e+09

0.320513 0 0 3.38719e+08
0.320513 0 0 7.94182e+08
0.320513 0 0 1.27847e+09
0.320513 0 0 1.29761e+09
0.320513 0 0 1.51204e+09
0.320513 0 0 1.50633e+09
0.320513 0 0 1.82592e+09
0.320513 0 0 1.97913e+09
0.320513 0 0 2.18848e+09
0.320513 0 0 2.31883e+09
0.320513 0 0 2.52321e+09
0.320513 0 0 2.5909e+09
0.320513 0 0 2.62517e+09
0.320513 0 0 2.67131e+09
0.320513 0 0 2.8321e+09

0.333333 0 0 3.50674e+08
0.333333 0 0 7.84219e+08
0.333333 0 0 1.27931e+09
0.333333 0 0 1.30109e+09
0.333333 0 0 1.49945e+09
0.333333 0 0 1.51255e+09
0.333333 0 0 1.83606e+09
0.333333 0 0 1.98838e+09
0.333333 0 0 2.17504e+09
0.333333 0 0 2.31048e+09
0.333333 0 0 2.52494e+09
0.333333 0 0 2.59152e+09
0.333333 0 0 2.62364e+09
0.333333 0 0 2.66963e+09
0.333333 0 0 2.83367e+09

0.346154 0 0 3.62316e+08
0.346154 0 0 7.74386e+08
0.346154 0 0 1.28007e+09
0.346154 0 0 1.3046e+09
0.346154 0 0 1.49278e+09
0.346154 0 0 1.51301e+09
0.346154 0 0 1.84639e+09
0.346154 0 0 1.99745e+09
0.346154 0 0 2.1617e+09
0.346154 0 0 2.30222e+09
0.346154 0 0 2.52668e+09
0.346154 0 0 2.59209e+09
0.346154 0 0 2.62197e+09
0.346154 0 0 2.66815e+09
0.346154 0 0 2.83515e+09

0.358974 0 0 3.73594e+08
0.358974 0 0 7.64744e+08
0.358974 0 0 1.28078e+09
0.358974 0 0 1.30812e+09
0.358974 0 0 1.48636e+09
0.358974 0 0 1.51344e+09
0.358974 0 0 1.85689e+09
0.358974 0 0 2.00631e+09
0.358974 0 0 2.14846e+09
0.358974 0 0 2.2941e+09
0.358974 0 0 2.52841e+09
0.358974 0 0 2.5926e+09
0.358974 0 0 2.6202e+09
0.358974 0 0 2.66686e+09
0.358974 0 0 2.83653e+09

0.371795 0 0 3.84448e+08
0.371795 0 0 7.55359e+08
0.371795 0 0 1.28141e+09
0.371795 0 0 1.3116e+09
0.371795 0 0 1.48021e+09
0.371795 0 0 1.51382e+09
0.371795 0 0 1.86752e+09
0.371795 0 0 2.0149e+09
0.371795 0 0 2.13537e+09
0.371795 0 0 2.28616e+09
0.371795 0 0 2.53011e+09
0.371795 0 0 2.59306e+09
0.371795 0 0 2.61837e+09
0.371795 0 0 2.66575e+09
0.371795 0 0 2.8378e+09

0.384615 0 0 3.94805e+08
0.384615 0 0 7.46311e+08
0.384615 0 0 1.28198e+09
0.384615 0 0 1.31503e+09
0.384615 0 0 1.47437e+09
0.384615 0 0 1.51417e+09
0.384615 0 0 1.87824e+09
0.384615 0 0 2.02318e+09
0.384615 0 0 2.12244e+09
0.384615 0 0 2.27847e+09
0.384615 0 0 2.53177e+09
0.384615 0 0 2.59346e+09
0.384615 0 0 2.61652e+09
0.384615 0 0 2.6648e+09
0.384615 0 0 2.83895e+09

0.397436 0 0 4.04581e+08
0.397436 0 0 7.37691e+08
0.397436 0 0 1.28249e+09
0.397436 0 0 1.31836e+09
0.397436 0 0 1.46889e+09
0.397436 0 0 1.51447e+09
0.397436 0 0 1.889e+09
0.397436 0 0 2.03106e+09
0.397436 0 0 2.10972e+09
0.397436 0 0 2.2711e+09
0.397436 0 0 2.53336e+09
0.397436 0 0 2.59382e+09
0.397436 0 0 2.61469e+09
0.397436 0 0 2.664e+09
0.397436 0 0 2.84e+09

0.410256 0 0 4.13677e+08
0.410256 0 0 7.29603e+08
0.410256 0 0 1.28293e+09
0.410256 0 0 1.32154e+09
0.410256 0 0 1.4638e+09
0.410256 0 0 1.51474e+09
0.410256 0 0 1.89973e+09
0.410256 0 0 2.03848e+09
0.410256 0 0 2.09728e+09
0.410256 0 0 2.26414e+09
0.410256 0 0 2.53487e+09
0.410256 0 0 2.59414e+09
0.410256 0 0 2.61293e+09
0.410256 0 0 2.66333e+09
0.410256 0 0 2.84093e+09

0.423077 0 0 4.21977e+08
0.423077 0 0 7.22168e+08
0.423077 0 0 1.28331e+09
0.423077 0 0 1.32451e+09
0.423077 0 0 1.45918e+09
0.423077 0 0 1.51497e+09
0.423077 0 0 1.91034e+09
0.423077 0 0 2.04532e+09
0.423077 0 0 2.0852e+09
0.423077 0 0 2.25768e+09
0.423077 0 0 2.53626e+09
0.423077 0 0 2.59441e+09
0.423077 0 0 2.61129e+09
0.423077 0 0 2.66278e+09
0.423077 0 0 2.84174e+09

0.435897 0 0 4.29353e+08
0.435897 0 0 7.15517e+08
0.435897 0 0 1.28364e+09
0.435897 0 0 1.32721e+09
0.435897 0 0 1.45508e+09
0.435897 0 0 1.51516e+09
0.435897 0 0 1.92068e+09
0.435897 0 0 2.05147e+09
0.435897 0 0 2.07362e+09
0.435897 0 0 2.25186e+09
0.435897 0 0 2.53751e+09
0.435897 0 0 2.59463e+09
0.435897 0 0 2.60979e+09
0.435897 0 0 2.66234e+09
0.435897 0 0 2.84243e+09

0.448718 0 0 4.35665e+08
0.448718 0 0 7.09794e+08
0.448718 0 0 1.2839e+09
0.448718 0 0 1.32957e+09
0.448718 0 0 1.45158e+09
0.448718 0 0 1.51531e+09
0.448718 0 0 1.93053e+09
0.448718 0 0 2.0568e+09
0.448718 0 0 2.06278e+09
0.448718 0 0 2.24679e+09
0.448718 0 0 2.53859e+09
0.448718 0 0 2.59482e+09
0.448718 0 0 2.6085e+09
0.448718 0 0 2.66199e+09
0.448718 0 0 2.84299e+09

0.461538 0 0 4.40772e+08
0.461538 0 0 7.05143e+08
0.461538 0 0 1.2841e+09
0.461538 0 0 1.33151e+09
0.461538 0 0 1.44875e+09
0.461538 0 0 1.51544e+09
0.461538 0 0 1.93951e+09
0.461538 0 0 2.05301e+09
0.461538 0 0 2.06116e+09
0.461538 0 0 2.24264e+09
0.461538 0 0 2.53947e+09
0.461538 0 0 2.60744e+09
0.461538 0 0 2.59496e+09
0.461538 0 0 2.66173e+09
0.461538 0 0 2.84344e+09

0.474359 0 0 4.44536e+08
0.474359 0 0 7.01702e+08
0.474359 0 0 1.28425e+09
0.474359 0 0 1.33296e+09
0.474359 0 0 1.44666e+09
0.474359 0 0 1.51552e+09
0.474359 0 0 1.94704e+09
0.474359 0 0 2.04493e+09
0.474359 0 0 2.06441e+09
0.474359 0 0 2.23954e+09
0.474359 0 0 2.54013e+09
0.474359 0 0 2.66155e+09
0.474359 0 0 2.59506e+09
0.474359 0 0 2.60666e+09
0.474359 0 0 2.84376e+09

0.487179 0 0 4.46846e+08
0.487179 0 0 6.99587e+08
0.487179 0 0 1.28433e+09
0.487179 0 0 1.33385e+09
0.487179 0 0 1.44538e+09
0.487179 0 0 1.51558e+09
0.487179 0 0 1.95224e+09
0.487179 0 0 2.0394e+09
0.487179 0 0 2.06642e+09
0.487179 0 0 2.23762e+09
0.487179 0 0 2.54053e+09
0.487179 0 0 2.59512e+09
0.487179 0 0 2.60617e+09
0.487179 0 0 2.66145e+09
0.487179 0 0 2.84395e+09

0.5 0 0 4.47625e+08
0.5 0 0 6.98872e+08
0.5 0 0 1.28436e+09
0.5 0 0 1.33416e+09
0.5 0 0 1.44495e+09
0.5 0 0 1.51559e+09
0.5 0 0 1.95415e+09
0.5 0 0 2.03739e+09
0.5 0 0 2.06711e+09
0.5 0 0 2.23696e+09
0.5 0 0 2.54067e+09
0.5 0 0 2.59515e+09
0.5 0 0 2.60601e+09
0.5 0 0 2.66142e+09
0.5 0 0 2.84402e+09


0 0 0 3.40614e-15
0 0 0 9.67778e+08
0 0 0 1.24914e+09
0 0 0 1.24914e+09
0 0 0 1.49499e+09
0 0 0 1.76657e+09
0 0 0 1.68776e+09
0 0 0 1.68786e+09
0 0 0 2.47349e+09
0 0 0 2.49837e+09
0 0 0 2.49837e+09
0 0 0 2.55983e+09
0 0 0 2.55977e+09
0 0 0 2.68394e+09
0 0 0 2.79336e+09

0.0128205 0.0128205 0 1.98851e+07
0.0128205 0.0128205 0 9.6698e+08
0.0128205 0.0128205 0 1.25009e+09
0.0128205 0.0128205 0 1.24858e+09
0.0128205 0.0128205 0 1.49511e+09
0.0128205 0.0128205 0 1.6879e+09
0.0128205 0.0128205 0 1.6859e+09
0.0128205 0.0128205 0 1.76896e+09
0.0128205 0.0128205 0 2.47255e+09
0.0128205 0.0128205 0 2.4961e+09
0.0128205 0.0128205 0 2.49588e+09
0.0128205 0.0128205 0 2.56151e+09
0.0128205 0.0128205 0 2.56254e+09
0.0128205 0.0128205 0 2.6844e+09
0.0128205 0.0128205 0 2.79224e+09

0.025641 0.025641 0 3.97686e+07
0.025641 0.025641 0 9.6462e+08
0.025641 0.025641 0 1.24692e+09
0.025641 0.025641 0 1.25292e+09
0.025641 0.025641 0 1.49543e+09
0.025641 0.025641 0 1.68801e+09
0.025641 0.025641 0 1.68096e+09
0.025641 0.025641 0 1.77552e+09
0.025641 0.025641 0 2.4694e+09
0.025641 0.025641 0 2.48998e+09
0.025641 0.025641 0 2.48993e+09
0.025641 0.025641 0 2.56604e+09
0.025641 0.025641 0 2.56955e+09
0.025641 0.025641 0 2.68576e+09
0.025641 0.025641 0 2.78958e+09

0.0384615 0.0384615 0 5.96486e+07
0.0384615 0.0384615 0 9.60795e+08
0.0384615 0.0384615 0 1.24418e+09
0.0384615 0.0384615 0 1.25753e+09
0.0384615 0.0384615 0 1.49587e+09
0.0384615 0.0384615 0 1.67424e+09
0.0384615 0.0384615 0 1.68821e+09
0.0384615 0.0384615 0 1.78501e+09
0.0384615 0.0384615 0 2.4631e+09
0.0384615 0.0384615 0 2.48339e+09
0.0384615 0.0384615 0 2.48131e+09
0.0384615 0.0384615 0 2.57203e+09
0.0384615 0.0384615 0 2.57892e+09
0.0384615 0.0384615 0 2.68802e+09
0.0384615 0.0384615 0 2.78646e+09

0.0512821 0.0512821 0 7.95236e+07
0.0512821 0.0512821 0 9.55649e+08
0.0512821 0.0512821 0 1.24041e+09
0.0512821 0.0512821 0 1.26378e+09
0.0512821 0.0512821 0 1.49629e+09
0.0512821 0.0512821 0 1.66687e+09
0.0512821 0.0512821 0 1.68848e+09
0.0512821 0.0512821 0 1.79639e+09
0.0512821 0.0512821 0 2.4533e+09
0.0512821 0.0512821 0 2.47107e+09
0.0512821 0.0512821 0 2.47792e+09
0.0512821 0.0512821 0 2.57845e+09
0.0512821 0.0512821 0 2.58939e+09
0.0512821 0.0512821 0 2.69116e+09
0.0512821 0.0512821 0 2.78349e+09

0.0641026 0.0641026 0 9.93918e+07
0.0641026 0.0641026 0 9.4935e+08
0.0641026 0.0641026 0 1.23566e+09
0.0641026 0.0641026 0 1.2715e+09
0.0641026 0.0641026 0 1.4965e+09
0.0641026 0.0641026 0 1.65967e+09
0.0641026 0.0641026 0 1.68883e+09
0.0641026 0.0641026 0 1.80897e+09
0.0641026 0.0641026 0 2.441e+09
0.0641026 0.0641026 0 2.45989e+09
0.0641026 0.0641026 0 2.47325e+09
0.0641026 0.0641026 0 2.58466e+09
0.0641026 0.0641026 0 2.6003e+09
0.0641026 0.0641026 0 2.69512e+09
0.0641026 0.0641026 0 2.78096e+09

0.0769231 0.0769231 0 1.19251e+08
0.0769231 0.0769231 0 9.42079e+08
0.0769231 0.0769231 0 1.22998e+09
0.0769231 0.0769231 0 1.28051e+09
0.0769231 0.0769231 0 1.49627e+09
0.0769231 0.0769231 0 1.65319e+09
0.0769231 0.0769231 0 1.68926e+09
0.0769231 0.0769231 0 1.82234e+09
0.0769231 0.0769231 0 2.42724e+09
0.0769231 0.0769231 0 2.4481e+09
0.0769231 0.0769231 0 2.46873e+09
0.0769231 0.0769231 0 2.59032e+09
0.0769231 0.0769231 0 2.61132e+09
0.0769231 0.0769231 0 2.69974e+09
0.0769231 0.0769231 0 2.77897e+09

0.0897436 0.0897436 0 1.39101e+08
0.0897436 0.0897436 0 9.3401e+08
0.0897436 0.0897436 0 1.22345e+09
0.0897436 0.0897436 0 1.29063e+09
0.0897436 0.0897436 0 1.49539e+09
0.0897436 0.0897436 0 1.64787e+09
0.0897436 0.0897436 0 1.68977e+09
0.0897436 0.0897436 0 1.83626e+09
0.0897436 0.0897436 0 2.41258e+09
0.0897436 0.0897436 0 2.43593e+09
0.0897436 0.0897436 0 2.46406e+09
0.0897436 0.0897436 0 2.59525e+09
0.0897436 0.0897436 0 2.62223e+09
0.0897436 0.0897436 0 2.7048e+09
0.0897436 0.0897436 0 2.7776e+09

0.102564 0.102564 0 1.58937e+08
0.102564 0.102564 0 9.25304e+08
0.102564 0.102564 0 1.21612e+09
0.102564 0.102564 0 1.30172e+09
0.102564 0.102564 0 1.49364e+09
0.102564 0.102564 0 1.64398e+09
0.102564 0.102564 0 1.69036e+09
0.102564 0.102564 0 1.85054e+09
0.102564 0.102564 0 2.39731e+09
0.102564 0.102564 0 2.42351e+09
0.102564 0.102564 0 2.45916e+09
0.102564 0.102564 0 2.59936e+09
0.102564 0.102564 0 2.63289e+09
0.102564 0.102564 0 2.70993e+09
0.102564 0.102564 0 2.7769e+09

0.115385 0.115385 0 1.7876e+08
0.115385 0.115385 0 9.16105e+08
0.115385 0.115385 0 1.20805e+09
0.115385 0.115385 0 1.31362e+09
0.115385 0.115385 0 1.49088e+09
0.115385 0.115385 0 1.64173e+09
0.115385 0.115385 0 1.69102e+09
0.115385 0.115385 0 1.86508e+09
0.115385 0.115385 0 2.38158e+09
0.115385 0.115385 0 2.41094e+09
0.115385 0.115385 0 2.45401e+09
0.115385 0.115385 0 2.60267e+09
0.115385 0.115385 0 2.6432e+09
0.115385 0.115385 0 2.71471e+09
0.115385 0.115385 0 2.77689e+09

0.128205 0.128205 0 1.98567e+08
0.128205 0.128205 0 9.06536e+08
0.128205 0.128205 0 1.1993e+09
0.128205 0.128205 0 1.32622e+09
0.128205 0.128205 0 1.48707e+09
0.128205 0.128205 0 1.64119e+09
0.128205 0.128205 0 1.69177e+09
0.128205 0.128205 0 1.87978e+09
0.128205 0.128205 0 2.36548e+09
0.128205 0.128205 0 2.3983e+09
0.128205 0.128205 0 2.44865e+09
0.128205 0.128205 0 2.6052e+09
0.128205 0.128205 0 2.65304e+09
0.128205 0.128205 0 2.71865e+09
0.128205 0.128205 0 2.77764e+09

0.141026 0.141026 0 2.18355e+08
0.141026 0.141026 0 8.96707e+08
0.141026 0.141026 0 1.1899e+09
0.141026 0.141026 0 1.33941e+09
0.141026 0.141026 0 1.48225e+09
0.141026 0.141026 0 1.64232e+09
0.141026 0.141026 0 1.69259e+09
0.141026 0.141026 0 1.89456e+09
0.141026 0.141026 0 2.34907e+09
0.141026 0.141026 0 2.38565e+09
0.141026 0.141026 0 2.44312e+09
0.141026 0.141026 0 2.60699e+09
0.141026 0.141026 0 2.66231e+09
0.141026 0.141026 0 2.72142e+09
0.141026 0.141026 0 2.77921e+09

0.153846 0.153846 0 2.38122e+08
0.153846 0.153846 0 8.86711e+08
0.153846 0.153846 0 1.17991e+09
0.153846 0.153846 0 1.35309e+09
0.153846 0.153846 0 1.47656e+09
0.153846 0.153846 0 1.64498e+09
0.153846 0.153846 0 1.6935e+09
0.153846 0.153846 0 1.90937e+09
0.153846 0.153846 0 2.33241e+09
0.153846 0.153846 0 2.37305e+09
0.153846 0.153846 0 2.43746e+09
0.153846 0.153846 0 2.60807e+09
0.153846 0.153846 0 2.67091e+09
0.153846 0.153846 0 2.72286e+09
0.153846 0.153846 0 2.78167e+09

0.166667 0.166667 0 2.57867e+08
0.166667 0.166667 0 8.76626e+08
0.166667 0.166667 0 1.16936e+09
0.166667 0.166667 0 1.3672e+09
0.166667 0.166667 0 1.47015e+09
0.166667 0.166667 0 1.64901e+09
0.166667 0.166667 0 1.69449e+09
0.166667 0.166667 0 1.92414e+09
0.166667 0.166667 0 2.31553e+09
0.166667 0.166667 0 2.36055e+09
0.166667 0.166667 0 2.43172e+09
0.166667 0.166667 0 2.60847e+09
0.166667 0.166667 0 2.67873e+09
0.166667 0.166667 0 2.72311e+09
0.166667 0.166667 0 2.78509e+09

0.179487 0.179487 0 2.77586e+08
0.179487 0.179487 0 8.66522e+08
0.179487 0.179487 0 1.15828e+09
0.179487 0.179487 0 1.38165e+09
0.179487 0.179487 0 1.46322e+09
0.179487 0.179487 0 1.65421e+09
0.179487 0.179487 0 1.69557e+09
0.179487 0.179487 0 1.9388e+09
0.179487 0.179487 0 2.29846e+09
0.179487 0.179487 0 2.34821e+09
0.179487 0.179487 0 2.42595e+09
0.179487 0.179487 0 2.60819e+09
0.179487 0.179487 0 2.68569e+09
0.179487 0.179487 0 2.72243e+09
0.179487 0.179487 0 2.78952e+09

0.192308 0.192308 0 2.97277e+08
0.192308 0.192308 0 8.56458e+08
0.192308 0.192308 0 1.1467e+09
0.192308 0.192308 0 1.39639e+09
0.192308 0.192308 0 1.45594e+09
0.192308 0.192308 0 1.66039e+09
0.192308 0.192308 0 1.69675e+09
0.192308 0.192308 0 1.95329e+09
0.192308 0.192308 0 2.28122e+09
0.192308 0.192308 0 2.33609e+09
0.192308 0.192308 0 2.42017e+09
0.192308 0.192308 0 2.60721e+09
0.192308 0.192308 0 2.69176e+09
0.192308 0.192308 0 2.72112e+09
0.192308 0.192308 0 2.79499e+09

0.205128 0.205128 0 3.16937e+08
0.205128 0.205128 0 8.46487e+08
0.205128 0.205128 0 1.13465e+09
0.205128 0.205128 0 1.41137e+09
0.205128 0.205128 0 1.44846e+09
0.205128 0.205128 0 1.6674e+09
0.205128 0.205128 0 1.69802e+09
0.205128 0.205128 0 1.96754e+09
0.205128 0.205128 0 2.26383e+09
0.205128 0.205128 0 2.32425e+09
0.205128 0.205128 0 2.41443e+09
0.205128 0.205128 0 2.60552e+09
0.205128 0.205128 0 2.69694e+09
0.205128 0.205128 0 2.71946e+09
0.205128 0.205128 0 2.80148e+09

0.217949 0.217949 0 3.36563e+08
0.217949 0.217949 0 8.36656e+08
0.217949 0.217949 0 1.12216e+09
0.217949 0.217949 0 1.42653e+09
0.217949 0.217949 0 1.44092e+09
0.217949 0.217949 0 1.67509e+09
0.217949 0.217949 0 1.69941e+09
0.217949 0.217949 0 1.98146e+09
0.217949 0.217949 0 2.24632e+09
0.217949 0.217949 0 2.31279e+09
0.217949 0.217949 0 2.40875e+09
0.217949 0.217949 0 2.60309e+09
0.217949 0.217949 0 2.70128e+09
0.217949 0.217949 0 2.71769e+09
0.217949 0.217949 0 2.8089e+09

0.230769 0.230769 0 3.5615e+08
0.230769 0.230769 0 8.27006e+08
0.230769 0.230769 0 1.10924e+09
0.230769 0.230769 0 1.43341e+09
0.230769 0.230769 0 1.44183e+09
0.230769 0.230769 0 1.68334e+09
0.230769 0.230769 0 1.70091e+09
0.230769 0.230769 0 1.99495e+09
0.230769 0.230769 0 2.2287e+09
0.230769 0.230769 0 2.30179e+09
0.230769 0.230769 0 2.40317e+09
0.230769 0.230769 0 2.59991e+09
0.230769 0.230769 0 2.70486e+09
0.230769 0.230769 0 2.71596e+09
0.230769 0.230769 0 2.81717e+09

0.24359 0.24359 0 3.75697e+08
0.24359 0.24359 0 8.17574e+08
0.24359 0.24359 0 1.09593e+09
0.24359 0.24359 0 1.42603e+09
0.24359 0.24359 0 1.45721e+09
0.24359 0.24359 0 1.69207e+09
0.24359 0.24359 0 1.70255e+09
0.24359 0.24359 0 2.00787e+09
0.24359 0.24359 0 2.21099e+09
0.24359 0.24359 0 2.29139e+09
0.24359 0.24359 0 2.39771e+09
0.24359 0.24359 0 2.59595e+09
0.24359 0.24359 0 2.71442e+09
0.24359 0.24359 0 2.70779e+09
0.24359 0.24359 0 2.82617e+09

0.25641 0.25641 0 3.95197e+08
0.25641 0.25641 0 8.08394e+08
0.25641 0.25641 0 1.08223e+09
0.25641 0.25641 0 1.41884e+09
0.25641 0.25641 0 1.47263e+09
0.25641 0.25641 0 1.70435e+09
0.25641 0.25641 0 1.70117e+09
0.25641 0.25641 0 2.02007e+09
0.25641 0.25641 0 2.1932e+09
0.25641 0.25641 0 2.28173e+09
0.25641 0.25641 0 2.3924e+09
0.25641 0.25641 0 2.59123e+09
0.25641 0.25641 0 2.71017e+09
0.25641 0.25641 0 2.71314e+09
0.25641 0.25641 0 2.83577e+09

0.269231 0.269231 0 4.14646e+08
0.269231 0.269231 0 7.99499e+08
0.269231 0.269231 0 1.06817e+09
0.269231 0.269231 0 1.41188e+09
0.269231 0.269231 0 1.48802e+09
0.269231 0.269231 0 1.70634e+09
0.269231 0.269231 0 1.7106e+09
0.269231 0.269231 0 2.03136e+09
0.269231 0.269231 0 2.17534e+09
0.269231 0.269231 0 2.27302e+09
0.269231 0.269231 0 2.38725e+09
0.269231 0.269231 0 2.58576e+09
0.269231 0.269231 0 2.71211e+09
0.269231 0.269231 0 2.71217e+09
0.269231 0.269231 0 2.84585e+09

0.282051 0.282051 0 4.34039e+08
0.282051 0.282051 0 7.90917e+08
0.282051 0.282051 0 1.05378e+09
0.282051 0.282051 0 1.40521e+09
0.282051 0.282051 0 1.50333e+09
0.282051 0.282051 0 1.70856e+09
0.282051 0.282051 0 1.72027e+09
0.282051 0.282051 0 2.0415e+09
0.282051 0.282051 0 2.15743e+09
0.282051 0.282051 0 2.26548e+09
0.282051 0.282051 0 2.38229e+09
0.282051 0.282051 0 2.57957e+09
0.282051 0.282051 0 2.7137e+09
0.282051 0.282051 0 2.71151e+09
0.282051 0.282051 0 2.85633e+09

0.294872 0.294872 0 4.53369e+08
0.294872 0.294872 0 7.82675e+08
0.294872 0.294872 0 1.03907e+09
0.294872 0.294872 0 1.39884e+09
0.294872 0.294872 0 1.51849e+09
0.294872 0.294872 0 1.71105e+09
0.294872 0.294872 0 1.73015e+09
0.294872 0.294872 0 2.05023e+09
0.294872 0.294872 0 2.13948e+09
0.294872 0.294872 0 2.25939e+09
0.294872 0.294872 0 2.37752e+09
0.294872 0.294872 0 2.57271e+09
0.294872 0.294872 0 2.71118e+09
0.294872 0.294872 0 2.71499e+09
0.294872 0.294872 0 2.86711e+09

0.307692 0.307692 0 4.72628e+08
0.307692 0.307692 0 7.74799e+08
0.307692 0.307692 0 1.02408e+09
0.307692 0.307692 0 1.39282e+09
0.307692 0.307692 0 1.53341e+09
0.307692 0.307692 0 1.71387e+09
0.307692 0.307692 0 1.74018e+09
0.307692 0.307692 0 2.05724e+09
0.307692 0.307692 0 2.1215e+09
0.307692 0.307692 0 2.25502e+09
0.307692 0.307692 0 2.37298e+09
0.307692 0.307692 0 2.56523e+09
0.307692 0.307692 0 2.71604e+09
0.307692 0.307692 0 2.71114e+09
0.307692 0.307692 0 2.87811e+09

0.320513 0.320513 0 4.91807e+08
0.320513 0.320513 0 7.67314e+08
0.320513 0.320513 0 1.00881e+09
0.320513 0.320513 0 1.38714e+09
0.320513 0.320513 0 1.54799e+09
0.320513 0.320513 0 1.71711e+09
0.320513 0.320513 0 1.7503e+09
0.320513 0.320513 0 2.0623e+09
0.320513 0.320513 0 2.1035e+09
0.320513 0.320513 0 2.25265e+09
0.320513 0.320513 0 2.36866e+09
0.320513 0.320513 0 2.55719e+09
0.320513 0.320513 0 2.71136e+09
0.320513 0.320513 0 2.71691e+09
0.320513 0.320513 0 2.88926e+09

0.333333 0.333333 0 5.10894e+08
0.333333 0.333333 0 7.60241e+08
0.333333 0.333333 0 9.933e+08
0.333333 0.333333 0 1.38183e+09
0.333333 0.333333 0 1.56211e+09
0.333333 0.333333 0 1.72086e+09
0.333333 0.333333 0 1.76048e+09
0.333333 0.333333 0 2.06523e+09
0.333333 0.333333 0 2.0855e+09
0.333333 0.333333 0 2.25245e+09
0.333333 0.333333 0 2.36459e+09
0.333333 0.333333 0 2.54865e+09
0.333333 0.333333 0 2.71763e+09
0.333333 0.333333 0 2.71181e+09
0.333333 0.333333 0 2.90051e+09

0.346154 0.346154 0 5.29877e+08
0.346154 0.346154 0 7.53601e+08
0.346154 0.346154 0 9.77576e+08
0.346154 0.346154 0 1.3769e+09
0.346154 0.346154 0 1.57562e+09
0.346154 0.346154 0 1.72525e+09
0.346154 0.346154 0 1.77066e+09
0.346154 0.346154 0 2.066e+09
0.346154 0.346154 0 2.0675e+09
0.346154 0.346154 0 2.25443e+09
0.346154 0.346154 0 2.36078e+09
0.346154 0.346154 0 2.53968e+09
0.346154 0.346154 0 2.71244e+09
0.346154 0.346154 0 2.71823e+09
0.346154 0.346154 0 2.91179e+09

0.358974 0.358974 0 5.48736e+08
0.358974 0.358974 0 7.47416e+08
0.358974 0.358974 0 9.61666e+08
0.358974 0.358974 0 1.37235e+09
0.358974 0.358974 0 1.58837e+09
0.358974 0.358974 0 1.73043e+09
0.358974 0.358974 0 1.78079e+09
0.358974 0.358974 0 2.04953e+09
0.358974 0.358974 0 2.06477e+09
0.358974 0.358974 0 2.25849e+09
0.358974 0.358974 0 2.35723e+09
0.358974 0.358974 0 2.53033e+09
0.358974 0.358974 0 2.7132e+09
0.358974 0.358974 0 2.71873e+09
0.358974 0.358974 0 2.92305e+09

0.371795 0.371795 0 5.67448e+08
0.371795 0.371795 0 7.41702e+08
0.371795 0.371795 0 9.45606e+08
0.371795 0.371795 0 1.36819e+09
0.371795 0.371795 0 1.60017e+09
0.371795 0.371795 0 1.73655e+09
0.371795 0.371795 0 1.79079e+09
0.371795 0.371795 0 2.03158e+09
0.371795 0.371795 0 2.06179e+09
0.371795 0.371795 0 2.26433e+09
0.371795 0.371795 0 2.35395e+09
0.371795 0.371795 0 2.52068e+09
0.371795 0.371795 0 2.71407e+09
0.371795 0.371795 0 2.71914e+09
0.371795 0.371795 0 2.9342e+09

0.384615 0.384615 0 5.85982e+08
0.384615 0.384615 0 7.36478e+08
0.384615 0.384615 0 9.29438e+08
0.384615 0.384615 0 1.36443e+09
0.384615 0.384615 0 1.61086e+09
0.384615 0.384615 0 1.74375e+09
0.384615 0.384615 0 1.80061e+09
0.384615 0.384615 0 2.01368e+09
0.384615 0.384615 0 2.05745e+09
0.384615 0.384615 0 2.27163e+09
0.384615 0.384615 0 2.35097e+09
0.384615 0.384615 0 2.51081e+09
0.384615 0.384615 0 2.71499e+09
0.384615 0.384615 0 2.71948e+09
0.384615 0.384615 0 2.94518e+09

0.397436 0.397436 0 6.04292e+08
0.397436 0.397436 0 7.3176e+08
0.397436 0.397436 0 9.13219e+08
0.397436 0.397436 0 1.36105e+09
0.397436 0.397436 0 1.62031e+09
0.397436 0.397436 0 1.75216e+09
0.397436 0.397436 0 1.81013e+09
0.397436 0.397436 0 1.99585e+09
0.397436 0.397436 0 2.05212e+09
0.397436 0.397436 0 2.28e+09
0.397436 0.397436 0 2.34827e+09
0.397436 0.397436 0 2.50081e+09
0.397436 0.397436 0 2.71594e+09
0.397436 0.397436 0 2.71977e+09
0.397436 0.397436 0 2.9559e+09

0.410256 0.410256 0 6.22313e+08
0.410256 0.410256 0 7.27561e+08
0.410256 0.410256 0 8.97021e+08
0.410256 0.410256 0 1.35808e+09
0.410256 0.410256 0 1.62842e+09
0.410256 0.410256 0 1.76182e+09
0.410256 0.410256 0 1.81926e+09
0.410256 0.410256 0 1.97809e+09
0.410256 0.410256 0 2.04618e+09
0.410256 0.410256 0 2.28908e+09
0.410256 0.410256 0 2.34588e+09
0.410256 0.410256 0 2.49077e+09
0.410256 0.410256 0 2.72001e+09
0.410256 0.410256 0 2.71687e+09
0.410256 0.410256 0 2.96623e+09

0.423077 0.423077 0 6.39946e+08
0.423077 0.423077 0 7.23895e+08
0.423077 0.423077 0 8.80952e+08
0.423077 0.423077 0 1.3555e+09
0.423077 0.423077 0 1.63519e+09
0.423077 0.423077 0 1.77274e+09
0.423077 0.423077 0 1.82786e+09
0.423077 0.423077 0 1.96044e+09
0.423077 0.423077 0 2.03999e+09
0.423077 0.423077 0 2.29852e+09
0.423077 0.423077 0 2.34379e+09
0.423077 0.423077 0 2.48085e+09
0.423077 0.423077 0 2.7202e+09
0.423077 0.423077 0 2.71775e+09
0.423077 0.423077 0 2.97603e+09

0.435897 0.435897 0 6.57031e+08
0.435897 0.435897 0 7.20773e+08
0.435897 0.435897 0 8.6518e+08
0.435897 0.435897 0 1.35332e+09
0.435897 0.435897 0 1.64066e+09
0.435897 0.435897 0 1.78483e+09
0.435897 0.435897 0 1.83575e+09
0.435897 0.435897 0 1.94291e+09
0.435897 0.435897 0 2.0339e+09
0.435897 0.435897 0 2.30797e+09
0.435897 0.435897 0 2.34202e+09
0.435897 0.435897 0 2.47123e+09
0.435897 0.435897 0 2.72036e+09
0.435897 0.435897 0 2.71856e+09
0.435897 0.435897 0 2.97973e+09

0.448718 0.448718 0 6.73297e+08
0.448718 0.448718 0 7.18206e+08
0.448718 0.448718 0 8.49978e+08
0.448718 0.448718 0 1.35153e+09
0.448718 0.448718 0 1.64494e+09
0.448718 0.448718 0 1.79797e+09
0.448718 0.448718 0 1.84273e+09
0.448718 0.448718 0 1.92554e+09
0.448718 0.448718 0 2.02823e+09
0.448718 0.448718 0 2.31702e+09
0.448718 0.448718 0 2.34056e+09
0.448718 0.448718 0 2.46218e+09
0.448718 0.448718 0 2.71926e+09
0.448718 0.448718 0 2.72049e+09
0.448718 0.448718 0 2.97757e+09

0.461538 0.461538 0 6.88267e+08
0.461538 0.461538 0 7.16201e+08
0.461538 0.461538 0 8.35832e+08
0.461538 0.461538 0 1.35014e+09
0.461538 0.461538 0 1.64812e+09
0.461538 0.461538 0 1.812e+09
0.461538 0.461538 0 1.84856e+09
0.461538 0.461538 0 1.90835e+09
0.461538 0.461538 0 2.02334e+09
0.461538 0.461538 0 2.32519e+09
0.461538 0.461538 0 2.33942e+09
0.461538 0.461538 0 2.4541e+09
0.461538 0.461538 0 2.71983e+09
0.461538 0.461538 0 2.72058e+09
0.461538 0.461538 0 2.97581e+09

0.474359 0.474359 0 7.01065e+08
0.474359 0.474359 0 7.14764e+08
0.474359 0.474359 0 8.23621e+08
0.474359 0.474359 0 1.34915e+09
0.474359 0.474359 0 1.65031e+09
0.474359 0.474359 0 1.82679e+09
0.474359 0.474359 0 1.85299e+09
0.474359 0.474359 0 1.89139e+09
0.474359 0.474359 0 2.01954e+09
0.474359 0.474359 0 2.33188e+09
0.474359 0.474359 0 2.33861e+09
0.474359 0.474359 0 2.44752e+09
0.474359 0.474359 0 2.72026e+09
0.474359 0.474359 0 2.72065e+09
0.474359 0.474359 0 2.97452e+09

0.487179 0.487179 0 7.139e+08
0.487179 0.487179 0 7.10169e+08
0.487179 0.487179 0 8.14867e+08
0.487179 0.487179 0 1.34856e+09
0.487179 0.487179 0 1.6516e+09
0.487179 0.487179 0 1.84218e+09
0.487179 0.487179 0 1.85576e+09
0.487179 0.487179 0 1.87474e+09
0.487179 0.487179 0 2.01713e+09
0.487179 0.487179 0 2.33636e+09
0.487179 0.487179 0 2.33812e+09
0.487179 0.487179 0 2.44312e+09
0.487179 0.487179 0 2.7207e+09
0.487179 0.487179 0 2.72052e+09
0.487179 0.487179 0 2.97373e+09

0.5 0.5 0 7.13568e+08
0.5 0.5 0 7.13613e+08
0.5 0.5 0 8.11586e+08
0.5 0.5 0 1.34836e+09
0.5 0.5 0 1.65202e+09
0.5 0.5 0 1.85971e+09
0.5 0.5 0 1.85679e+09
0.5 0.5 0 1.85672e+09
0.5 0.5 0 2.0163e+09
0.5 0.5 0 2.33796e+09
0.5 0.5 0 2.33798e+09
0.5 0.5 0 2.44155e+09
0.5 0.5 0 2.72062e+09
0.5 0.5 0 2.72072e+09
0.5 0.5 0 2.97346e+09


0.5 0 0 4.47625e+08
0.5 0 0 6.98872e+08
0.5 0 0 1.28436e+09
0.5 0 0 1.33416e+09
0.5 0 0 1.44495e+09
0.5 0 0 1.51559e+09
0.5 0 0 1.95415e+09
0.5 0 0 2.06711e+09
0.5 0 0 2.03739e+09
0.5 0 0 2.23696e+09
0.5 0 0 2.54067e+09
0.5 0 0 2.60601e+09
0.5 0 0 2.59515e+09
0.5 0 0 2.66142e+09
0.5 0 0 2.84402e+09

0.5 0.0128205 0 4.47898e+08
0.5 0.0128205 0 6.98896e+08
0.5 0.0128205 0 1.28045e+09
0.5 0.0128205 0 1.33808e+09
0.5 0.0128205 0 1.44456e+09
0.5 0.0128205 0 1.51602e+09
0.5 0.0128205 0 1.95414e+09
0.5 0.0128205 0 2.03571e+09
0.5 0.0128205 0 2.06886e+09
0.5 0.0128205 0 2.23676e+09
0.5 0.0128205 0 2.53794e+09
0.5 0.0128205 0 2.59803e+09
0.5 0.0128205 0 2.60589e+09
0.5 0.0128205 0 2.66152e+09
0.5 0.0128205 0 2.84345e+09

0.5 0.025641 0 4.48715e+08
0.5 0.025641 0 6.98965e+08
0.5 0.025641 0 1.27105e+09
0.5 0.025641 0 1.34752e+09
0.5 0.025641 0 1.44343e+09
0.5 0.025641 0 1.51727e+09
0.5 0.025641 0 1.95414e+09
0.5 0.025641 0 2.03149e+09
0.5 0.025641 0 2.07328e+09
0.5 0.025641 0 2.23614e+09
0.5 0.025641 0 2.53101e+09
0.5 0.025641 0 2.66183e+09
0.5 0.025641 0 2.60555e+09
0.5 0.025641 0 2.60541e+09
0.5 0.025641 0 2.84178e+09

0.5 0.0384615 0 4.50073e+08
0.5 0.0384615 0 6.9908e+08
0.5 0.0384615 0 1.25918e+09
0.5 0.0384615 0 1.35946e+09
0.5 0.0384615 0 1.44163e+09
0.5 0.0384615 0 1.51927e+09
0.5 0.0384615 0 1.95412e+09
0.5 0.0384615 0 2.02597e+09
0.5 0.0384615 0 2.07912e+09
0.5 0.0384615 0 2.23511e+09
0.5 0.0384615 0 2.52189e+09
0.5 0.0384615 0 2.60496e+09
0.5 0.0384615 0 2.61529e+09
0.5 0.0384615 0 2.66236e+09
0.5 0.0384615 0 2.8391e+09

0.5 0.0512821 0 4.51968e+08
0.5 0.0512821 0 6.99241e+08
0.5 0.0512821 0 1.24624e+09
0.5 0.0512821 0 1.3725e+09
0.5 0.0512821 0 1.43927e+09
0.5 0.0512821 0 1.52192e+09
0.5 0.0512821 0 1.95411e+09
0.5 0.0512821 0 2.01986e+09
0.5 0.0512821 0 2.08568e+09
0.5 0.0512821 0 2.23365e+09
0.5 0.0512821 0 2.51178e+09
0.5 0.0512821 0 2.60414e+09
0.5 0.0512821 0 2.62641e+09
0.5 0.0512821 0 2.66316e+09
0.5 0.0512821 0 2.83554e+09

0.5 0.0641026 0 4.54392e+08
0.5 0.0641026 0 6.99445e+08
0.5 0.0641026 0 1.23277e+09
0.5 0.0641026 0 1.3861e+09
0.5 0.0641026 0 1.43646e+09
0.5 0.0641026 0 1.5251e+09
0.5 0.0641026 0 1.95408e+09
0.5 0.0641026 0 2.01348e+09
0.5 0.0641026 0 2.09266e+09
0.5 0.0641026 0 2.23177e+09
0.5 0.0641026 0 2.50129e+09
0.5 0.0641026 0 2.60307e+09
0.5 0.0641026 0 2.63806e+09
0.5 0.0641026 0 2.66433e+09
0.5 0.0641026 0 2.83125e+09

0.5 0.0769231 0 4.57336e+08
0.5 0.0769231 0 6.99692e+08
0.5 0.0769231 0 1.21902e+09
0.5 0.0769231 0 1.39999e+09
0.5 0.0769231 0 1.43329e+09
0.5 0.0769231 0 1.5287e+09
0.5 0.0769231 0 1.95405e+09
0.5 0.0769231 0 2.00697e+09
0.5 0.0769231 0 2.09989e+09
0.5 0.0769231 0 2.22944e+09
0.5 0.0769231 0 2.49072e+09
0.5 0.0769231 0 2.60175e+09
0.5 0.0769231 0 2.64954e+09
0.5 0.0769231 0 2.6663e+09
0.5 0.0769231 0 2.82637e+09

0.5 0.0897436 0 4.6079e+08
0.5 0.0897436 0 6.99981e+08
0.5 0.0897436 0 1.20512e+09
0.5 0.0897436 0 1.41407e+09
0.5 0.0897436 0 1.42987e+09
0.5 0.0897436 0 1.53265e+09
0.5 0.0897436 0 1.95401e+09
0.5 0.0897436 0 2.00042e+09
0.5 0.0897436 0 2.1073e+09
0.5 0.0897436 0 2.22666e+09
0.5 0.0897436 0 2.48023e+09
0.5 0.0897436 0 2.60017e+09
0.5 0.0897436 0 2.65888e+09
0.5 0.0897436 0 2.67088e+09
0.5 0.0897436 0 2.82106e+09

0.5 0.102564 0 4.64742e+08
0.5 0.102564 0 7.0031e+08
0.5 0.102564 0 1.19113e+09
0.5 0.102564 0 1.42626e+09
0.5 0.102564 0 1.42827e+09
0.5 0.102564 0 1.53687e+09
0.5 0.102564 0 1.95396e+09
0.5 0.102564 0 1.99386e+09
0.5 0.102564 0 2.11484e+09
0.5 0.102564 0 2.22341e+09
0.5 0.102564 0 2.46995e+09
0.5 0.102564 0 2.59832e+09
0.5 0.102564 0 2.66353e+09
0.5 0.102564 0 2.6805e+09
0.5 0.102564 0 2.81544e+09

0.5 0.115385 0 4.69179e+08
0.5 0.115385 0 7.00676e+08
0.5 0.115385 0 1.17709e+09
0.5 0.115385 0 1.42252e+09
0.5 0.115385 0 1.44255e+09
0.5 0.115385 0 1.5413e+09
0.5 0.115385 0 1.95389e+09
0.5 0.115385 0 1.98732e+09
0.5 0.115385 0 2.1225e+09
0.5 0.115385 0 2.21967e+09
0.5 0.115385 0 2.45993e+09
0.5 0.115385 0 2.59619e+09
0.5 0.115385 0 2.66594e+09
0.5 0.115385 0 2.69268e+09
0.5 0.115385 0 2.80963e+09

0.5 0.128205 0 4.74085e+08
0.5 0.128205 0 7.01078e+08
0.5 0.128205 0 1.16303e+09
0.5 0.128205 0 1.41869e+09
0.5 0.128205 0 1.45689e+09
0.5 0.128205 0 1.54589e+09
0.5 0.128205 0 1.95381e+09
0.5 0.128205 0 1.98083e+09
0.5 0.128205 0 2.13024e+09
0.5 0.128205 0 2.21544e+09
0.5 0.128205 0 2.45025e+09
0.5 0.128205 0 2.59376e+09
0.5 0.128205 0 2.66786e+09
0.5 0.128205 0 2.70558e+09
0.5 0.128205 0 2.80373e+09

0.5 0.141026 0 4.79446e+08
0.5 0.141026 0 7.01513e+08
0.5 0.141026 0 1.14895e+09
0.5 0.141026 0 1.41483e+09
0.5 0.141026 0 1.47126e+09
0.5 0.141026 0 1.5506e+09
0.5 0.141026 0 1.9537e+09
0.5 0.141026 0 1.97439e+09
0.5 0.141026 0 2.13807e+09
0.5 0.141026 0 2.21071e+09
0.5 0.141026 0 2.44094e+09
0.5 0.141026 0 2.59104e+09
0.5 0.141026 0 2.66971e+09
0.5 0.141026 0 2.71878e+09
0.5 0.141026 0 2.79781e+09

0.5 0.153846 0 4.85245e+08
0.5 0.153846 0 7.01978e+08
0.5 0.153846 0 1.13488e+09
0.5 0.153846 0 1.41095e+09
0.5 0.153846 0 1.48566e+09
0.5 0.153846 0 1.55541e+09
0.5 0.153846 0 1.95358e+09
0.5 0.153846 0 1.96801e+09
0.5 0.153846 0 2.14597e+09
0.5 0.153846 0 2.20545e+09
0.5 0.153846 0 2.43205e+09
0.5 0.153846 0 2.588e+09
0.5 0.153846 0 2.6716e+09
0.5 0.153846 0 2.73212e+09
0.5 0.153846 0 2.79194e+09

0.5 0.166667 0 4.91465e+08
0.5 0.166667 0 7.02471e+08
0.5 0.166667 0 1.12081e+09
0.5 0.166667 0 1.40708e+09
0.5 0.166667 0 1.50007e+09
0.5 0.166667 0 1.56028e+09
0.5 0.166667 0 1.95342e+09
0.5 0.166667 0 1.96171e+09
0.5 0.166667 0 2.15393e+09
0.5 0.166667 0 2.19969e+09
0.5 0.166667 0 2.4236e+09
0.5 0.166667 0 2.58464e+09
0.5 0.166667 0 2.67355e+09
0.5 0.166667 0 2.74555e+09
0.5 0.166667 0 2.78619e+09

0.5 0.179487 0 4.98089e+08
0.5 0.179487 0 7.02989e+08
0.5 0.179487 0 1.10678e+09
0.5 0.179487 0 1.40325e+09
0.5 0.179487 0 1.5145e+09
0.5 0.179487 0 1.5652e+09
0.5 0.179487 0 1.95323e+09
0.5 0.179487 0 1.95548e+09
0.5 0.179487 0 2.16195e+09
0.5 0.179487 0 2.1934e+09
0.5 0.179487 0 2.41561e+09
0.5 0.179487 0 2.58095e+09
0.5 0.179487 0 2.67557e+09
0.5 0.179487 0 2.75903e+09
0.5 0.179487 0 2.78061e+09

0.5 0.192308 0 5.05099e+08
0.5 0.192308 0 7.03527e+08
0.5 0.192308 0 1.09276e+09
0.5 0.192308 0 1.39946e+09
0.5 0.192308 0 1.52892e+09
0.5 0.192308 0 1.57014e+09
0.5 0.192308 0 1.94934e+09
0.5 0.192308 0 1.95301e+09
0.5 0.192308 0 2.17003e+09
0.5 0.192308 0 2.18661e+09
0.5 0.192308 0 2.40811e+09
0.5 0.192308 0 2.57693e+09
0.5 0.192308 0 2.67768e+09
0.5 0.192308 0 2.77251e+09
0.5 0.192308 0 2.77522e+09

0.5 0.205128 0 5.12478e+08
0.5 0.205128 0 7.04084e+08
0.5 0.205128 0 1.07879e+09
0.5 0.205128 0 1.39575e+09
0.5 0.205128 0 1.54335e+09
0.5 0.205128 0 1.57508e+09
0.5 0.205128 0 1.9433e+09
0.5 0.205128 0 1.95273e+09
0.5 0.205128 0 2.17933e+09
0.5 0.205128 0 2.17815e+09
0.5 0.205128 0 2.40108e+09
0.5 0.205128 0 2.57258e+09
0.5 0.205128 0 2.67986e+09
0.5 0.205128 0 2.77007e+09
0.5 0.205128 0 2.786e+09

0.5 0.217949 0 5.20206e+08
0.5 0.217949 0 7.04655e+08
0.5 0.217949 0 1.06485e+09
0.5 0.217949 0 1.39211e+09
0.5 0.217949 0 1.55777e+09
0.5 0.217949 0 1.58002e+09
0.5 0.217949 0 1.93735e+09
0.5 0.217949 0 1.9524e+09
0.5 0.217949 0 2.17157e+09
0.5 0.217949 0 2.18631e+09
0.5 0.217949 0 2.39454e+09
0.5 0.217949 0 2.56789e+09
0.5 0.217949 0 2.68211e+09
0.5 0.217949 0 2.76518e+09
0.5 0.217949 0 2.79946e+09

0.5 0.230769 0 5.28265e+08
0.5 0.230769 0 7.05237e+08
0.5 0.230769 0 1.05095e+09
0.5 0.230769 0 1.38856e+09
0.5 0.230769 0 1.57218e+09
0.5 0.230769 0 1.58493e+09
0.5 0.230769 0 1.93151e+09
0.5 0.230769 0 1.95199e+09
0.5 0.230769 0 2.16339e+09
0.5 0.230769 0 2.19452e+09
0.5 0.230769 0 2.38847e+09
0.5 0.230769 0 2.56288e+09
0.5 0.230769 0 2.68441e+09
0.5 0.230769 0 2.76057e+09
0.5 0.230769 0 2.81287e+09

0.5 0.24359 0 5.36637e+08
0.5 0.24359 0 7.05826e+08
0.5 0.24359 0 1.03711e+09
0.5 0.24359 0 1.38512e+09
0.5 0.24359 0 1.58657e+09
0.5 0.24359 0 1.58981e+09
0.5 0.24359 0 1.92579e+09
0.5 0.24359 0 1.95151e+09
0.5 0.24359 0 2.15481e+09
0.5 0.24359 0 2.20275e+09
0.5 0.24359 0 2.38286e+09
0.5 0.24359 0 2.55755e+09
0.5 0.24359 0 2.68677e+09
0.5 0.24359 0 2.75624e+09
0.5 0.24359 0 2.82621e+09

0.5 0.25641 0 5.45304e+08
0.5 0.25641 0 7.06418e+08
0.5 0.25641 0 1.02332e+09
0.5 0.25641 0 1.38178e+09
0.5 0.25641 0 1.59463e+09
0.5 0.25641 0 1.60094e+09
0.5 0.25641 0 1.92019e+09
0.5 0.25641 0 1.95092e+09
0.5 0.25641 0 2.14587e+09
0.5 0.25641 0 2.211e+09
0.5 0.25641 0 2.3777e+09
0.5 0.25641 0 2.55193e+09
0.5 0.25641 0 2.68915e+09
0.5 0.25641 0 2.75221e+09
0.5 0.25641 0 2.83946e+09

0.5 0.269231 0 5.54246e+08
0.5 0.269231 0 7.0701e+08
0.5 0.269231 0 1.0096e+09
0.5 0.269231 0 1.37857e+09
0.5 0.269231 0 1.59938e+09
0.5 0.269231 0 1.61529e+09
0.5 0.269231 0 1.91472e+09
0.5 0.269231 0 1.95022e+09
0.5 0.269231 0 2.13664e+09
0.5 0.269231 0 2.21928e+09
0.5 0.269231 0 2.37296e+09
0.5 0.269231 0 2.54601e+09
0.5 0.269231 0 2.69156e+09
0.5 0.269231 0 2.74847e+09
0.5 0.269231 0 2.85258e+09

0.5 0.282051 0 5.63444e+08
0.5 0.282051 0 7.07597e+08
0.5 0.282051 0 9.95948e+08
0.5 0.282051 0 1.37549e+09
0.5 0.282051 0 1.60405e+09
0.5 0.282051 0 1.6296e+09
0.5 0.282051 0 1.9094e+09
0.5 0.282051 0 1.94937e+09
0.5 0.282051 0 2.12716e+09
0.5 0.282051 0 2.22756e+09
0.5 0.282051 0 2.36862e+09
0.5 0.282051 0 2.53984e+09
0.5 0.282051 0 2.69397e+09
0.5 0.282051 0 2.74502e+09
0.5 0.282051 0 2.86556e+09

0.5 0.294872 0 5.72879e+08
0.5 0.294872 0 7.08176e+08
0.5 0.294872 0 9.82375e+08
0.5 0.294872 0 1.37254e+09
0.5 0.294872 0 1.60862e+09
0.5 0.294872 0 1.64388e+09
0.5 0.294872 0 1.90423e+09
0.5 0.294872 0 1.94835e+09
0.5 0.294872 0 2.11751e+09
0.5 0.294872 0 2.23585e+09
0.5 0.294872 0 2.36466e+09
0.5 0.294872 0 2.53342e+09
0.5 0.294872 0 2.69638e+09
0.5 0.294872 0 2.74185e+09
0.5 0.294872 0 2.87834e+09

0.5 0.307692 0 5.82531e+08
0.5 0.307692 0 7.08743e+08
0.5 0.307692 0 9.68891e+08
0.5 0.307692 0 1.36974e+09
0.5 0.307692 0 1.61307e+09
0.5 0.307692 0 1.65812e+09
0.5 0.307692 0 1.89923e+09
0.5 0.307692 0 1.94711e+09
0.5 0.307692 0 2.10776e+09
0.5 0.307692 0 2.24412e+09
0.5 0.307692 0 2.36105e+09
0.5 0.307692 0 2.5268e+09
0.5 0.307692 0 2.69876e+09
0.5 0.307692 0 2.73895e+09
0.5 0.307692 0 2.8909e+09

0.5 0.320513 0 5.92377e+08
0.5 0.320513 0 7.09295e+08
0.5 0.320513 0 9.55507e+08
0.5 0.320513 0 1.36709e+09
0.5 0.320513 0 1.6174e+09
0.5 0.320513 0 1.6723e+09
0.5 0.320513 0 1.89441e+09
0.5 0.320513 0 1.94561e+09
0.5 0.320513 0 2.09799e+09
0.5 0.320513 0 2.25237e+09
0.5 0.320513 0 2.35778e+09
0.5 0.320513 0 2.51999e+09
0.5 0.320513 0 2.70111e+09
0.5 0.320513 0 2.73632e+09
0.5 0.320513 0 2.90318e+09

0.5 0.333333 0 6.02394e+08
0.5 0.333333 0 7.09827e+08
0.5 0.333333 0 9.42238e+08
0.5 0.333333 0 1.36459e+09
0.5 0.333333 0 1.62157e+09
0.5 0.333333 0 1.68644e+09
0.5 0.333333 0 1.88978e+09
0.5 0.333333 0 1.9438e+09
0.5 0.333333 0 2.08829e+09
0.5 0.333333 0 2.26057e+09
0.5 0.333333 0 2.35481e+09
0.5 0.333333 0 2.51304e+09
0.5 0.333333 0 2.70341e+09
0.5 0.333333 0 2.73394e+09
0.5 0.333333 0 2.91512e+09

0.5 0.346154 0 6.12556e+08
0.5 0.346154 0 7.10335e+08
0.5 0.346154 0 9.29099e+08
0.5 0.346154 0 1.36225e+09
0.5 0.346154 0 1.62557e+09
0.5 0.346154 0 1.7005e+09
0.5 0.346154 0 1.88537e+09
0.5 0.346154 0 1.94159e+09
0.5 0.346154 0 2.07876e+09
0.5 0.346154 0 2.26872e+09
0.5 0.346154 0 2.35214e+09
0.5 0.346154 0 2.50598e+09
0.5 0.346154 0 2.7318e+09
0.5 0.346154 0 2.70563e+09
0.5 0.346154 0 2.92663e+09

0.5 0.358974 0 6.22833e+08
0.5 0.358974 0 7.10817e+08
0.5 0.358974 0 9.16115e+08
0.5 0.358974 0 1.36009e+09
0.5 0.358974 0 1.62938e+09
0.5 0.358974 0 1.71449e+09
0.5 0.358974 0 1.8812e+09
0.5 0.358974 0 1.93891e+09
0.5 0.358974 0 2.06952e+09
0.5 0.358974 0 2.27677e+09
0.5 0.358974 0 2.34974e+09
0.5 0.358974 0 2.49886e+09
0.5 0.358974 0 2.70776e+09
0.5 0.358974 0 2.72988e+09
0.5 0.358974 0 2.93762e+09

0.5 0.371795 0 6.33189e+08
0.5 0.371795 0 7.1127e+08
0.5 0.371795 0 9.03312e+08
0.5 0.371795 0 1.35809e+09
0.5 0.371795 0 1.63297e+09
0.5 0.371795 0 1.7284e+09
0.5 0.371795 0 1.87727e+09
0.5 0.371795 0 1.93565e+09
0.5 0.371795 0 2.0607e+09
0.5 0.371795 0 2.2847e+09
0.5 0.371795 0 2.34759e+09
0.5 0.371795 0 2.49172e+09
0.5 0.371795 0 2.72818e+09
0.5 0.371795 0 2.70979e+09
0.5 0.371795 0 2.94795e+09

0.5 0.384615 0 6.43578e+08
0.5 0.384615 0 7.11689e+08
0.5 0.384615 0 8.90729e+08
0.5 0.384615 0 1.35627e+09
0.5 0.384615 0 1.63633e+09
0.5 0.384615 0 1.7422e+09
0.5 0.384615 0 1.87362e+09
0.5 0.384615 0 1.93173e+09
0.5 0.384615 0 2.05243e+09
0.5 0.384615 0 2.29247e+09
0.5 0.384615 0 2.34569e+09
0.5 0.384615 0 2.48462e+09
0.5 0.384615 0 2.71169e+09
0.5 0.384615 0 2.72667e+09
0.5 0.384615 0 2.95739e+09

0.5 0.397436 0 6.53943e+08
0.5 0.397436 0 7.12073e+08
0.5 0.397436 0 8.78418e+08
0.5 0.397436 0 1.35463e+09
0.5 0.397436 0 1.63943e+09
0.5 0.397436 0 1.7559e+09
0.5 0.397436 0 1.87027e+09
0.5 0.397436 0 1.92703e+09
0.5 0.397436 0 2.04484e+09
0.5 0.397436 0 2.30003e+09
0.5 0.397436 0 2.34402e+09
0.5 0.397436 0 2.47764e+09
0.5 0.397436 0 2.72536e+09
0.5 0.397436 0 2.71345e+09
0.5 0.397436 0 2.96554e+09

0.5 0.410256 0 6.64204e+08
0.5 0.410256 0 7.12418e+08
0.5 0.410256 0 8.66452e+08
0.5 0.410256 0 1.35317e+09
0.5 0.410256 0 1.64224e+09
0.5 0.410256 0 1.76945e+09
0.5 0.410256 0 1.86723e+09
0.5 0.410256 0 1.92148e+09
0.5 0.410256 0 2.03804e+09
0.5 0.410256 0 2.30729e+09
0.5 0.410256 0 2.34257e+09
0.5 0.410256 0 2.47085e+09
0.5 0.410256 0 2.72422e+09
0.5 0.410256 0 2.71506e+09
0.5 0.410256 0 2.97165e+09

0.5 0.423077 0 6.74252e+08
0.5 0.423077 0 7.12722e+08
0.5 0.423077 0 8.54937e+08
0.5 0.423077 0 1.35191e+09
0.5 0.423077 0 1.64474e+09
0.5 0.423077 0 1.78286e+09
0.5 0.423077 0 1.86454e+09
0.5 0.423077 0 1.915e+09
0.5 0.423077 0 2.03214e+09
0.5 0.423077 0 2.31417e+09
0.5 0.423077 0 2.34133e+09
0.5 0.423077 0 2.46435e+09
0.5 0.423077 0 2.71648e+09
0.5 0.423077 0 2.72326e+09
0.5 0.423077 0 2.97482e+09

0.5 0.435897 0 6.83925e+08
0.5 0.435897 0 7.12983e+08
0.5 0.435897 0 8.4403e+08
0.5 0.435897 0 1.35083e+09
0.5 0.435897 0 1.64691e+09
0.5 0.435897 0 1.79608e+09
0.5 0.435897 0 1.86222e+09
0.5 0.435897 0 1.9076e+09
0.5 0.435897 0 2.02718e+09
0.5 0.435897 0 2.32054e+09
0.5 0.435897 0 2.34029e+09
0.5 0.435897 0 2.45829e+09
0.5 0.435897 0 2.71772e+09
0.5 0.435897 0 2.72245e+09
0.5 0.435897 0 2.97554e+09

0.5 0.448718 0 6.92981e+08
0.5 0.448718 0 7.132e+08
0.5 0.448718 0 8.33969e+08
0.5 0.448718 0 1.34994e+09
0.5 0.448718 0 1.64872e+09
0.5 0.448718 0 1.80909e+09
0.5 0.448718 0 1.86028e+09
0.5 0.448718 0 1.89927e+09
0.5 0.448718 0 2.02318e+09
0.5 0.448718 0 2.32624e+09
0.5 0.448718 0 2.33945e+09
0.5 0.448718 0 2.45284e+09
0.5 0.448718 0 2.71876e+09
0.5 0.448718 0 2.72181e+09
0.5 0.448718 0 2.97518e+09

0.5 0.461538 0 7.01059e+08
0.5 0.461538 0 7.1337e+08
0.5 0.461538 0 8.25112e+08
0.5 0.461538 0 1.34925e+09
0.5 0.461538 0 1.65015e+09
0.5 0.461538 0 1.82185e+09
0.5 0.461538 0 1.85875e+09
0.5 0.461538 0 1.8901e+09
0.5 0.461538 0 2.02013e+09
0.5 0.461538 0 2.33106e+09
0.5 0.461538 0 2.3388e+09
0.5 0.461538 0 2.4482e+09
0.5 0.461538 0 2.71958e+09
0.5 0.461538 0 2.72131e+09
0.5 0.461538 0 2.97455e+09

0.5 0.474359 0 7.07634e+08
0.5 0.474359 0 7.13492e+08
0.5 0.474359 0 8.17984e+08
0.5 0.474359 0 1.34876e+09
0.5 0.474359 0 1.65118e+09
0.5 0.474359 0 1.8343e+09
0.5 0.474359 0 1.85765e+09
0.5 0.474359 0 1.88017e+09
0.5 0.474359 0 2.01798e+09
0.5 0.474359 0 2.33478e+09
0.5 0.474359 0 2.33834e+09
0.5 0.474359 0 2.44462e+09
0.5 0.474359 0 2.72017e+09
0.5 0.474359 0 2.72096e+09
0.5 0.474359 0 2.97398e+09

0.5 0.487179 0 7.13566e+08
0.5 0.487179 0 7.12028e+08
0.5 0.487179 0 8.13257e+08
0.5 0.487179 0 1.34846e+09
0.5 0.487179 0 1.65181e+09
0.5 0.487179 0 1.84638e+09
0.5 0.487179 0 1.85698e+09
0.5 0.487179 0 1.86959e+09
0.5 0.487179 0 2.01672e+09
0.5 0.487179 0 2.33807e+09
0.5 0.487179 0 2.33714e+09
0.5 0.487179 0 2.44234e+09
0.5 0.487179 0 2.72052e+09
0.5 0.487179 0 2.72076e+09
0.5 0.487179 0 2.9736e+09

0.5 0.5 0 7.13613e+08
0.5 0.5 0 7.13568e+08
0.5 0.5 0 8.11586e+08
0.5 0.5 0 1.34836e+09
0.5 0.5 0 1.65202e+09
0.5 0.5 0 1.85971e+09
0.5 0.5 0 1.85672e+09
0.5 0.5 0 1.85679e+09
0.5 0.5 0 2.0163e+09
0.5 0.5 0 2.44155e+09
0.5 0.5 0 2.33796e+09
0.5 0.5 0 2.33798e+09
0.5 0.5 0 2.72062e+09
0.5 0.5 0 2.72072e+09
0.5 0.5 0 2.97346e+09
