# Supplementary material for: Radio wave attenuation by a large-scale photonic crystal sculpture
Source: Sci Rep. 2025 Apr 10;15:12317. doi: 10.1038/s41598-025-95986-9 (PMC11985921; doi:10.1038/s41598-025-95986-9)
Supplement: Supplementary file 4 — Supplementary Information 4. [file 41598_2025_95986_MOESM4_ESM.txt]

# frequency in GHz	# response in dB
5.000000000000000000e-01 -7.493242687500000443e+01
5.010000000000000009e-01 -7.528201708333332931e+01
5.020000000000000018e-01 -7.437359208333332106e+01
5.030000000000000027e-01 -7.164318270833334168e+01
5.040000000000000036e-01 -7.458071104166666032e+01
5.050000000000000044e-01 -7.688834854166665878e+01
5.060000000000000053e-01 -7.538455083333333562e+01
5.070000000000000062e-01 -7.513349708333332444e+01
5.080000000000000071e-01 -7.428465041666666480e+01
5.090000000000000080e-01 -7.554971458333332635e+01
5.100000000000000089e-01 -7.578003895833333559e+01
5.110000000000000098e-01 -7.594064416666667228e+01
5.120000000000000107e-01 -7.453195083333332605e+01
5.130000000000000115e-01 -7.395161000000000229e+01
5.140000000000000124e-01 -7.434400145833332374e+01
5.150000000000000133e-01 -7.294290166666665698e+01
5.160000000000000142e-01 -7.796082187500000771e+01
5.170000000000000151e-01 -7.610366687500000182e+01
5.180000000000000160e-01 -7.468783562500000528e+01
5.190000000000000169e-01 -7.419356729166665332e+01
5.200000000000000178e-01 -7.233005562499999996e+01
5.210000000000000187e-01 -7.358698375000000169e+01
5.220000000000000195e-01 -7.335881437500000857e+01
5.230000000000000204e-01 -7.392668395833332795e+01
5.240000000000000213e-01 -7.331754520833332833e+01
5.250000000000000222e-01 -7.233129645833332688e+01
5.260000000000000231e-01 -7.258143729166665992e+01
5.270000000000000240e-01 -7.320533145833333322e+01
5.280000000000000249e-01 -7.534454916666666691e+01
5.290000000000000258e-01 -7.871785270833333925e+01
5.300000000000000266e-01 -7.746755520833333719e+01
5.310000000000000275e-01 -7.382491437500000586e+01
5.320000000000000284e-01 -7.305356208333333257e+01
5.330000000000000293e-01 -7.170768999999999949e+01
5.340000000000000302e-01 -7.189750520833332814e+01
5.350000000000000311e-01 -7.032280916666665860e+01
5.360000000000000320e-01 -7.210215145833333850e+01
5.370000000000000329e-01 -7.220343041666666295e+01
5.380000000000000338e-01 -7.333127874999999563e+01
5.390000000000000346e-01 -7.217090250000001106e+01
5.400000000000000355e-01 -7.381299270833335413e+01
5.410000000000000364e-01 -7.373413458333331505e+01
5.420000000000000373e-01 -7.611106270833334975e+01
5.430000000000000382e-01 -7.558304895833333603e+01
5.440000000000000391e-01 -7.336070583333332706e+01
5.450000000000000400e-01 -7.227807354166667153e+01
5.460000000000000409e-01 -7.389028229166666506e+01
5.470000000000000417e-01 -7.393667416666666270e+01
5.480000000000000426e-01 -7.180779229166665800e+01
5.490000000000000435e-01 -7.547823395833333393e+01
5.500000000000000444e-01 -7.669360354166666127e+01
5.510000000000000453e-01 -7.782904145833333587e+01
5.520000000000000462e-01 -7.713437916666666183e+01
5.530000000000000471e-01 -7.769239687500001423e+01
5.540000000000000480e-01 -7.641285500000000752e+01
5.550000000000000488e-01 -7.821659145833334037e+01
5.560000000000000497e-01 -7.879554708333333224e+01
5.570000000000000506e-01 -7.961527854166665463e+01
5.580000000000000515e-01 -7.638101770833333148e+01
5.590000000000000524e-01 -7.435583291666667094e+01
5.600000000000000533e-01 -7.482662000000000546e+01
5.610000000000000542e-01 -7.462820625000000518e+01
5.620000000000000551e-01 -7.502858333333333007e+01
5.630000000000000560e-01 -7.351112624999998957e+01
5.640000000000000568e-01 -7.411393541666667772e+01
5.650000000000000577e-01 -7.467094041666666726e+01
5.660000000000000586e-01 -7.699488458333333085e+01
5.670000000000000595e-01 -7.856820083333333571e+01
5.680000000000000604e-01 -7.987401166666667507e+01
5.690000000000000613e-01 -7.872677020833334893e+01
5.700000000000000622e-01 -7.915244520833331876e+01
5.710000000000000631e-01 -8.008112333333332344e+01
5.720000000000000639e-01 -8.142201229166667531e+01
5.730000000000000648e-01 -8.038072229166667171e+01
5.740000000000000657e-01 -7.900538229166667747e+01
5.750000000000000666e-01 -7.943233166666666989e+01
5.760000000000000675e-01 -7.883869166666667638e+01
5.770000000000000684e-01 -7.695173229166667284e+01
5.780000000000000693e-01 -7.695135708333333469e+01
5.790000000000000702e-01 -7.537439416666667569e+01
5.800000000000000711e-01 -7.489763958333332994e+01
5.810000000000000719e-01 -7.651726958333333073e+01
5.820000000000000728e-01 -7.342328416666666158e+01
5.830000000000000737e-01 -7.351162229166666862e+01
5.840000000000000746e-01 -7.536234666666668147e+01
5.850000000000000755e-01 -7.526631895833334340e+01
5.860000000000000764e-01 -7.488483020833334081e+01
5.870000000000000773e-01 -7.592170687499999815e+01
5.880000000000000782e-01 -7.575010083333332034e+01
5.890000000000000790e-01 -7.870778291666667315e+01
5.900000000000000799e-01 -7.488675270833333286e+01
5.910000000000000808e-01 -7.166111916666666559e+01
5.920000000000000817e-01 -6.962184833333333245e+01
5.930000000000000826e-01 -7.147078416666666101e+01
5.940000000000000835e-01 -7.173854729166666289e+01
5.950000000000000844e-01 -7.399651541666665366e+01
5.960000000000000853e-01 -7.339316437499999779e+01
5.970000000000000862e-01 -7.097879416666665975e+01
5.980000000000000870e-01 -7.132281104166666807e+01
5.990000000000000879e-01 -7.128398895833333881e+01
6.000000000000000888e-01 -7.177836541666667358e+01
6.010000000000000897e-01 -7.147455374999999833e+01
6.020000000000000906e-01 -6.479448541666667438e+01
6.030000000000000915e-01 -6.755756749999999045e+01
6.040000000000000924e-01 -6.652366833333333318e+01
6.049999999999999822e-01 -6.761089499999999930e+01
6.059999999999999831e-01 -6.882780937500000107e+01
6.069999999999999840e-01 -6.280983812499999175e+01
6.079999999999999849e-01 -6.925890208333333931e+01
6.089999999999999858e-01 -6.670503333333333273e+01
6.099999999999999867e-01 -6.838137583333332259e+01
6.109999999999999876e-01 -6.745623562500000503e+01
6.119999999999999885e-01 -6.885764083333333474e+01
6.129999999999999893e-01 -7.128417333333332806e+01
6.139999999999999902e-01 -7.091635375000001318e+01
6.149999999999999911e-01 -7.286672125000001188e+01
6.159999999999999920e-01 -7.332696020833333250e+01
6.169999999999999929e-01 -7.442987166666665644e+01
6.179999999999999938e-01 -7.683905770833334259e+01
6.189999999999999947e-01 -7.622619874999999467e+01
6.199999999999999956e-01 -7.385656354166667370e+01
6.209999999999999964e-01 -7.581162291666666420e+01
6.219999999999999973e-01 -7.643859979166666108e+01
6.229999999999999982e-01 -7.233495125000000314e+01
6.239999999999999991e-01 -7.234661208333332638e+01
6.250000000000000000e-01 -6.793202124999999114e+01
6.260000000000000009e-01 -6.848165833333332841e+01
6.270000000000000018e-01 -6.882728770833332987e+01
6.280000000000000027e-01 -6.830926229166666985e+01
6.290000000000000036e-01 -6.998074937500000203e+01
6.300000000000000044e-01 -7.171524374999999907e+01
6.310000000000000053e-01 -7.339060895833333120e+01
6.320000000000000062e-01 -7.641855541666666340e+01
6.330000000000000071e-01 -6.983949624999999628e+01
6.340000000000000080e-01 -6.904148562500000708e+01
6.350000000000000089e-01 -6.514348624999999515e+01
6.360000000000000098e-01 -6.790042187500000637e+01
6.370000000000000107e-01 -6.917692875000000186e+01
6.380000000000000115e-01 -6.551782479166666917e+01
6.390000000000000124e-01 -6.457985520833332771e+01
6.400000000000000133e-01 -6.447653520833333118e+01
6.410000000000000142e-01 -6.571864041666667333e+01
6.420000000000000151e-01 -6.602076312499998778e+01
6.430000000000000160e-01 -6.479317395833334103e+01
6.440000000000000169e-01 -6.766132666666666751e+01
6.450000000000000178e-01 -6.973499125000000731e+01
6.460000000000000187e-01 -6.779546541666667281e+01
6.470000000000000195e-01 -6.882776250000000573e+01
6.480000000000000204e-01 -6.950918354166667257e+01
6.490000000000000213e-01 -7.506807833333333235e+01
6.500000000000000222e-01 -7.334334687500000882e+01
6.510000000000000231e-01 -6.882715812500001107e+01
6.520000000000000240e-01 -6.401350895833333254e+01
6.530000000000000249e-01 -6.371203499999999309e+01
6.540000000000000258e-01 -6.361640750000000111e+01
6.550000000000000266e-01 -6.453001437499999327e+01
6.560000000000000275e-01 -6.273498291666667370e+01
6.570000000000000284e-01 -6.283554812499999542e+01
6.580000000000000293e-01 -6.268168354166667200e+01
6.590000000000000302e-01 -6.151537375000000907e+01
6.600000000000000311e-01 -6.296890625000000341e+01
6.610000000000000320e-01 -6.364700312499999768e+01
6.620000000000000329e-01 -6.236504729166666294e+01
6.630000000000000338e-01 -6.182022145833334292e+01
6.640000000000000346e-01 -6.471290937499999529e+01
6.650000000000000355e-01 -6.587706416666665632e+01
6.660000000000000364e-01 -6.516084333333333234e+01
6.670000000000000373e-01 -6.703848395833333029e+01
6.680000000000000382e-01 -6.408128812500000038e+01
6.690000000000000391e-01 -6.253544895833333328e+01
6.700000000000000400e-01 -6.537831270833333974e+01
6.710000000000000409e-01 -6.531693416666666963e+01
6.720000000000000417e-01 -6.677032354166665584e+01
6.730000000000000426e-01 -6.626818083333333220e+01
6.740000000000000435e-01 -6.388487416666666263e+01
6.750000000000000444e-01 -6.289638895833333976e+01
6.760000000000000453e-01 -6.305757375000000309e+01
6.770000000000000462e-01 -6.389039895833333560e+01
6.780000000000000471e-01 -6.659352875000000438e+01
6.790000000000000480e-01 -6.734544812500000432e+01
6.800000000000000488e-01 -6.671470250000000135e+01
6.810000000000000497e-01 -6.538917958333333047e+01
6.820000000000000506e-01 -6.575157770833332904e+01
6.830000000000000515e-01 -6.723751770833332841e+01
6.840000000000000524e-01 -6.484231375000000241e+01
6.850000000000000533e-01 -6.511659854166667571e+01
6.860000000000000542e-01 -6.416196062500000608e+01
6.870000000000000551e-01 -6.434551500000000601e+01
6.880000000000000560e-01 -6.696933854166667288e+01
6.890000000000000568e-01 -7.228386354166667616e+01
6.900000000000000577e-01 -7.376167958333331853e+01
6.910000000000000586e-01 -7.324415145833332019e+01
6.920000000000000595e-01 -7.148912333333332469e+01
6.930000000000000604e-01 -7.248579416666666475e+01
6.940000000000000613e-01 -6.822334291666665251e+01
6.950000000000000622e-01 -6.791863895833333231e+01
6.960000000000000631e-01 -6.854864520833332620e+01
6.970000000000000639e-01 -6.684676979166667365e+01
6.980000000000000648e-01 -6.945041083333333631e+01
6.990000000000000657e-01 -6.739374791666665487e+01
7.000000000000000666e-01 -6.723987062500000889e+01
7.010000000000000675e-01 -7.107442270833334419e+01
7.020000000000000684e-01 -6.684759999999999991e+01
7.030000000000000693e-01 -6.682892312499998866e+01
7.040000000000000702e-01 -7.035785854166665843e+01
7.050000000000000711e-01 -6.968596437500001173e+01
7.060000000000000719e-01 -6.728341020833333630e+01
7.070000000000000728e-01 -6.545931062500000053e+01
7.080000000000000737e-01 -6.311525187499999845e+01
7.090000000000000746e-01 -6.954905687499999090e+01
7.100000000000000755e-01 -6.464618979166667145e+01
7.110000000000000764e-01 -6.314742520833333117e+01
7.120000000000000773e-01 -6.616330374999999719e+01
7.130000000000000782e-01 -6.840850312500000996e+01
7.140000000000000790e-01 -6.859526583333332894e+01
7.150000000000000799e-01 -6.598098083333333363e+01
7.160000000000000808e-01 -6.721196624999998903e+01
7.170000000000000817e-01 -6.765578395833333047e+01
7.180000000000000826e-01 -6.589576124999999251e+01
7.190000000000000835e-01 -6.569988895833333231e+01
7.200000000000000844e-01 -6.445674583333332919e+01
7.210000000000000853e-01 -6.275409604166666355e+01
7.220000000000000862e-01 -6.569721791666667343e+01
7.230000000000000870e-01 -6.719237458333333279e+01
7.240000000000000879e-01 -6.696366125000000125e+01
7.250000000000000888e-01 -6.845893208333333746e+01
7.260000000000000897e-01 -6.749788333333333412e+01
7.270000000000000906e-01 -7.284144562500000575e+01
7.280000000000000915e-01 -7.037909916666666277e+01
7.290000000000000924e-01 -6.841687645833333420e+01
7.300000000000000933e-01 -7.220192812500000912e+01
7.310000000000000941e-01 -7.104144875000000070e+01
7.320000000000000950e-01 -6.751196041666666758e+01
7.330000000000000959e-01 -6.341985645833333507e+01
7.340000000000000968e-01 -6.226461270833333117e+01
7.350000000000000977e-01 -6.267830375000000487e+01
7.360000000000000986e-01 -6.444326104166665914e+01
7.370000000000000995e-01 -6.876889291666665827e+01
7.380000000000001004e-01 -6.874914937500001599e+01
7.390000000000001013e-01 -6.619016041666667149e+01
7.399999999999999911e-01 -7.055232999999999777e+01
7.409999999999999920e-01 -6.458538479166668367e+01
7.419999999999999929e-01 -7.006072479166665801e+01
7.429999999999999938e-01 -6.477263958333332994e+01
7.439999999999999947e-01 -6.207508208333334210e+01
7.449999999999999956e-01 -6.332984145833333400e+01
7.459999999999999964e-01 -6.140238562500000086e+01
7.469999999999999973e-01 -6.189653500000000719e+01
7.479999999999999982e-01 -6.164481291666666607e+01
7.489999999999999991e-01 -6.050290395833333434e+01
7.500000000000000000e-01 -6.476682312500000194e+01
7.510000000000000009e-01 -6.422491812500000208e+01
7.520000000000000018e-01 -6.514007749999998964e+01
7.530000000000000027e-01 -6.461886708333334184e+01
7.540000000000000036e-01 -6.864627270833332773e+01
7.550000000000000044e-01 -6.404130458333332854e+01
7.560000000000000053e-01 -6.462160791666666171e+01
7.570000000000000062e-01 -6.481927187499999832e+01
7.580000000000000071e-01 -6.113068520833333963e+01
7.590000000000000080e-01 -5.652525562499999978e+01
7.600000000000000089e-01 -5.627317812500000116e+01
7.610000000000000098e-01 -6.012872812499999498e+01
7.620000000000000107e-01 -5.941035562500000111e+01
7.630000000000000115e-01 -5.842459958333333248e+01
7.640000000000000124e-01 -5.510396124999999756e+01
7.650000000000000133e-01 -5.564794145833333516e+01
7.660000000000000142e-01 -6.085942729166666254e+01
7.670000000000000151e-01 -5.899006791666665350e+01
7.680000000000000160e-01 -6.168409645833334309e+01
7.690000000000000169e-01 -6.221512520833333326e+01
7.700000000000000178e-01 -6.136093854166666262e+01
7.710000000000000187e-01 -6.413560458333333258e+01
7.720000000000000195e-01 -6.636500208333333717e+01
7.730000000000000204e-01 -6.487945125000000246e+01
7.740000000000000213e-01 -6.982875124999999628e+01
7.750000000000000222e-01 -7.019704291666667473e+01
7.760000000000000231e-01 -5.809967562500000327e+01
7.770000000000000240e-01 -5.455535062500000265e+01
7.780000000000000249e-01 -5.423534375000000551e+01
7.790000000000000258e-01 -5.264011708333332962e+01
7.800000000000000266e-01 -5.230598125000000209e+01
7.810000000000000275e-01 -5.262672479166667472e+01
7.820000000000000284e-01 -5.394860979166666937e+01
7.830000000000000293e-01 -5.129288979166666707e+01
7.840000000000000302e-01 -5.317295104166666420e+01
7.850000000000000311e-01 -5.314885437499999910e+01
7.860000000000000320e-01 -6.711338729166666894e+01
7.870000000000000329e-01 -6.262479395833332774e+01
7.880000000000000338e-01 -6.269604125000000039e+01
7.890000000000000346e-01 -6.498195604166667749e+01
7.900000000000000355e-01 -6.637175729166668248e+01
7.910000000000000364e-01 -6.394009916666666271e+01
7.920000000000000373e-01 -5.123947395833333474e+01
7.930000000000000382e-01 -5.207396999999999565e+01
7.940000000000000391e-01 -5.197770645833333703e+01
7.950000000000000400e-01 -5.477178208333332776e+01
7.960000000000000409e-01 -5.456206916666666729e+01
7.970000000000000417e-01 -5.653297604166666446e+01
7.980000000000000426e-01 -5.370609666666666726e+01
7.990000000000000435e-01 -5.263260416666667396e+01
8.000000000000000444e-01 -5.158069458333333301e+01
8.010000000000000453e-01 -6.528656958333334615e+01
8.020000000000000462e-01 -6.248115604166666515e+01
8.030000000000000471e-01 -6.553256625000000213e+01
8.040000000000000480e-01 -6.168886104166665518e+01
8.050000000000000488e-01 -6.221172208333333487e+01
8.060000000000000497e-01 -6.483623270833334118e+01
8.070000000000000506e-01 -6.310980270833333350e+01
8.080000000000000515e-01 -6.082824083333333220e+01
8.090000000000000524e-01 -6.294814729166666467e+01
8.100000000000000533e-01 -6.505985645833332853e+01
8.110000000000000542e-01 -6.263324666666666474e+01
8.120000000000000551e-01 -6.559226979166666638e+01
8.130000000000000560e-01 -6.775091583333332323e+01
8.140000000000000568e-01 -6.781790416666666488e+01
8.150000000000000577e-01 -6.721767999999998722e+01
8.160000000000000586e-01 -6.485431979166666849e+01
8.170000000000000595e-01 -6.602810770833333720e+01
8.180000000000000604e-01 -6.445315083333332495e+01
8.190000000000000613e-01 -6.699274333333332265e+01
8.200000000000000622e-01 -6.770337770833333479e+01
8.210000000000000631e-01 -6.348197520833333840e+01
8.220000000000000639e-01 -6.859741604166666207e+01
8.230000000000000648e-01 -6.665176354166666783e+01
8.240000000000000657e-01 -6.969240312499999845e+01
8.250000000000000666e-01 -6.540779854166666496e+01
8.260000000000000675e-01 -6.512632270833333337e+01
8.270000000000000684e-01 -7.260222520833333704e+01
8.280000000000000693e-01 -6.493644479166665917e+01
8.290000000000000702e-01 -6.638106125000000191e+01
8.300000000000000711e-01 -7.004093333333332794e+01
8.310000000000000719e-01 -6.581085500000000366e+01
8.320000000000000728e-01 -6.458767437499999176e+01
8.330000000000000737e-01 -6.293041770833332293e+01
8.340000000000000746e-01 -6.403906437499999527e+01
8.350000000000000755e-01 -6.462755479166666817e+01
8.360000000000000764e-01 -6.742083541666667657e+01
8.370000000000000773e-01 -7.065156604166666909e+01
8.380000000000000782e-01 -6.950402624999999546e+01
8.390000000000000790e-01 -6.386209062500000044e+01
8.400000000000000799e-01 -6.573761312500000997e+01
8.410000000000000808e-01 -6.276690062500000522e+01
8.420000000000000817e-01 -6.319649041666666278e+01
8.430000000000000826e-01 -6.733769187500000442e+01
8.440000000000000835e-01 -6.649413937500000316e+01
8.450000000000000844e-01 -6.485630270833333100e+01
8.460000000000000853e-01 -6.530011916666667560e+01
8.470000000000000862e-01 -7.025995166666666591e+01
8.480000000000000870e-01 -6.849230812500000809e+01
8.490000000000000879e-01 -6.802600750000000573e+01
8.500000000000000888e-01 -7.152230166666666378e+01
8.510000000000000897e-01 -7.676435333333333233e+01
8.520000000000000906e-01 -7.374895333333333269e+01
8.530000000000000915e-01 -6.524989124999999035e+01
8.540000000000000924e-01 -6.991174437499999783e+01
8.550000000000000933e-01 -6.978608479166666712e+01
8.560000000000000941e-01 -6.964407916666665699e+01
8.570000000000000950e-01 -6.811210104166667634e+01
8.580000000000000959e-01 -6.867452333333332604e+01
8.590000000000000968e-01 -6.877105395833334001e+01
8.600000000000000977e-01 -7.256802374999999472e+01
8.610000000000000986e-01 -7.740546749999998610e+01
8.620000000000000995e-01 -7.414403520833332095e+01
8.630000000000001004e-01 -7.680331958333333375e+01
8.640000000000001013e-01 -7.436913437499998736e+01
8.650000000000001021e-01 -7.381477145833332543e+01
8.660000000000001030e-01 -6.922891083333333029e+01
8.670000000000001039e-01 -6.898477479166666626e+01
8.680000000000001048e-01 -6.828135270833332982e+01
8.690000000000001057e-01 -6.626293916666668338e+01
8.700000000000001066e-01 -6.524149500000000046e+01
8.710000000000001075e-01 -6.903825895833332993e+01
8.720000000000001084e-01 -7.148112229166665088e+01
8.730000000000001092e-01 -7.546062895833333073e+01
8.739999999999999991e-01 -7.355126020833333200e+01
8.750000000000000000e-01 -6.916222520833333931e+01
8.760000000000000009e-01 -7.044524749999999358e+01
8.770000000000000018e-01 -6.999884875000000761e+01
8.780000000000000027e-01 -6.465475999999999601e+01
8.790000000000000036e-01 -6.295095333333333798e+01
8.800000000000000044e-01 -6.307169520833333820e+01
8.810000000000000053e-01 -6.552266583333333472e+01
8.820000000000000062e-01 -6.338906749999999590e+01
8.830000000000000071e-01 -6.537971583333333569e+01
8.840000000000000080e-01 -7.153299624999999651e+01
8.850000000000000089e-01 -7.079656645833333073e+01
8.860000000000000098e-01 -7.490896479166666211e+01
8.870000000000000107e-01 -7.433421354166667072e+01
8.880000000000000115e-01 -6.778379166666667288e+01
8.890000000000000124e-01 -6.883749562500000252e+01
8.900000000000000133e-01 -6.348717645833332313e+01
8.910000000000000142e-01 -6.457891874999999970e+01
8.920000000000000151e-01 -6.627844687500000020e+01
8.930000000000000160e-01 -6.366555416666666645e+01
8.940000000000000169e-01 -6.536455125000000521e+01
8.950000000000000178e-01 -6.430815104166666174e+01
8.960000000000000187e-01 -6.638751708333333568e+01
8.970000000000000195e-01 -7.256345770833333120e+01
8.980000000000000204e-01 -6.918321541666665553e+01
8.990000000000000213e-01 -6.623421770833334676e+01
9.000000000000000222e-01 -6.339290062500000289e+01
9.010000000000000231e-01 -6.302551416666666739e+01
9.020000000000000240e-01 -6.595563208333332739e+01
9.030000000000000249e-01 -7.368018979166666327e+01
9.040000000000000258e-01 -7.161196541666666349e+01
9.050000000000000266e-01 -6.659666020833333278e+01
9.060000000000000275e-01 -6.501907854166667278e+01
9.070000000000000284e-01 -6.572150229166666691e+01
9.080000000000000293e-01 -6.273546041666666184e+01
9.090000000000000302e-01 -6.544305270833334021e+01
9.100000000000000311e-01 -5.668004437500000137e+01
9.110000000000000320e-01 -5.514272062500000260e+01
9.120000000000000329e-01 -5.643203333333332949e+01
9.130000000000000338e-01 -5.464016604166666013e+01
9.140000000000000346e-01 -5.570546854166666151e+01
9.150000000000000355e-01 -5.548169583333332611e+01
9.160000000000000364e-01 -5.857713604166667665e+01
9.170000000000000373e-01 -5.978969208333332830e+01
9.180000000000000382e-01 -5.765539458333334011e+01
9.190000000000000391e-01 -5.628924166666666906e+01
9.200000000000000400e-01 -6.474422520833333294e+01
9.210000000000000409e-01 -4.962800999999999618e+01
9.220000000000000417e-01 -6.830493062499999724e+01
9.230000000000000426e-01 -7.409936437499999329e+01
9.240000000000000435e-01 -7.171694270833332041e+01
9.250000000000000444e-01 -6.398974124999999447e+01
9.260000000000000453e-01 -5.543875625000000440e+01
9.270000000000000462e-01 -5.764174833333333225e+01
9.280000000000000471e-01 -5.637556833333332662e+01
9.290000000000000480e-01 -5.195592958333332945e+01
9.300000000000000488e-01 -6.085813249999999641e+01
9.310000000000000497e-01 -6.064592125000000067e+01
9.320000000000000506e-01 -5.900452250000000731e+01
9.330000000000000515e-01 -5.416348979166666311e+01
9.340000000000000524e-01 -5.837535333333332943e+01
9.350000000000000533e-01 -5.940176750000000538e+01
9.360000000000000542e-01 -5.691890104166667186e+01
9.370000000000000551e-01 -7.148211854166666512e+01
9.380000000000000560e-01 -6.893440375000000131e+01
9.390000000000000568e-01 -7.054959041666666053e+01
9.400000000000000577e-01 -6.989357083333334231e+01
9.410000000000000586e-01 -6.288615104166666470e+01
9.420000000000000595e-01 -6.380093833333334175e+01
9.430000000000000604e-01 -7.060675833333333173e+01
9.440000000000000613e-01 -6.306145187499999594e+01
9.450000000000000622e-01 -6.891408333333333758e+01
9.460000000000000631e-01 -7.110497750000000394e+01
9.470000000000000639e-01 -6.566184937500000274e+01
9.480000000000000648e-01 -6.120710708333333372e+01
9.490000000000000657e-01 -6.171075166666665979e+01
9.500000000000000666e-01 -6.405485395833332518e+01
9.510000000000000675e-01 -6.178005000000000280e+01
9.520000000000000684e-01 -5.813499999999999801e+01
9.530000000000000693e-01 -5.883023854166665956e+01
9.540000000000000702e-01 -5.616341604166667167e+01
9.550000000000000711e-01 -5.579945895833332514e+01
9.560000000000000719e-01 -5.986818479166666407e+01
9.570000000000000728e-01 -6.495000145833333249e+01
9.580000000000000737e-01 -6.457759354166665844e+01
9.590000000000000746e-01 -6.636945645833333174e+01
9.600000000000000755e-01 -6.429914875000000052e+01
9.610000000000000764e-01 -6.686133500000001106e+01
9.620000000000000773e-01 -6.230527250000000095e+01
9.630000000000000782e-01 -6.531048145833332796e+01
9.640000000000000790e-01 -6.191533520833333171e+01
9.650000000000000799e-01 -5.823319729166667003e+01
9.660000000000000808e-01 -6.217314833333333723e+01
9.670000000000000817e-01 -6.101282291666665714e+01
9.680000000000000826e-01 -6.125648083333333460e+01
9.690000000000000835e-01 -5.829109916666666891e+01
9.700000000000000844e-01 -5.980256208333334200e+01
9.710000000000000853e-01 -5.989551770833332256e+01
9.720000000000000862e-01 -5.747027020833332500e+01
9.730000000000000870e-01 -5.540695833333332843e+01
9.740000000000000879e-01 -5.574664375000000405e+01
9.750000000000000888e-01 -5.441061166666666793e+01
9.760000000000000897e-01 -5.175127874999999733e+01
9.770000000000000906e-01 -4.948644062500000729e+01
9.780000000000000915e-01 -4.817060187500000978e+01
9.790000000000000924e-01 -5.008049895833332954e+01
9.800000000000000933e-01 -5.121828895833333206e+01
9.810000000000000941e-01 -5.647144062499999961e+01
9.820000000000000950e-01 -5.568364166666665938e+01
9.830000000000000959e-01 -6.200932958333333289e+01
9.840000000000000968e-01 -5.660409666666665629e+01
9.850000000000000977e-01 -5.676541666666668107e+01
9.860000000000000986e-01 -5.589616666666667300e+01
9.870000000000000995e-01 -5.552416249999999565e+01
9.880000000000001004e-01 -5.636052895833334020e+01
9.890000000000001013e-01 -5.587283770833332852e+01
9.900000000000001021e-01 -5.302704020833333232e+01
9.910000000000001030e-01 -5.225720729166666700e+01
9.920000000000001039e-01 -5.298148437499999375e+01
9.930000000000001048e-01 -5.156251749999999845e+01
9.940000000000001057e-01 -5.046221416666666215e+01
9.950000000000001066e-01 -5.156061229166666493e+01
9.960000000000001075e-01 -5.832080312499999764e+01
9.970000000000001084e-01 -6.615087979166665377e+01
9.980000000000001092e-01 -5.942221937500000450e+01
9.990000000000001101e-01 -5.719725249999999761e+01
1.000000000000000000e+00 -5.421957312500000370e+01
1.001000000000000112e+00 -5.658590791666667030e+01
1.002000000000000002e+00 -6.315773000000000081e+01
1.003000000000000114e+00 -6.092990854166666281e+01
1.004000000000000004e+00 -5.852250708333333051e+01
1.005000000000000115e+00 -5.949769145833332828e+01
1.006000000000000005e+00 -6.042437395833334079e+01
1.007000000000000117e+00 -6.461540291666666747e+01
1.008000000000000007e+00 -6.281928645833333746e+01
1.009000000000000119e+00 -5.809714541666666321e+01
1.010000000000000009e+00 -5.714337958333333489e+01
1.011000000000000121e+00 -5.573334895833333036e+01
1.012000000000000011e+00 -5.580098250000001059e+01
1.013000000000000123e+00 -5.478734374999999091e+01
1.014000000000000012e+00 -5.420020437499999844e+01
1.015000000000000124e+00 -5.429745354166666971e+01
1.016000000000000014e+00 -5.504712895833333164e+01
1.017000000000000126e+00 -5.710507499999999226e+01
1.018000000000000016e+00 -5.738021145833333492e+01
1.019000000000000128e+00 -6.043149479166665827e+01
1.020000000000000018e+00 -6.202417083333333636e+01
1.021000000000000130e+00 -6.322168333333331702e+01
1.022000000000000020e+00 -6.102589395833333441e+01
1.023000000000000131e+00 -6.257576291666666890e+01
1.024000000000000021e+00 -5.919393104166667285e+01
1.025000000000000133e+00 -6.033683791666667418e+01
1.026000000000000023e+00 -6.052832416666666404e+01
1.027000000000000135e+00 -6.669302958333332754e+01
1.028000000000000025e+00 -6.435734645833332479e+01
1.029000000000000137e+00 -6.465972312499999930e+01
1.030000000000000027e+00 -6.189009979166667108e+01
1.031000000000000139e+00 -6.081738250000000079e+01
1.032000000000000028e+00 -6.119212749999999801e+01
1.033000000000000140e+00 -5.906556916666666268e+01
1.034000000000000030e+00 -5.620514624999999853e+01
1.035000000000000142e+00 -5.506309041666666815e+01
1.036000000000000032e+00 -5.502838500000000010e+01
1.037000000000000144e+00 -5.602086229166666698e+01
1.038000000000000034e+00 -5.709682145833333067e+01
1.039000000000000146e+00 -5.817599604166667149e+01
1.040000000000000036e+00 -6.037179145833333394e+01
1.041000000000000147e+00 -5.574129104166667048e+01
1.042000000000000037e+00 -5.402458895833333230e+01
1.043000000000000149e+00 -5.566453520833334068e+01
1.044000000000000039e+00 -5.716051437499999821e+01
1.045000000000000151e+00 -5.713596375000000194e+01
1.046000000000000041e+00 -5.819881229166666969e+01
1.047000000000000153e+00 -6.117544395833333226e+01
1.048000000000000043e+00 -6.495182166666666035e+01
1.049000000000000155e+00 -6.354995333333334173e+01
1.050000000000000044e+00 -6.094962604166666864e+01
1.051000000000000156e+00 -5.959515875000000307e+01
1.052000000000000046e+00 -5.964064104166666169e+01
1.053000000000000158e+00 -6.164163416666666251e+01
1.054000000000000048e+00 -6.387510479166667210e+01
1.055000000000000160e+00 -6.517835395833333223e+01
1.056000000000000050e+00 -6.439384666666666135e+01
1.057000000000000162e+00 -5.964700833333333208e+01
1.058000000000000052e+00 -5.928434458333333623e+01
1.059000000000000163e+00 -5.752571208333333885e+01
1.060000000000000053e+00 -5.684532124999999780e+01
1.061000000000000165e+00 -5.937583145833333731e+01
1.062000000000000055e+00 -6.138147291666665950e+01
1.063000000000000167e+00 -6.147711479166667203e+01
1.064000000000000057e+00 -6.184401708333332692e+01
1.065000000000000169e+00 -6.205360250000000377e+01
1.066000000000000059e+00 -6.208449437499999846e+01
1.067000000000000171e+00 -6.244831625000000486e+01
1.068000000000000060e+00 -6.343903145833333213e+01
1.069000000000000172e+00 -6.568617395833334172e+01
1.070000000000000062e+00 -6.520068479166667430e+01
1.071000000000000174e+00 -6.753571083333334002e+01
1.072000000000000064e+00 -6.902019500000000107e+01
1.073000000000000176e+00 -6.485007520833333672e+01
1.074000000000000066e+00 -6.553289729166665722e+01
1.075000000000000178e+00 -6.373263291666667385e+01
1.076000000000000068e+00 -6.478291333333332602e+01
1.076999999999999957e+00 -6.468294020833333491e+01
1.078000000000000069e+00 -6.364234083333333558e+01
1.078999999999999959e+00 -6.736958291666667265e+01
1.080000000000000071e+00 -7.604470270833333245e+01
1.080999999999999961e+00 -7.075299270833333765e+01
1.082000000000000073e+00 -6.536982937499999480e+01
1.082999999999999963e+00 -6.567273875000000771e+01
1.084000000000000075e+00 -6.583667187499999329e+01
1.084999999999999964e+00 -6.764559645833332979e+01
1.086000000000000076e+00 -7.087924791666667090e+01
1.086999999999999966e+00 -7.111528562499999850e+01
1.088000000000000078e+00 -7.362698437500000637e+01
1.088999999999999968e+00 -7.011133750000000475e+01
1.090000000000000080e+00 -7.173867750000000854e+01
1.090999999999999970e+00 -6.746795854166666118e+01
1.092000000000000082e+00 -6.976867958333332354e+01
1.092999999999999972e+00 -7.235667125000000510e+01
1.094000000000000083e+00 -7.366555104166667434e+01
1.094999999999999973e+00 -7.053108958333334044e+01
1.096000000000000085e+00 -7.007484875000000102e+01
1.096999999999999975e+00 -7.141581395833334511e+01
1.098000000000000087e+00 -7.306056395833333283e+01
1.098999999999999977e+00 -7.248196291666667435e+01
1.100000000000000089e+00 -7.267703666666666606e+01
1.100999999999999979e+00 -7.627562916666666126e+01
1.102000000000000091e+00 -7.429490854166667191e+01
1.102999999999999980e+00 -6.721727291666665849e+01
1.104000000000000092e+00 -6.648100687499999140e+01
1.104999999999999982e+00 -6.638875124999999855e+01
1.106000000000000094e+00 -6.953629937499999869e+01
1.106999999999999984e+00 -6.699078124999999773e+01
1.108000000000000096e+00 -6.580916499999999303e+01
1.108999999999999986e+00 -6.743157416666666393e+01
1.110000000000000098e+00 -6.861182416666666484e+01
1.110999999999999988e+00 -6.875017479166666590e+01
1.112000000000000099e+00 -7.221472208333334208e+01
1.112999999999999989e+00 -6.846740520833334642e+01
1.114000000000000101e+00 -6.851934458333333566e+01
1.114999999999999991e+00 -6.859443916666666041e+01
1.116000000000000103e+00 -6.872871562500000664e+01
1.116999999999999993e+00 -7.088252895833335288e+01
1.118000000000000105e+00 -7.193843187499999203e+01
1.118999999999999995e+00 -6.829948062500000106e+01
1.120000000000000107e+00 -6.515932333333331883e+01
1.120999999999999996e+00 -6.475924229166666635e+01
1.122000000000000108e+00 -6.428619562500000484e+01
1.122999999999999998e+00 -6.522669979166667531e+01
1.124000000000000110e+00 -6.781863645833333010e+01
1.125000000000000000e+00 -7.062256999999999607e+01
1.126000000000000112e+00 -6.961722229166666409e+01
1.127000000000000002e+00 -7.299898770833333117e+01
1.128000000000000114e+00 -6.725077124999999967e+01
1.129000000000000004e+00 -6.574819999999999709e+01
1.130000000000000115e+00 -6.485973520833333339e+01
1.131000000000000005e+00 -6.417013625000001298e+01
1.132000000000000117e+00 -6.448679104166666320e+01
1.133000000000000007e+00 -6.704780374999999992e+01
1.134000000000000119e+00 -6.436095520833332273e+01
1.135000000000000009e+00 -6.479448791666666807e+01
1.136000000000000121e+00 -6.694447624999999391e+01
1.137000000000000011e+00 -6.642270729166665433e+01
1.138000000000000123e+00 -6.891168375000000879e+01
1.139000000000000012e+00 -6.847271208333333448e+01
1.140000000000000124e+00 -7.114230520833334026e+01
1.141000000000000014e+00 -7.037139770833331909e+01
1.142000000000000126e+00 -6.678207416666666063e+01
1.143000000000000016e+00 -6.511757395833333817e+01
1.144000000000000128e+00 -6.630732395833332760e+01
1.145000000000000018e+00 -6.424378500000000258e+01
1.146000000000000130e+00 -6.883269395833333704e+01
1.147000000000000020e+00 -7.219407562500001063e+01
1.148000000000000131e+00 -7.203908291666665775e+01
1.149000000000000021e+00 -7.205357437500001083e+01
1.150000000000000133e+00 -7.266814083333333940e+01
1.151000000000000023e+00 -7.307149104166666120e+01
1.152000000000000135e+00 -6.847240062500000590e+01
1.153000000000000025e+00 -7.378869791666666345e+01
1.154000000000000137e+00 -7.044402625000000739e+01
1.155000000000000027e+00 -6.834671354166667356e+01
1.156000000000000139e+00 -7.159734249999999633e+01
1.157000000000000028e+00 -7.280081145833334233e+01
1.158000000000000140e+00 -7.097204624999999112e+01
1.159000000000000030e+00 -6.567873041666666722e+01
1.160000000000000142e+00 -6.603553104166667254e+01
1.161000000000000032e+00 -6.567391104166667049e+01
1.162000000000000144e+00 -6.859922354166667446e+01
1.163000000000000034e+00 -6.957743729166666924e+01
1.164000000000000146e+00 -6.776713520833334314e+01
1.165000000000000036e+00 -6.858738645833332725e+01
1.166000000000000147e+00 -6.480456999999999823e+01
1.167000000000000037e+00 -6.380865687500000405e+01
1.168000000000000149e+00 -6.290489166666667131e+01
1.169000000000000039e+00 -6.502480937500000380e+01
1.170000000000000151e+00 -6.899533812499998930e+01
1.171000000000000041e+00 -6.960531208333333097e+01
1.172000000000000153e+00 -6.746477979166667183e+01
1.173000000000000043e+00 -6.949847895833333666e+01
1.174000000000000155e+00 -6.513368499999999983e+01
1.175000000000000044e+00 -6.446566562499999975e+01
1.176000000000000156e+00 -6.418178249999999707e+01
1.177000000000000046e+00 -6.084742854166666604e+01
1.178000000000000158e+00 -6.576496500000000367e+01
1.179000000000000048e+00 -6.263335708333333685e+01
1.180000000000000160e+00 -6.167757000000000289e+01
1.181000000000000050e+00 -6.014320312499999943e+01
1.182000000000000162e+00 -6.183895770833333216e+01
1.183000000000000052e+00 -6.491862270833333071e+01
1.184000000000000163e+00 -6.625601812499999710e+01
1.185000000000000053e+00 -6.680421395833333520e+01
1.186000000000000165e+00 -6.729470562500000597e+01
1.187000000000000055e+00 -6.454511083333332522e+01
1.188000000000000167e+00 -6.170551666666665369e+01
1.189000000000000057e+00 -6.176533770833334103e+01
1.190000000000000169e+00 -6.181636249999999677e+01
1.191000000000000059e+00 -6.208271999999999480e+01
1.192000000000000171e+00 -6.402563458333332846e+01
1.193000000000000060e+00 -6.183391145833333269e+01
1.194000000000000172e+00 -6.193609645833333843e+01
1.195000000000000062e+00 -6.173642625000000095e+01
1.196000000000000174e+00 -6.075653645833332916e+01
1.197000000000000064e+00 -6.279900250000000028e+01
1.198000000000000176e+00 -6.607036416666667833e+01
1.199000000000000066e+00 -6.647736708333333411e+01
1.200000000000000178e+00 -6.786882145833332913e+01
1.201000000000000068e+00 -7.456597520833334158e+01
1.202000000000000179e+00 -7.358176458333333869e+01
1.203000000000000069e+00 -7.702501541666666185e+01
1.204000000000000181e+00 -7.111164520833332858e+01
1.205000000000000071e+00 -6.859167104166665752e+01
1.206000000000000183e+00 -6.628133583333332979e+01
1.207000000000000073e+00 -6.274752541666666161e+01
1.208000000000000185e+00 -6.409505375000000527e+01
1.209000000000000075e+00 -6.580553604166667014e+01
1.209999999999999964e+00 -6.414051187500000140e+01
1.211000000000000076e+00 -6.526861041666666097e+01
1.211999999999999966e+00 -6.698479812499999753e+01
1.213000000000000078e+00 -6.710550916666666410e+01
1.213999999999999968e+00 -6.209740479166666205e+01
1.215000000000000080e+00 -6.482720604166667044e+01
1.215999999999999970e+00 -6.426529750000000263e+01
1.217000000000000082e+00 -6.434264520833332313e+01
1.217999999999999972e+00 -6.848793812499999945e+01
1.219000000000000083e+00 -7.187704854166666735e+01
1.219999999999999973e+00 -7.217103374999999232e+01
1.221000000000000085e+00 -6.954507250000000340e+01
1.221999999999999975e+00 -6.951248583333332931e+01
1.223000000000000087e+00 -6.928916187499999069e+01
1.223999999999999977e+00 -7.069033062499998721e+01
1.225000000000000089e+00 -7.035815374999999960e+01
1.225999999999999979e+00 -7.148309812499998372e+01
1.227000000000000091e+00 -7.578669541666667442e+01
1.227999999999999980e+00 -7.126117833333333351e+01
1.229000000000000092e+00 -6.824021312499999681e+01
1.229999999999999982e+00 -6.869970833333334781e+01
1.231000000000000094e+00 -6.904729749999999910e+01
1.231999999999999984e+00 -6.644976729166666019e+01
1.233000000000000096e+00 -6.667582416666667200e+01
1.233999999999999986e+00 -7.038481249999999534e+01
1.235000000000000098e+00 -7.202355624999999861e+01
1.235999999999999988e+00 -7.256762624999998934e+01
1.237000000000000099e+00 -7.290945874999999887e+01
1.237999999999999989e+00 -7.177362916666666592e+01
1.239000000000000101e+00 -6.999224291666666886e+01
1.239999999999999991e+00 -7.026912500000000250e+01
1.241000000000000103e+00 -6.938204416666667385e+01
1.241999999999999993e+00 -7.255083270833333131e+01
1.243000000000000105e+00 -6.790326208333334534e+01
1.243999999999999995e+00 -6.995528979166667227e+01
1.245000000000000107e+00 -6.552954166666665969e+01
1.245999999999999996e+00 -6.246898875000000118e+01
1.247000000000000108e+00 -6.308339958333333186e+01
1.247999999999999998e+00 -6.470779437500000597e+01
1.249000000000000110e+00 -6.833163104166665391e+01
1.250000000000000000e+00 -6.869288104166666642e+01
1.251000000000000112e+00 -6.330402250000000208e+01
1.252000000000000002e+00 -6.341970187500000122e+01
1.253000000000000114e+00 -6.852305020833333060e+01
1.254000000000000004e+00 -6.838665833333332955e+01
1.255000000000000115e+00 -6.635187145833332067e+01
1.256000000000000005e+00 -6.718350895833333425e+01
1.257000000000000117e+00 -6.859758333333333269e+01
1.258000000000000007e+00 -7.142340291666666019e+01
1.259000000000000119e+00 -6.819314041666666526e+01
1.260000000000000009e+00 -6.988749104166666370e+01
1.261000000000000121e+00 -6.979326666666666767e+01
1.262000000000000011e+00 -7.329701895833332514e+01
1.263000000000000123e+00 -7.398758458333333010e+01
1.264000000000000012e+00 -6.663591750000000502e+01
1.265000000000000124e+00 -6.685804729166666505e+01
1.266000000000000014e+00 -6.872260479166666869e+01
1.267000000000000126e+00 -6.666125479166666423e+01
1.268000000000000016e+00 -7.147348791666667012e+01
1.269000000000000128e+00 -7.049893541666666863e+01
1.270000000000000018e+00 -6.884768166666665934e+01
1.271000000000000130e+00 -6.730667750000000638e+01
1.272000000000000020e+00 -6.915335937500000796e+01
1.273000000000000131e+00 -6.845863666666666347e+01
1.274000000000000021e+00 -6.813765062499999203e+01
1.275000000000000133e+00 -6.891299479166666231e+01
1.276000000000000023e+00 -6.651659270833333437e+01
1.277000000000000135e+00 -6.777478083333333814e+01
1.278000000000000025e+00 -7.011232312499998898e+01
1.279000000000000137e+00 -6.625728937499999915e+01
1.280000000000000027e+00 -6.377007104166667517e+01
1.281000000000000139e+00 -6.921758479166666689e+01
1.282000000000000028e+00 -6.709914999999999452e+01
1.283000000000000140e+00 -6.811101374999999791e+01
1.284000000000000030e+00 -7.191738104166665835e+01
1.285000000000000142e+00 -6.414767000000000507e+01
1.286000000000000032e+00 -6.513296104166666112e+01
1.287000000000000144e+00 -6.436970124999999143e+01
1.288000000000000034e+00 -6.767250479166666821e+01
1.289000000000000146e+00 -6.447032479166666974e+01
1.290000000000000036e+00 -6.264644729166666792e+01
1.291000000000000147e+00 -6.284587354166666984e+01
1.292000000000000037e+00 -6.184031333333332725e+01
1.293000000000000149e+00 -6.050574562500000297e+01
1.294000000000000039e+00 -6.009651812499999579e+01
1.295000000000000151e+00 -6.109074687500000778e+01
1.296000000000000041e+00 -6.572325166666665552e+01
1.297000000000000153e+00 -6.782966958333332741e+01
1.298000000000000043e+00 -6.746923270833333675e+01
1.299000000000000155e+00 -6.810570812500000670e+01
1.300000000000000044e+00 -6.350610729166665891e+01
1.301000000000000156e+00 -6.203112020833333418e+01
1.302000000000000046e+00 -6.382256083333333407e+01
1.303000000000000158e+00 -6.525865124999999978e+01
1.304000000000000048e+00 -6.600951624999999012e+01
1.305000000000000160e+00 -6.249605999999999995e+01
1.306000000000000050e+00 -6.521721625000000699e+01
1.307000000000000162e+00 -6.049076020833334155e+01
1.308000000000000052e+00 -5.837470604166666988e+01
1.309000000000000163e+00 -5.693652833333333518e+01
1.310000000000000053e+00 -5.470430020833333629e+01
1.311000000000000165e+00 -5.652622458333333100e+01
1.312000000000000055e+00 -5.670077854166667208e+01
1.313000000000000167e+00 -6.144637916666667365e+01
1.314000000000000057e+00 -5.954689916666666250e+01
1.315000000000000169e+00 -6.124209270833333107e+01
1.316000000000000059e+00 -6.232383520833333534e+01
1.317000000000000171e+00 -5.901670937499999781e+01
1.318000000000000060e+00 -5.900454770833333384e+01
1.319000000000000172e+00 -6.480648729166665589e+01
1.320000000000000062e+00 -7.296565000000001078e+01
1.321000000000000174e+00 -6.779936729166666964e+01
1.322000000000000064e+00 -5.870609104166666725e+01
1.323000000000000176e+00 -6.133187687499999186e+01
1.324000000000000066e+00 -6.439221999999999468e+01
1.325000000000000178e+00 -5.557686916666667543e+01
1.326000000000000068e+00 -5.474616520833333055e+01
1.327000000000000179e+00 -5.469892895833333313e+01
1.328000000000000069e+00 -5.820246020833333489e+01
1.329000000000000181e+00 -5.293039625000000115e+01
1.330000000000000071e+00 -5.380712479166666640e+01
1.331000000000000183e+00 -5.370650479166666713e+01
1.332000000000000073e+00 -5.714959000000001765e+01
1.333000000000000185e+00 -5.907781208333332756e+01
1.334000000000000075e+00 -5.480858229166667428e+01
1.335000000000000187e+00 -5.782875500000000102e+01
1.336000000000000076e+00 -5.624004604166665899e+01
1.337000000000000188e+00 -5.368603791666666325e+01
1.338000000000000078e+00 -5.362268000000000256e+01
1.339000000000000190e+00 -5.192282062499999995e+01
1.340000000000000080e+00 -5.128319937499999526e+01
1.341000000000000192e+00 -5.785884437500000388e+01
1.342000000000000082e+00 -5.359285687499999540e+01
1.343000000000000194e+00 -5.176841291666667644e+01
1.344000000000000083e+00 -5.250467833333333090e+01
1.344999999999999973e+00 -5.119514645833333333e+01
1.346000000000000085e+00 -5.356527520833333256e+01
1.346999999999999975e+00 -5.223403395833333462e+01
1.348000000000000087e+00 -5.152985916666666810e+01
1.348999999999999977e+00 -5.697371520833333136e+01
1.350000000000000089e+00 -5.686939937499998621e+01
1.350999999999999979e+00 -5.331042520833332787e+01
1.352000000000000091e+00 -5.500913229166665985e+01
1.352999999999999980e+00 -5.547121708333332890e+01
1.354000000000000092e+00 -5.300754937499999642e+01
1.354999999999999982e+00 -5.215635104166666025e+01
1.356000000000000094e+00 -5.352705312499999479e+01
1.356999999999999984e+00 -5.181854041666667143e+01
1.358000000000000096e+00 -5.639523708333332763e+01
1.358999999999999986e+00 -5.560391020833333187e+01
1.360000000000000098e+00 -5.564745708333333596e+01
1.360999999999999988e+00 -5.949612145833333443e+01
1.362000000000000099e+00 -5.883549562499999297e+01
1.362999999999999989e+00 -5.771275895833333891e+01
1.364000000000000101e+00 -5.450826979166666320e+01
1.364999999999999991e+00 -5.524799187499999675e+01
1.366000000000000103e+00 -5.508891083333332972e+01
1.366999999999999993e+00 -5.242218499999999892e+01
1.368000000000000105e+00 -5.151199749999999256e+01
1.368999999999999995e+00 -5.327204187500001353e+01
1.370000000000000107e+00 -5.416975750000000289e+01
1.370999999999999996e+00 -4.922089583333332996e+01
1.372000000000000108e+00 -4.972587479166666213e+01
1.372999999999999998e+00 -5.206858458333333317e+01
1.374000000000000110e+00 -5.297627437500000269e+01
1.375000000000000000e+00 -5.527097562499999128e+01
1.376000000000000112e+00 -5.521774979166666952e+01
1.377000000000000002e+00 -5.294430916666667031e+01
1.378000000000000114e+00 -5.626444791666666845e+01
1.379000000000000004e+00 -5.815530187500000636e+01
1.380000000000000115e+00 -5.479349791666666647e+01
1.381000000000000005e+00 -5.120626312499999955e+01
1.382000000000000117e+00 -4.935221708333332913e+01
1.383000000000000007e+00 -4.921394166666666337e+01
1.384000000000000119e+00 -4.777510562500000191e+01
1.385000000000000009e+00 -4.822489354166666686e+01
1.386000000000000121e+00 -4.733060812499999770e+01
1.387000000000000011e+00 -4.734675416666666337e+01
1.388000000000000123e+00 -4.751727249999999003e+01
1.389000000000000012e+00 -4.921084791666666547e+01
1.390000000000000124e+00 -5.162466604166666428e+01
1.391000000000000014e+00 -4.687244416666666780e+01
1.392000000000000126e+00 -4.615455166666666997e+01
1.393000000000000016e+00 -4.647454520833333902e+01
1.394000000000000128e+00 -4.546913770833332791e+01
1.395000000000000018e+00 -4.485128291666666200e+01
1.396000000000000130e+00 -4.480444125000000355e+01
1.397000000000000020e+00 -4.528047229166666199e+01
1.398000000000000131e+00 -4.531541749999999524e+01
1.399000000000000021e+00 -4.606871687500001400e+01
1.400000000000000133e+00 -4.708631833333333816e+01
1.401000000000000023e+00 -4.983010999999999768e+01
1.402000000000000135e+00 -4.739880166666666383e+01
1.403000000000000025e+00 -4.452180187500000841e+01
1.404000000000000137e+00 -4.330096145833333310e+01
1.405000000000000027e+00 -4.240709812500000453e+01
1.406000000000000139e+00 -4.238696999999999804e+01
1.407000000000000028e+00 -4.225593645833333767e+01
1.408000000000000140e+00 -4.243088687500000589e+01
1.409000000000000030e+00 -4.345718708333333069e+01
1.410000000000000142e+00 -4.457785583333333790e+01
1.411000000000000032e+00 -4.651395624999999256e+01
1.412000000000000144e+00 -4.880650416666666302e+01
1.413000000000000034e+00 -4.867918729166667191e+01
1.414000000000000146e+00 -4.808943750000000250e+01
1.415000000000000036e+00 -4.899506645833333351e+01
1.416000000000000147e+00 -4.788507541666666611e+01
1.417000000000000037e+00 -4.740552791666666366e+01
1.418000000000000149e+00 -4.814604687500000324e+01
1.419000000000000039e+00 -4.660924166666665514e+01
1.420000000000000151e+00 -4.387650916666666490e+01
1.421000000000000041e+00 -4.191100187499999663e+01
1.422000000000000153e+00 -4.059702333333333257e+01
1.423000000000000043e+00 -3.953615895833333838e+01
1.424000000000000155e+00 -3.858436604166666939e+01
1.425000000000000044e+00 -3.788808895833333423e+01
1.426000000000000156e+00 -3.751762229166666884e+01
1.427000000000000046e+00 -3.760836666666666872e+01
1.428000000000000158e+00 -3.794307479166666752e+01
1.429000000000000048e+00 -3.842636708333333218e+01
1.430000000000000160e+00 -3.803858875000000239e+01
1.431000000000000050e+00 -3.731005374999999447e+01
1.432000000000000162e+00 -3.700406895833333465e+01
1.433000000000000052e+00 -3.655332104166666340e+01
1.434000000000000163e+00 -3.597196270833333642e+01
1.435000000000000053e+00 -3.542546041666666667e+01
1.436000000000000165e+00 -3.476165833333333666e+01
1.437000000000000055e+00 -3.437697520833333442e+01
1.438000000000000167e+00 -3.423392520833333208e+01
1.439000000000000057e+00 -3.422582624999999723e+01
1.440000000000000169e+00 -3.433123312500000424e+01
1.441000000000000059e+00 -3.469482895833333203e+01
1.442000000000000171e+00 -3.517028750000000059e+01
1.443000000000000060e+00 -3.562073395833333933e+01
1.444000000000000172e+00 -3.588501000000000118e+01
1.445000000000000062e+00 -3.619885666666667134e+01
1.446000000000000174e+00 -3.651065395833333582e+01
1.447000000000000064e+00 -3.668126583333333457e+01
1.448000000000000176e+00 -3.664402166666667426e+01
1.449000000000000066e+00 -3.661744583333333480e+01
1.450000000000000178e+00 -3.695598333333333585e+01
1.451000000000000068e+00 -3.770353041666666627e+01
1.452000000000000179e+00 -3.841865104166666356e+01
1.453000000000000069e+00 -3.908061354166667201e+01
1.454000000000000181e+00 -3.932280312500000008e+01
1.455000000000000071e+00 -3.950241625000000312e+01
1.456000000000000183e+00 -3.969454958333333394e+01
1.457000000000000073e+00 -3.986894562500000205e+01
1.458000000000000185e+00 -3.977504895833332910e+01
1.459000000000000075e+00 -3.926684374999999960e+01
1.460000000000000187e+00 -3.832645145833333800e+01
1.461000000000000076e+00 -3.783571979166666921e+01
1.462000000000000188e+00 -3.753088958333333380e+01
1.463000000000000078e+00 -3.764894604166666170e+01
1.464000000000000190e+00 -3.825058875000000569e+01
1.465000000000000080e+00 -3.911504249999999416e+01
1.466000000000000192e+00 -3.994837937500000180e+01
1.467000000000000082e+00 -4.090328041666666081e+01
1.468000000000000194e+00 -4.138673000000000002e+01
1.469000000000000083e+00 -4.114669583333333236e+01
1.470000000000000195e+00 -4.083257833333333053e+01
1.471000000000000085e+00 -3.996558000000000277e+01
1.472000000000000197e+00 -3.886217395833333654e+01
1.473000000000000087e+00 -3.817547770833333942e+01
1.474000000000000199e+00 -3.765113000000000198e+01
1.475000000000000089e+00 -3.721381666666666632e+01
1.476000000000000201e+00 -3.693715916666666743e+01
1.477000000000000091e+00 -3.698042291666666159e+01
1.478000000000000203e+00 -3.732446020833333478e+01
1.479000000000000092e+00 -3.771887375000000020e+01
1.479999999999999982e+00 -3.795026812499999380e+01
1.481000000000000094e+00 -3.819264125000000121e+01
1.481999999999999984e+00 -3.847637937500000760e+01
1.483000000000000096e+00 -3.862349541666666397e+01
1.483999999999999986e+00 -3.882904687500000307e+01
1.485000000000000098e+00 -3.882820916666666022e+01
1.485999999999999988e+00 -3.893222958333333139e+01
1.487000000000000099e+00 -3.904036020833333254e+01
1.487999999999999989e+00 -3.889638083333333185e+01
1.489000000000000101e+00 -3.879094354166666392e+01
1.489999999999999991e+00 -3.869757395833332936e+01
1.491000000000000103e+00 -3.873027999999999338e+01
1.491999999999999993e+00 -3.838066104166666292e+01
1.493000000000000105e+00 -3.838442541666666585e+01
1.493999999999999995e+00 -3.889558520833332977e+01
1.495000000000000107e+00 -3.941105854166666234e+01
1.495999999999999996e+00 -3.973368979166666293e+01
1.497000000000000108e+00 -3.924727458333332919e+01
1.497999999999999998e+00 -3.890670208333333591e+01
1.499000000000000110e+00 -3.894089604166666874e+01
