# Supplementary material for: Radio wave attenuation by a large-scale photonic crystal sculpture
Source: Sci Rep. 2025 Apr 10;15:12317. doi: 10.1038/s41598-025-95986-9 (PMC11985921; doi:10.1038/s41598-025-95986-9)
Supplement: Supplementary file 5 — Supplementary Information 5. [file 41598_2025_95986_MOESM5_ESM.txt]

# frequency in GHz	# response in dB
5.000000000000000000e-01 -5.713674333333333522e+01
5.010000000000000009e-01 -5.683463166666666666e+01
5.020000000000000018e-01 -5.616246437499999900e+01
5.030000000000000027e-01 -5.649431354166667063e+01
5.040000000000000036e-01 -5.690531187499999533e+01
5.050000000000000044e-01 -5.698877687499999212e+01
5.060000000000000053e-01 -5.665396833333333859e+01
5.070000000000000062e-01 -5.699444250000000523e+01
5.080000000000000071e-01 -5.687704895833333296e+01
5.090000000000000080e-01 -5.704308833333333695e+01
5.100000000000000089e-01 -5.723715520833332704e+01
5.110000000000000098e-01 -5.698790458333334641e+01
5.120000000000000107e-01 -5.675722083333333501e+01
5.130000000000000115e-01 -5.613838687500000191e+01
5.140000000000000124e-01 -5.600112000000000734e+01
5.150000000000000133e-01 -5.692858125000000058e+01
5.160000000000000142e-01 -5.691779229166666454e+01
5.170000000000000151e-01 -5.605432145833333379e+01
5.180000000000000160e-01 -5.513492895833334018e+01
5.190000000000000169e-01 -5.463997687500000211e+01
5.200000000000000178e-01 -5.460049333333332555e+01
5.210000000000000187e-01 -5.488257895833333322e+01
5.220000000000000195e-01 -5.523736791666666335e+01
5.230000000000000204e-01 -5.557125041666666476e+01
5.240000000000000213e-01 -5.470469562500000649e+01
5.250000000000000222e-01 -5.482026625000000308e+01
5.260000000000000231e-01 -5.606099895833332880e+01
5.270000000000000240e-01 -5.834774291666666102e+01
5.280000000000000249e-01 -5.683110812500000009e+01
5.290000000000000258e-01 -5.494248020833333612e+01
5.300000000000000266e-01 -5.381890999999999536e+01
5.310000000000000275e-01 -5.291166562500000481e+01
5.320000000000000284e-01 -5.291143041666666136e+01
5.330000000000000293e-01 -5.302906791666666919e+01
5.340000000000000302e-01 -5.330720854166667522e+01
5.350000000000000311e-01 -5.446087187500000226e+01
5.360000000000000320e-01 -5.527575791666666305e+01
5.370000000000000329e-01 -5.566384479166666210e+01
5.380000000000000338e-01 -5.707682687499999474e+01
5.390000000000000346e-01 -5.914740875000000386e+01
5.400000000000000355e-01 -5.666399166666666787e+01
5.410000000000000364e-01 -5.575781916666666405e+01
5.420000000000000373e-01 -5.630323437500000239e+01
5.430000000000000382e-01 -5.727511312499999718e+01
5.440000000000000391e-01 -5.795363041666666248e+01
5.450000000000000400e-01 -5.785699104166666018e+01
5.460000000000000409e-01 -5.747717854166666029e+01
5.470000000000000417e-01 -5.717174687499999663e+01
5.480000000000000426e-01 -5.763368645833333659e+01
5.490000000000000435e-01 -5.695040875000000113e+01
5.500000000000000444e-01 -5.763504479166667238e+01
5.510000000000000453e-01 -6.132867354166667440e+01
5.520000000000000462e-01 -5.793447041666666308e+01
5.530000000000000471e-01 -5.650830833333333914e+01
5.540000000000000480e-01 -5.620544562500000296e+01
5.550000000000000488e-01 -5.824754750000000314e+01
5.560000000000000497e-01 -5.766144937500000367e+01
5.570000000000000506e-01 -5.778766645833333371e+01
5.580000000000000515e-01 -5.815912270833333508e+01
5.590000000000000524e-01 -5.910113312500000404e+01
5.600000000000000533e-01 -5.996380583333333192e+01
5.610000000000000542e-01 -6.138506958333333330e+01
5.620000000000000551e-01 -6.102855999999999881e+01
5.630000000000000560e-01 -6.677978791666666325e+01
5.640000000000000568e-01 -6.431937937499999691e+01
5.650000000000000577e-01 -6.423911041666667643e+01
5.660000000000000586e-01 -6.299512937500000476e+01
5.670000000000000595e-01 -6.243671208333333311e+01
5.680000000000000604e-01 -6.085164479166665785e+01
5.690000000000000613e-01 -5.905896583333333183e+01
5.700000000000000622e-01 -5.838492062499999946e+01
5.710000000000000631e-01 -5.799237166666666354e+01
5.720000000000000639e-01 -5.708921458333332311e+01
5.730000000000000648e-01 -5.735603854166667048e+01
5.740000000000000657e-01 -5.861367854166666547e+01
5.750000000000000666e-01 -5.903362062499999752e+01
5.760000000000000675e-01 -5.739795333333333360e+01
5.770000000000000684e-01 -5.739453541666666325e+01
5.780000000000000693e-01 -5.794474770833333110e+01
5.790000000000000702e-01 -5.785374500000000353e+01
5.800000000000000711e-01 -5.782416125000000306e+01
5.810000000000000719e-01 -5.861550395833333482e+01
5.820000000000000728e-01 -5.892190749999999611e+01
5.830000000000000737e-01 -6.002217479166666436e+01
5.840000000000000746e-01 -6.094288062500000080e+01
5.850000000000000755e-01 -6.175250374999999536e+01
5.860000000000000764e-01 -6.397964874999999552e+01
5.870000000000000773e-01 -6.610102333333333036e+01
5.880000000000000782e-01 -6.406867270833332384e+01
5.890000000000000790e-01 -6.293340270833333250e+01
5.900000000000000799e-01 -6.462915645833332690e+01
5.910000000000000808e-01 -6.743415250000001038e+01
5.920000000000000817e-01 -6.651969312500000342e+01
5.930000000000000826e-01 -6.451539624999999489e+01
5.940000000000000835e-01 -6.282345020833333393e+01
5.950000000000000844e-01 -6.241243729166666299e+01
5.960000000000000853e-01 -6.410311791666667602e+01
5.970000000000000862e-01 -6.437344854166667574e+01
5.980000000000000870e-01 -6.534392187500000659e+01
5.990000000000000879e-01 -6.543563145833333294e+01
6.000000000000000888e-01 -6.287953770833333067e+01
6.010000000000000897e-01 -6.296593125000000413e+01
6.020000000000000906e-01 -6.046848208333334185e+01
6.030000000000000915e-01 -6.120131916666667138e+01
6.040000000000000924e-01 -6.335865625000000279e+01
6.049999999999999822e-01 -6.398888124999999860e+01
6.059999999999999831e-01 -6.329584875000000466e+01
6.069999999999999840e-01 -6.041784000000000532e+01
6.079999999999999849e-01 -6.222334583333333313e+01
6.089999999999999858e-01 -6.088205604166667229e+01
6.099999999999999867e-01 -6.310829562499999668e+01
6.109999999999999876e-01 -6.340065666666666999e+01
6.119999999999999885e-01 -6.417613249999999425e+01
6.129999999999999893e-01 -6.704672083333332466e+01
6.139999999999999902e-01 -6.848847312499999873e+01
6.149999999999999911e-01 -6.705627187499999309e+01
6.159999999999999920e-01 -6.813003062499998919e+01
6.169999999999999929e-01 -6.576319979166666485e+01
6.179999999999999938e-01 -6.579103541666667354e+01
6.189999999999999947e-01 -6.857373416666666799e+01
6.199999999999999956e-01 -6.851318312499999763e+01
6.209999999999999964e-01 -6.825867458333334525e+01
6.219999999999999973e-01 -7.341389666666668745e+01
6.229999999999999982e-01 -7.025880916666666565e+01
6.239999999999999991e-01 -6.766092062499998860e+01
6.250000000000000000e-01 -6.407253812500000834e+01
6.260000000000000009e-01 -6.451598166666667566e+01
6.270000000000000018e-01 -6.178600062499999979e+01
6.280000000000000027e-01 -6.102001375000000394e+01
6.290000000000000036e-01 -6.249558854166666322e+01
6.300000000000000044e-01 -6.026504124999999590e+01
6.310000000000000053e-01 -5.936888770833332529e+01
6.320000000000000062e-01 -5.846485562500000555e+01
6.330000000000000071e-01 -5.978933791666666764e+01
6.340000000000000080e-01 -5.637851208333333375e+01
6.350000000000000089e-01 -5.757603187499999109e+01
6.360000000000000098e-01 -5.841047541666666376e+01
6.370000000000000107e-01 -5.941648458333333593e+01
6.380000000000000115e-01 -6.203240791666667064e+01
6.390000000000000124e-01 -5.975473229166666300e+01
6.400000000000000133e-01 -5.786953250000000537e+01
6.410000000000000142e-01 -5.665757250000000056e+01
6.420000000000000151e-01 -5.584691791666665495e+01
6.430000000000000160e-01 -5.608674958333333649e+01
6.440000000000000169e-01 -5.650406333333332753e+01
6.450000000000000178e-01 -5.546407250000000033e+01
6.460000000000000187e-01 -5.292189374999999529e+01
6.470000000000000195e-01 -5.279377333333334121e+01
6.480000000000000204e-01 -5.404883958333333283e+01
6.490000000000000213e-01 -6.060364208333333380e+01
6.500000000000000222e-01 -6.075615333333333012e+01
6.510000000000000231e-01 -6.007549000000000206e+01
6.520000000000000240e-01 -5.716852937499999854e+01
6.530000000000000249e-01 -5.912001541666666071e+01
6.540000000000000258e-01 -5.729803333333332915e+01
6.550000000000000266e-01 -5.943286520833333952e+01
6.560000000000000275e-01 -6.316324083333334016e+01
6.570000000000000284e-01 -6.010405708333333052e+01
6.580000000000000293e-01 -5.917089874999999921e+01
6.590000000000000302e-01 -6.136872979166666653e+01
6.600000000000000311e-01 -6.380237583333333617e+01
6.610000000000000320e-01 -6.367357624999999643e+01
6.620000000000000329e-01 -6.743469124999998598e+01
6.630000000000000338e-01 -6.178931291666666681e+01
6.640000000000000346e-01 -6.580889937499999576e+01
6.650000000000000355e-01 -6.396195374999999927e+01
6.660000000000000364e-01 -6.483776625000000138e+01
6.670000000000000373e-01 -6.425972562500000151e+01
6.680000000000000382e-01 -6.213686166666666111e+01
6.690000000000000391e-01 -6.711285020833332737e+01
6.700000000000000400e-01 -6.158394979166666872e+01
6.710000000000000409e-01 -5.725563104166666051e+01
6.720000000000000417e-01 -5.875216562499999640e+01
6.730000000000000426e-01 -6.003328937500000251e+01
6.740000000000000435e-01 -6.381473270833333800e+01
6.750000000000000444e-01 -6.834920020833334320e+01
6.760000000000000453e-01 -6.839401729166667110e+01
6.770000000000000462e-01 -6.600973604166667030e+01
6.780000000000000471e-01 -5.891856062499999780e+01
6.790000000000000480e-01 -5.761214562500000369e+01
6.800000000000000488e-01 -5.889282833333334111e+01
6.810000000000000497e-01 -6.095553937500000075e+01
6.820000000000000506e-01 -6.164711791666667295e+01
6.830000000000000515e-01 -6.359155208333333320e+01
6.840000000000000524e-01 -6.918978812500000686e+01
6.850000000000000533e-01 -6.537860083333333705e+01
6.860000000000000542e-01 -6.203630041666665562e+01
6.870000000000000551e-01 -5.997055374999999344e+01
6.880000000000000560e-01 -5.890752416666666846e+01
6.890000000000000568e-01 -6.110645229166665615e+01
6.900000000000000577e-01 -6.093112604166665847e+01
6.910000000000000586e-01 -6.437622604166666918e+01
6.920000000000000595e-01 -6.588209979166666130e+01
6.930000000000000604e-01 -6.872514916666665385e+01
6.940000000000000613e-01 -6.215360416666665344e+01
6.950000000000000622e-01 -6.152870562500000062e+01
6.960000000000000631e-01 -6.014865000000000350e+01
6.970000000000000639e-01 -5.895838083333332236e+01
6.980000000000000648e-01 -6.006128750000000593e+01
6.990000000000000657e-01 -6.032641083333333398e+01
7.000000000000000666e-01 -5.965898270833333328e+01
7.010000000000000675e-01 -5.986596145833333082e+01
7.020000000000000684e-01 -5.924745604166666624e+01
7.030000000000000693e-01 -6.057854333333332875e+01
7.040000000000000702e-01 -5.858801833333333065e+01
7.050000000000000711e-01 -5.630032145833333601e+01
7.060000000000000719e-01 -5.593791229166666312e+01
7.070000000000000728e-01 -5.694744916666666512e+01
7.080000000000000737e-01 -5.703026875000000473e+01
7.090000000000000746e-01 -5.712656874999999701e+01
7.100000000000000755e-01 -5.367946645833333719e+01
7.110000000000000764e-01 -5.041067416666666645e+01
7.120000000000000773e-01 -4.822495479166666854e+01
7.130000000000000782e-01 -4.538868958333333126e+01
7.140000000000000790e-01 -4.311164541666666139e+01
7.150000000000000799e-01 -4.080961687500000323e+01
7.160000000000000808e-01 -3.846941166666666589e+01
7.170000000000000817e-01 -3.643002000000000606e+01
7.180000000000000826e-01 -3.484881874999999951e+01
7.190000000000000835e-01 -3.385128583333333552e+01
7.200000000000000844e-01 -3.212059374999999761e+01
7.210000000000000853e-01 -2.993104270833333302e+01
7.220000000000000862e-01 -2.835218666666666820e+01
7.230000000000000870e-01 -2.731530624999999901e+01
7.240000000000000879e-01 -2.669344916666666734e+01
7.250000000000000888e-01 -2.629362583333333347e+01
7.260000000000000897e-01 -2.616808541666666699e+01
7.270000000000000906e-01 -2.600007854166667087e+01
7.280000000000000915e-01 -2.587555395833333804e+01
7.290000000000000924e-01 -2.576018229166666629e+01
7.300000000000000933e-01 -2.572321062500000011e+01
7.310000000000000941e-01 -2.618212125000000157e+01
7.320000000000000950e-01 -2.647851895833333202e+01
7.330000000000000959e-01 -2.618792062500000384e+01
7.340000000000000968e-01 -2.586682187500000296e+01
7.350000000000000977e-01 -2.566451791666666438e+01
7.360000000000000986e-01 -2.563801312500000051e+01
7.370000000000000995e-01 -2.577980041666666722e+01
7.380000000000001004e-01 -2.589816541666666438e+01
7.390000000000001013e-01 -2.594456166666666874e+01
7.399999999999999911e-01 -2.568729645833333208e+01
7.409999999999999920e-01 -2.545928020833332894e+01
7.419999999999999929e-01 -2.540868374999999446e+01
7.429999999999999938e-01 -2.571949854166666682e+01
7.439999999999999947e-01 -2.633949229166666584e+01
7.449999999999999956e-01 -2.697451604166666783e+01
7.459999999999999964e-01 -2.794786750000000097e+01
7.469999999999999973e-01 -2.893418020833333060e+01
7.479999999999999982e-01 -2.947450604166666821e+01
7.489999999999999991e-01 -3.038768270833333318e+01
7.500000000000000000e-01 -3.071153749999999860e+01
7.510000000000000009e-01 -3.059226479166666834e+01
7.520000000000000018e-01 -3.005586791666666713e+01
7.530000000000000027e-01 -2.956597208333333171e+01
7.540000000000000036e-01 -2.947018166666666517e+01
7.550000000000000044e-01 -2.980044083333333305e+01
7.560000000000000053e-01 -3.058788104166666955e+01
7.570000000000000062e-01 -3.174948833333333198e+01
7.580000000000000071e-01 -3.277637083333333123e+01
7.590000000000000080e-01 -3.353046375000000268e+01
7.600000000000000089e-01 -3.423292020833333282e+01
7.610000000000000098e-01 -3.460448166666666481e+01
7.620000000000000107e-01 -3.484325229166665849e+01
7.630000000000000115e-01 -3.529820583333333417e+01
7.640000000000000124e-01 -3.516724166666666918e+01
7.650000000000000133e-01 -3.483109125000000006e+01
7.660000000000000142e-01 -3.404042520833333185e+01
7.670000000000000151e-01 -3.290490395833333537e+01
7.680000000000000160e-01 -3.142666874999999749e+01
7.690000000000000169e-01 -2.994938666666666904e+01
7.700000000000000178e-01 -2.882294937500000032e+01
7.710000000000000187e-01 -2.802848479166667062e+01
7.720000000000000195e-01 -2.702913666666666259e+01
7.730000000000000204e-01 -2.625157499999999544e+01
7.740000000000000213e-01 -2.553944854166666545e+01
7.750000000000000222e-01 -2.481008395833333324e+01
7.760000000000000231e-01 -2.429352874999999656e+01
7.770000000000000240e-01 -2.373106520833333022e+01
7.780000000000000249e-01 -2.361692416666666716e+01
7.790000000000000258e-01 -2.360930979166666788e+01
7.800000000000000266e-01 -2.389582562500000051e+01
7.810000000000000275e-01 -2.393990104166666910e+01
7.820000000000000284e-01 -2.423194375000000278e+01
7.830000000000000293e-01 -2.450366270833333004e+01
7.840000000000000302e-01 -2.478555145833333029e+01
7.850000000000000311e-01 -2.481089854166667052e+01
7.860000000000000320e-01 -2.489334979166666528e+01
7.870000000000000329e-01 -2.469530979166666640e+01
7.880000000000000338e-01 -2.443845500000000115e+01
7.890000000000000346e-01 -2.448171562499999965e+01
7.900000000000000355e-01 -2.432344812500000231e+01
7.910000000000000364e-01 -2.427237499999999670e+01
7.920000000000000373e-01 -2.418671124999999833e+01
7.930000000000000382e-01 -2.412837958333333432e+01
7.940000000000000391e-01 -2.417355208333333039e+01
7.950000000000000400e-01 -2.426966333333333026e+01
7.960000000000000409e-01 -2.416483979166666884e+01
7.970000000000000417e-01 -2.410049916666666547e+01
7.980000000000000426e-01 -2.405407291666666580e+01
7.990000000000000435e-01 -2.466211687499999883e+01
8.000000000000000444e-01 -2.478771895833333616e+01
8.010000000000000453e-01 -2.493342979166666495e+01
8.020000000000000462e-01 -2.504110979166666695e+01
8.030000000000000471e-01 -2.524142979166666834e+01
8.040000000000000480e-01 -2.549418291666666647e+01
8.050000000000000488e-01 -2.589012437499999919e+01
8.060000000000000497e-01 -2.640969541666666487e+01
8.070000000000000506e-01 -2.678865083333333530e+01
8.080000000000000515e-01 -2.721440895833334039e+01
8.090000000000000524e-01 -2.719957229166666579e+01
8.100000000000000533e-01 -2.717729916666666767e+01
8.110000000000000542e-01 -2.718726062499999685e+01
8.120000000000000551e-01 -2.725766833333333494e+01
8.130000000000000560e-01 -2.740602708333333126e+01
8.140000000000000568e-01 -2.744171562500000050e+01
8.150000000000000577e-01 -2.797393333333332777e+01
8.160000000000000586e-01 -2.827455958333333541e+01
8.170000000000000595e-01 -2.865334124999999688e+01
8.180000000000000604e-01 -2.910365500000000338e+01
8.190000000000000613e-01 -2.943225937500000455e+01
8.200000000000000622e-01 -2.995575729166666434e+01
8.210000000000000631e-01 -3.013523062499999838e+01
8.220000000000000639e-01 -2.992863562499999830e+01
8.230000000000000648e-01 -2.937394875000000027e+01
8.240000000000000657e-01 -2.893611958333332979e+01
8.250000000000000666e-01 -2.856332020833333019e+01
8.260000000000000675e-01 -2.852268999999999721e+01
8.270000000000000684e-01 -2.881339812500000264e+01
8.280000000000000693e-01 -2.932209791666666376e+01
8.290000000000000702e-01 -3.004237687500000220e+01
8.300000000000000711e-01 -3.052410520833333152e+01
8.310000000000000719e-01 -3.128583958333333470e+01
8.320000000000000728e-01 -3.221423229166666147e+01
8.330000000000000737e-01 -3.357686750000000586e+01
8.340000000000000746e-01 -3.437685312500000379e+01
8.350000000000000755e-01 -3.570732333333333486e+01
8.360000000000000764e-01 -3.752237625000000065e+01
8.370000000000000773e-01 -3.713173062499999588e+01
8.380000000000000782e-01 -3.831119187500000578e+01
8.390000000000000790e-01 -3.886577895833333685e+01
8.400000000000000799e-01 -4.022610479166666408e+01
8.410000000000000808e-01 -4.295919250000000034e+01
8.420000000000000817e-01 -4.280850124999999906e+01
8.430000000000000826e-01 -4.486202145833333077e+01
8.440000000000000835e-01 -4.328937083333333646e+01
8.450000000000000844e-01 -4.138378208333332964e+01
8.460000000000000853e-01 -4.058962458333333245e+01
8.470000000000000862e-01 -3.961538500000000340e+01
8.480000000000000870e-01 -3.859464041666666390e+01
8.490000000000000879e-01 -3.758320375000000269e+01
8.500000000000000888e-01 -3.720838229166666622e+01
8.510000000000000897e-01 -3.618472249999999946e+01
8.520000000000000906e-01 -3.561396458333332760e+01
8.530000000000000915e-01 -3.495746541666666474e+01
8.540000000000000924e-01 -3.509470083333333434e+01
8.550000000000000933e-01 -3.547309729166666870e+01
8.560000000000000941e-01 -3.533083791666666684e+01
8.570000000000000950e-01 -3.598575687499999987e+01
8.580000000000000959e-01 -3.632822979166667210e+01
8.590000000000000968e-01 -3.712299645833333273e+01
8.600000000000000977e-01 -3.756837187500000397e+01
8.610000000000000986e-01 -3.749593645833333255e+01
8.620000000000000995e-01 -3.733210791666666495e+01
8.630000000000001004e-01 -3.694096458333333288e+01
8.640000000000001013e-01 -3.675393770833333207e+01
8.650000000000001021e-01 -3.650460145833333314e+01
8.660000000000001030e-01 -3.773402666666666505e+01
8.670000000000001039e-01 -3.850019541666666356e+01
8.680000000000001048e-01 -3.955040687499999308e+01
8.690000000000001057e-01 -3.797340625000000358e+01
8.700000000000001066e-01 -3.707326791666666566e+01
8.710000000000001075e-01 -3.681094729166666468e+01
8.720000000000001084e-01 -3.638074833333332947e+01
8.730000000000001092e-01 -3.603845520833333183e+01
8.739999999999999991e-01 -3.590793604166666597e+01
8.750000000000000000e-01 -3.587436562500000292e+01
8.760000000000000009e-01 -3.516293541666667011e+01
8.770000000000000018e-01 -3.462091583333332778e+01
8.780000000000000027e-01 -3.400140875000000307e+01
8.790000000000000036e-01 -3.388316729166666619e+01
8.800000000000000044e-01 -3.382633583333333149e+01
8.810000000000000053e-01 -3.406951895833333310e+01
8.820000000000000062e-01 -3.499794104166667097e+01
8.830000000000000071e-01 -3.610749354166667047e+01
8.840000000000000080e-01 -3.808731708333333899e+01
8.850000000000000089e-01 -3.886850479166667327e+01
8.860000000000000098e-01 -4.182484625000000023e+01
8.870000000000000107e-01 -4.368255833333333271e+01
8.880000000000000115e-01 -4.393573895833333154e+01
8.890000000000000124e-01 -4.142293520833332821e+01
8.900000000000000133e-01 -3.950500541666666976e+01
8.910000000000000142e-01 -3.850787145833332659e+01
8.920000000000000151e-01 -3.774586395833333086e+01
8.930000000000000160e-01 -3.740284770833333994e+01
8.940000000000000169e-01 -3.731808958333333237e+01
8.950000000000000178e-01 -3.757114812500000056e+01
8.960000000000000187e-01 -3.758391562500000305e+01
8.970000000000000195e-01 -3.713000020833333537e+01
8.980000000000000204e-01 -3.723180708333332944e+01
8.990000000000000213e-01 -3.686320979166666945e+01
9.000000000000000222e-01 -3.685841770833333442e+01
9.010000000000000231e-01 -3.676429916666667452e+01
9.020000000000000240e-01 -3.669988250000000107e+01
9.030000000000000249e-01 -3.649552270833333267e+01
9.040000000000000258e-01 -3.632677854166666975e+01
9.050000000000000266e-01 -3.617003916666666896e+01
9.060000000000000275e-01 -3.609792000000000201e+01
9.070000000000000284e-01 -3.632135729166667204e+01
9.080000000000000293e-01 -3.595991604166665923e+01
9.090000000000000302e-01 -3.569758645833333333e+01
9.100000000000000311e-01 -3.582135437499999853e+01
9.110000000000000320e-01 -3.614608875000000410e+01
9.120000000000000329e-01 -3.649499124999999822e+01
9.130000000000000338e-01 -3.642529708333333360e+01
9.140000000000000346e-01 -3.717994729166665735e+01
9.150000000000000355e-01 -3.733863729166666445e+01
9.160000000000000364e-01 -3.714526791666666838e+01
9.170000000000000373e-01 -3.610975312499999745e+01
9.180000000000000382e-01 -3.563793104166666836e+01
9.190000000000000391e-01 -3.496040312499999914e+01
9.200000000000000400e-01 -3.527841083333333216e+01
9.210000000000000409e-01 -3.566671458333333078e+01
9.220000000000000417e-01 -3.575149354166666882e+01
9.230000000000000426e-01 -3.582251624999999962e+01
9.240000000000000435e-01 -3.564228604166666514e+01
9.250000000000000444e-01 -3.552866666666666617e+01
9.260000000000000453e-01 -3.503072187500000467e+01
9.270000000000000462e-01 -3.395983374999999427e+01
9.280000000000000471e-01 -3.420913333333334094e+01
9.290000000000000480e-01 -3.301042354166666826e+01
9.300000000000000488e-01 -3.296118208333332689e+01
9.310000000000000497e-01 -3.316183854166666833e+01
9.320000000000000506e-01 -3.323447604166666736e+01
9.330000000000000515e-01 -3.366378291666666200e+01
9.340000000000000524e-01 -3.500348999999999933e+01
9.350000000000000533e-01 -3.610611083333333227e+01
9.360000000000000542e-01 -3.856107687500000480e+01
9.370000000000000551e-01 -3.986336687499999698e+01
9.380000000000000560e-01 -4.073406145833333625e+01
9.390000000000000568e-01 -4.154179854166667241e+01
9.400000000000000577e-01 -4.319625395833332959e+01
9.410000000000000586e-01 -4.607899333333332947e+01
9.420000000000000595e-01 -5.054928999999999917e+01
9.430000000000000604e-01 -4.509515645833333508e+01
9.440000000000000613e-01 -4.223436000000000234e+01
9.450000000000000622e-01 -4.034154479166667073e+01
9.460000000000000631e-01 -4.009209124999999574e+01
9.470000000000000639e-01 -4.036865604166666088e+01
9.480000000000000648e-01 -4.182546520833333403e+01
9.490000000000000657e-01 -4.279659187500000428e+01
9.500000000000000666e-01 -4.355035708333333133e+01
9.510000000000000675e-01 -4.085552020833333842e+01
9.520000000000000684e-01 -3.851897979166666630e+01
9.530000000000000693e-01 -3.724570145833332901e+01
9.540000000000000702e-01 -3.637933645833332719e+01
9.550000000000000711e-01 -3.598749937499999874e+01
9.560000000000000719e-01 -3.538140354166667123e+01
9.570000000000000728e-01 -3.520351041666666703e+01
9.580000000000000737e-01 -3.489471104166666748e+01
9.590000000000000746e-01 -3.478734333333333240e+01
9.600000000000000755e-01 -3.463876208333333295e+01
9.610000000000000764e-01 -3.441967791666666443e+01
9.620000000000000773e-01 -3.416902166666666574e+01
9.630000000000000782e-01 -3.348676291666666316e+01
9.640000000000000790e-01 -3.315329437500000154e+01
9.650000000000000799e-01 -3.297314625000000632e+01
9.660000000000000808e-01 -3.292084729166666790e+01
9.670000000000000817e-01 -3.307939749999999890e+01
9.680000000000000826e-01 -3.346504666666666594e+01
9.690000000000000835e-01 -3.382267812500000304e+01
9.700000000000000844e-01 -3.443551562500000074e+01
9.710000000000000853e-01 -3.588472770833332959e+01
9.720000000000000862e-01 -3.697815104166667055e+01
9.730000000000000870e-01 -3.785150354166666631e+01
9.740000000000000879e-01 -3.793479062500000509e+01
9.750000000000000888e-01 -3.766659104166666339e+01
9.760000000000000897e-01 -3.792565833333333103e+01
9.770000000000000906e-01 -3.750839229166666655e+01
9.780000000000000915e-01 -3.797794666666666075e+01
9.790000000000000924e-01 -3.830976041666666987e+01
9.800000000000000933e-01 -3.920584979166666528e+01
9.810000000000000941e-01 -3.949106979166666065e+01
9.820000000000000950e-01 -3.960741562499999446e+01
9.830000000000000959e-01 -3.930566916666666089e+01
9.840000000000000968e-01 -3.949396020833333409e+01
9.850000000000000977e-01 -4.009641458333333475e+01
9.860000000000000986e-01 -4.041070104166666255e+01
9.870000000000000995e-01 -4.104422437499999887e+01
9.880000000000001004e-01 -4.184129958333333832e+01
9.890000000000001013e-01 -4.267805104166666297e+01
9.900000000000001021e-01 -4.223195791666667276e+01
9.910000000000001030e-01 -4.290107458333332602e+01
9.920000000000001039e-01 -4.466753729166666886e+01
9.930000000000001048e-01 -4.813070270833333097e+01
9.940000000000001057e-01 -4.503895395833333737e+01
9.950000000000001066e-01 -4.241570729166666354e+01
9.960000000000001075e-01 -4.186705875000000532e+01
9.970000000000001084e-01 -4.101639458333333721e+01
9.980000000000001092e-01 -4.036608875000000296e+01
9.990000000000001101e-01 -3.944662729166666537e+01
1.000000000000000000e+00 -3.897448666666666384e+01
1.001000000000000112e+00 -3.864545395833333430e+01
1.002000000000000002e+00 -3.821989291666666588e+01
1.003000000000000114e+00 -3.750516291666667001e+01
1.004000000000000004e+00 -3.647181666666666899e+01
1.005000000000000115e+00 -3.562084416666667153e+01
1.006000000000000005e+00 -3.514470708333333704e+01
1.007000000000000117e+00 -3.502993333333333226e+01
1.008000000000000007e+00 -3.520487916666666450e+01
1.009000000000000119e+00 -3.549639937500000286e+01
1.010000000000000009e+00 -3.552520249999999891e+01
1.011000000000000121e+00 -3.585743895833333283e+01
1.012000000000000011e+00 -3.614790312500000624e+01
1.013000000000000123e+00 -3.661078166666666789e+01
1.014000000000000012e+00 -3.695276270833333854e+01
1.015000000000000124e+00 -3.742272479166666699e+01
1.016000000000000014e+00 -3.774687437499999731e+01
1.017000000000000126e+00 -3.730268291666666869e+01
1.018000000000000016e+00 -3.724645041666666856e+01
1.019000000000000128e+00 -3.738295541666666821e+01
1.020000000000000018e+00 -3.764195104166667250e+01
1.021000000000000130e+00 -3.820643812499999825e+01
1.022000000000000020e+00 -3.919262124999999486e+01
1.023000000000000131e+00 -4.199954708333333286e+01
1.024000000000000021e+00 -4.181742666666666253e+01
1.025000000000000133e+00 -4.072833458333333567e+01
1.026000000000000023e+00 -4.035661333333332834e+01
1.027000000000000135e+00 -4.061061437499999727e+01
1.028000000000000025e+00 -3.967760187500000058e+01
1.029000000000000137e+00 -3.883318041666666431e+01
1.030000000000000027e+00 -3.909298125000000113e+01
1.031000000000000139e+00 -3.937032625000000507e+01
1.032000000000000028e+00 -3.930096958333333390e+01
1.033000000000000140e+00 -3.897952395833333128e+01
1.034000000000000030e+00 -3.811559666666666857e+01
1.035000000000000142e+00 -3.774146437499999962e+01
1.036000000000000032e+00 -3.826493958333333723e+01
1.037000000000000144e+00 -3.832088895833332742e+01
1.038000000000000034e+00 -3.795588208333332858e+01
1.039000000000000146e+00 -3.732576208333333767e+01
1.040000000000000036e+00 -3.746474812500000695e+01
1.041000000000000147e+00 -3.800585812500000316e+01
1.042000000000000037e+00 -3.830330541666666733e+01
1.043000000000000149e+00 -3.808186249999999973e+01
1.044000000000000039e+00 -3.781419666666666757e+01
1.045000000000000151e+00 -3.747372750000000252e+01
1.046000000000000041e+00 -3.737503604166666094e+01
1.047000000000000153e+00 -3.728432854166666033e+01
1.048000000000000043e+00 -3.723260333333333705e+01
1.049000000000000155e+00 -3.669020937499999491e+01
1.050000000000000044e+00 -3.643283020833332841e+01
1.051000000000000156e+00 -3.591603104166666327e+01
1.052000000000000046e+00 -3.591205187500000306e+01
1.053000000000000158e+00 -3.568740020833333659e+01
1.054000000000000048e+00 -3.531026249999999322e+01
1.055000000000000160e+00 -3.477082062499999893e+01
1.056000000000000050e+00 -3.447630249999999563e+01
1.057000000000000162e+00 -3.456755687500000107e+01
1.058000000000000052e+00 -3.440239166666666648e+01
1.059000000000000163e+00 -3.421684520833333920e+01
1.060000000000000053e+00 -3.419466041666667167e+01
1.061000000000000165e+00 -3.416433729166666922e+01
1.062000000000000055e+00 -3.404589041666666560e+01
1.063000000000000167e+00 -3.368352729166666393e+01
1.064000000000000057e+00 -3.362988749999999527e+01
1.065000000000000169e+00 -3.370047895833333484e+01
1.066000000000000059e+00 -3.410441562500000146e+01
1.067000000000000171e+00 -3.425223270833333089e+01
1.068000000000000060e+00 -3.419020937499999491e+01
1.069000000000000172e+00 -3.413102812500000027e+01
1.070000000000000062e+00 -3.422114270833333194e+01
1.071000000000000174e+00 -3.428702958333333584e+01
1.072000000000000064e+00 -3.436896937499999183e+01
1.073000000000000176e+00 -3.438448958333333394e+01
1.074000000000000066e+00 -3.441834166666666306e+01
1.075000000000000178e+00 -3.460074583333333464e+01
1.076000000000000068e+00 -3.561380541666666488e+01
1.076999999999999957e+00 -3.618031312499999785e+01
1.078000000000000069e+00 -3.614589395833333185e+01
1.078999999999999959e+00 -3.658293624999999594e+01
1.080000000000000071e+00 -3.737184000000000594e+01
1.080999999999999961e+00 -3.749838229166667247e+01
1.082000000000000073e+00 -3.726648979166666464e+01
1.082999999999999963e+00 -3.669572562500000146e+01
1.084000000000000075e+00 -3.674640958333333174e+01
1.084999999999999964e+00 -3.646469583333333730e+01
1.086000000000000076e+00 -3.637583729166666302e+01
1.086999999999999966e+00 -3.591071625000000012e+01
1.088000000000000078e+00 -3.604376249999999970e+01
1.088999999999999968e+00 -3.610135812500000441e+01
1.090000000000000080e+00 -3.622575958333332835e+01
1.090999999999999970e+00 -3.568900916666666490e+01
1.092000000000000082e+00 -3.522745479166665916e+01
1.092999999999999972e+00 -3.496120375000000280e+01
1.094000000000000083e+00 -3.503903145833333355e+01
1.094999999999999973e+00 -3.491542291666667097e+01
1.096000000000000085e+00 -3.515529895833333285e+01
1.096999999999999975e+00 -3.533488729166666786e+01
1.098000000000000087e+00 -3.539686625000000220e+01
1.098999999999999977e+00 -3.565840562500000033e+01
1.100000000000000089e+00 -3.587196645833333264e+01
1.100999999999999979e+00 -3.606968270833333179e+01
1.102000000000000091e+00 -3.617546041666666667e+01
1.102999999999999980e+00 -3.667924208333333524e+01
1.104000000000000092e+00 -3.652807583333333952e+01
1.104999999999999982e+00 -3.701954916666666406e+01
1.106000000000000094e+00 -3.696165770833333397e+01
1.106999999999999984e+00 -3.733523999999999887e+01
1.108000000000000096e+00 -3.702397541666666569e+01
1.108999999999999986e+00 -3.733507999999999782e+01
1.110000000000000098e+00 -3.772119458333332886e+01
1.110999999999999988e+00 -3.856619312499999808e+01
1.112000000000000099e+00 -3.839621041666666912e+01
1.112999999999999989e+00 -3.748796416666666431e+01
1.114000000000000101e+00 -3.701531645833333073e+01
1.114999999999999991e+00 -3.720494374999999110e+01
1.116000000000000103e+00 -3.743176729166666661e+01
1.116999999999999993e+00 -3.753681187499999794e+01
1.118000000000000105e+00 -3.728249145833333245e+01
1.118999999999999995e+00 -3.683991291666666257e+01
1.120000000000000107e+00 -3.657661854166666870e+01
1.120999999999999996e+00 -3.639626937499999570e+01
1.122000000000000108e+00 -3.665682562499999619e+01
1.122999999999999998e+00 -3.705460437499999671e+01
1.124000000000000110e+00 -3.710762854166666358e+01
1.125000000000000000e+00 -3.666780395833333728e+01
1.126000000000000112e+00 -3.659015166666666374e+01
1.127000000000000002e+00 -3.669426416666666313e+01
1.128000000000000114e+00 -3.658202854166666640e+01
1.129000000000000004e+00 -3.625690645833333292e+01
1.130000000000000115e+00 -3.577239250000000936e+01
1.131000000000000005e+00 -3.554501229166666576e+01
1.132000000000000117e+00 -3.552484187499999990e+01
1.133000000000000007e+00 -3.578841125000000289e+01
1.134000000000000119e+00 -3.618403187500000229e+01
1.135000000000000009e+00 -3.683109583333332893e+01
1.136000000000000121e+00 -3.704442479166667113e+01
1.137000000000000011e+00 -3.739928687500000137e+01
1.138000000000000123e+00 -3.761049875000000497e+01
1.139000000000000012e+00 -3.777520083333332934e+01
1.140000000000000124e+00 -3.784291562499999628e+01
1.141000000000000014e+00 -3.819446895833333144e+01
1.142000000000000126e+00 -3.826299124999999890e+01
1.143000000000000016e+00 -3.839378937499999722e+01
1.144000000000000128e+00 -3.884610166666666231e+01
1.145000000000000018e+00 -3.898615604166666770e+01
1.146000000000000130e+00 -3.936758166666666625e+01
1.147000000000000020e+00 -4.005173104166666320e+01
1.148000000000000131e+00 -3.984078666666665924e+01
1.149000000000000021e+00 -3.958436229166666465e+01
1.150000000000000133e+00 -3.923671104166666623e+01
1.151000000000000023e+00 -3.891423166666666589e+01
1.152000000000000135e+00 -3.892741374999999948e+01
1.153000000000000025e+00 -3.874746791666666468e+01
1.154000000000000137e+00 -3.866219729166666497e+01
1.155000000000000027e+00 -3.838453895833333007e+01
1.156000000000000139e+00 -3.838978812500000259e+01
1.157000000000000028e+00 -3.886925416666666422e+01
1.158000000000000140e+00 -3.936500437499999805e+01
1.159000000000000030e+00 -3.937267104166666343e+01
1.160000000000000142e+00 -3.908624916666666138e+01
1.161000000000000032e+00 -3.984246354166666748e+01
1.162000000000000144e+00 -4.043227895833332752e+01
1.163000000000000034e+00 -4.095485604166666604e+01
1.164000000000000146e+00 -4.160058854166666720e+01
1.165000000000000036e+00 -4.207299041666666994e+01
1.166000000000000147e+00 -4.213184770833333914e+01
1.167000000000000037e+00 -4.272795041666666549e+01
1.168000000000000149e+00 -4.526578104166667060e+01
1.169000000000000039e+00 -4.475805624999998855e+01
1.170000000000000151e+00 -4.481666812500000674e+01
1.171000000000000041e+00 -4.558023541666667455e+01
1.172000000000000153e+00 -4.461355937500000834e+01
1.173000000000000043e+00 -4.309403958333333406e+01
1.174000000000000155e+00 -4.218205291666667023e+01
1.175000000000000044e+00 -4.163022729166667091e+01
1.176000000000000156e+00 -4.112100291666666863e+01
1.177000000000000046e+00 -4.021685770833333606e+01
1.178000000000000158e+00 -4.005484416666666903e+01
1.179000000000000048e+00 -3.925849791666666988e+01
1.180000000000000160e+00 -3.861893854166666529e+01
1.181000000000000050e+00 -3.885447479166666795e+01
1.182000000000000162e+00 -3.959198354166666434e+01
1.183000000000000052e+00 -3.963158124999999643e+01
1.184000000000000163e+00 -3.928137583333333538e+01
1.185000000000000053e+00 -3.924604749999999598e+01
1.186000000000000165e+00 -3.878295166666666205e+01
1.187000000000000055e+00 -3.864089791666666684e+01
1.188000000000000167e+00 -3.810816979166666840e+01
1.189000000000000057e+00 -3.778141270833332754e+01
1.190000000000000169e+00 -3.762579833333333568e+01
1.191000000000000059e+00 -3.821283395833332719e+01
1.192000000000000171e+00 -3.781270895833333157e+01
1.193000000000000060e+00 -3.726354708333333576e+01
1.194000000000000172e+00 -3.717201437500000338e+01
1.195000000000000062e+00 -3.753728291666666905e+01
1.196000000000000174e+00 -3.749564645833332577e+01
1.197000000000000064e+00 -3.741018979166666725e+01
1.198000000000000176e+00 -3.735287999999999897e+01
1.199000000000000066e+00 -3.722206916666666388e+01
1.200000000000000178e+00 -3.726607541666666634e+01
1.201000000000000068e+00 -3.716675708333333716e+01
1.202000000000000179e+00 -3.684302375000000040e+01
1.203000000000000069e+00 -3.642663333333332787e+01
1.204000000000000181e+00 -3.607926000000000499e+01
1.205000000000000071e+00 -3.546091124999999522e+01
1.206000000000000183e+00 -3.500131749999999897e+01
1.207000000000000073e+00 -3.445671395833333150e+01
1.208000000000000185e+00 -3.402184979166666778e+01
1.209000000000000075e+00 -3.396378520833333425e+01
1.209999999999999964e+00 -3.356778750000000144e+01
1.211000000000000076e+00 -3.330663375000000315e+01
1.211999999999999966e+00 -3.321904666666667083e+01
1.213000000000000078e+00 -3.295314375000000240e+01
1.213999999999999968e+00 -3.285183083333333798e+01
1.215000000000000080e+00 -3.272106416666666462e+01
1.215999999999999970e+00 -3.255377083333333843e+01
1.217000000000000082e+00 -3.280924708333333228e+01
1.217999999999999972e+00 -3.309865499999999372e+01
1.219000000000000083e+00 -3.349729187500000194e+01
1.219999999999999973e+00 -3.376156437499999896e+01
1.221000000000000085e+00 -3.395307770833333194e+01
1.221999999999999975e+00 -3.339254666666667504e+01
1.223000000000000087e+00 -3.314395333333333582e+01
1.223999999999999977e+00 -3.294306000000000267e+01
1.225000000000000089e+00 -3.276994750000000067e+01
1.225999999999999979e+00 -3.268624854166666438e+01
1.227000000000000091e+00 -3.270498937499999670e+01
1.227999999999999980e+00 -3.264450749999999601e+01
1.229000000000000092e+00 -3.232343625000000031e+01
1.229999999999999982e+00 -3.229510249999999871e+01
1.231000000000000094e+00 -3.235645062500000080e+01
1.231999999999999984e+00 -3.223128708333332781e+01
1.233000000000000096e+00 -3.211730729166666265e+01
1.233999999999999986e+00 -3.231785333333333199e+01
1.235000000000000098e+00 -3.241521291666666826e+01
1.235999999999999988e+00 -3.220096250000000282e+01
1.237000000000000099e+00 -3.208741125000000238e+01
1.237999999999999989e+00 -3.187969625000000207e+01
1.239000000000000101e+00 -3.145650604166666753e+01
1.239999999999999991e+00 -3.106402520833333725e+01
1.241000000000000103e+00 -3.050327416666666380e+01
1.241999999999999993e+00 -3.019559020833333562e+01
1.243000000000000105e+00 -2.984541208333333273e+01
1.243999999999999995e+00 -2.968904208333333372e+01
1.245000000000000107e+00 -2.957931541666666320e+01
1.245999999999999996e+00 -2.948332812499999633e+01
1.247000000000000108e+00 -2.944653270833333281e+01
1.247999999999999998e+00 -2.953809708333333361e+01
1.249000000000000110e+00 -2.981765958333333444e+01
1.250000000000000000e+00 -3.004154666666666529e+01
1.251000000000000112e+00 -2.972729812500000079e+01
1.252000000000000002e+00 -2.977947020833333269e+01
1.253000000000000114e+00 -2.976082666666666299e+01
1.254000000000000004e+00 -2.962165437500000209e+01
1.255000000000000115e+00 -3.002497729166666218e+01
1.256000000000000005e+00 -3.054376083333333014e+01
1.257000000000000117e+00 -3.038130916666666792e+01
1.258000000000000007e+00 -2.997983895833333534e+01
1.259000000000000119e+00 -2.944574333333333271e+01
1.260000000000000009e+00 -2.882831895833333036e+01
1.261000000000000121e+00 -2.836851708333333022e+01
1.262000000000000011e+00 -2.812347500000000267e+01
1.263000000000000123e+00 -2.816266562499999893e+01
1.264000000000000012e+00 -2.817084229166666631e+01
1.265000000000000124e+00 -2.808459458333332748e+01
1.266000000000000014e+00 -2.779664041666666563e+01
1.267000000000000126e+00 -2.755140124999999784e+01
1.268000000000000016e+00 -2.733984812500000317e+01
1.269000000000000128e+00 -2.714550187500000078e+01
1.270000000000000018e+00 -2.701032125000000050e+01
1.271000000000000130e+00 -2.701224104166666606e+01
1.272000000000000020e+00 -2.700153937500000012e+01
1.273000000000000131e+00 -2.713994479166666807e+01
1.274000000000000021e+00 -2.722648312500000145e+01
1.275000000000000133e+00 -2.727504000000000417e+01
1.276000000000000023e+00 -2.737415270833333381e+01
1.277000000000000135e+00 -2.729117708333333070e+01
1.278000000000000025e+00 -2.729421520833333403e+01
1.279000000000000137e+00 -2.707734895833333155e+01
1.280000000000000027e+00 -2.695117395833333163e+01
1.281000000000000139e+00 -2.713279520833333436e+01
1.282000000000000028e+00 -2.712117104166666692e+01
1.283000000000000140e+00 -2.691467625000000297e+01
1.284000000000000030e+00 -2.689491062499999785e+01
1.285000000000000142e+00 -2.693198416666666972e+01
1.286000000000000032e+00 -2.702583354166666396e+01
1.287000000000000144e+00 -2.711127479166666987e+01
1.288000000000000034e+00 -2.702916374999999505e+01
1.289000000000000146e+00 -2.698287020833333116e+01
1.290000000000000036e+00 -2.690533624999999773e+01
1.291000000000000147e+00 -2.696115083333333118e+01
1.292000000000000037e+00 -2.731851770833333504e+01
1.293000000000000149e+00 -2.724630624999999640e+01
1.294000000000000039e+00 -2.718121354166666848e+01
1.295000000000000151e+00 -2.703909833333333523e+01
1.296000000000000041e+00 -2.689621000000000350e+01
1.297000000000000153e+00 -2.689105125000000385e+01
1.298000000000000043e+00 -2.676743937500000214e+01
1.299000000000000155e+00 -2.672868687499999751e+01
1.300000000000000044e+00 -2.669368458333333294e+01
1.301000000000000156e+00 -2.675485041666666319e+01
1.302000000000000046e+00 -2.654771812500000294e+01
1.303000000000000158e+00 -2.659056479166666875e+01
1.304000000000000048e+00 -2.678732062500000310e+01
1.305000000000000160e+00 -2.694840187500000184e+01
1.306000000000000050e+00 -2.706649291666666812e+01
1.307000000000000162e+00 -2.718862229166666467e+01
1.308000000000000052e+00 -2.742004145833333340e+01
1.309000000000000163e+00 -2.773056083333333177e+01
1.310000000000000053e+00 -2.794269250000000326e+01
1.311000000000000165e+00 -2.792638583333333102e+01
1.312000000000000055e+00 -2.793060375000000306e+01
1.313000000000000167e+00 -2.786230020833333043e+01
1.314000000000000057e+00 -2.787814729166666439e+01
1.315000000000000169e+00 -2.800511604166666757e+01
1.316000000000000059e+00 -2.821074979166666452e+01
1.317000000000000171e+00 -2.833998416666667097e+01
1.318000000000000060e+00 -2.830731291666666749e+01
1.319000000000000172e+00 -2.849157520833333379e+01
1.320000000000000062e+00 -2.866366125000000054e+01
1.321000000000000174e+00 -2.870251166666666265e+01
1.322000000000000064e+00 -2.892594437500000026e+01
1.323000000000000176e+00 -2.912327187499999681e+01
1.324000000000000066e+00 -2.947411937500000079e+01
1.325000000000000178e+00 -2.954794416666666734e+01
1.326000000000000068e+00 -2.978565979166666366e+01
1.327000000000000179e+00 -3.010842916666666369e+01
1.328000000000000069e+00 -3.047599729166666549e+01
1.329000000000000181e+00 -3.070746208333333271e+01
1.330000000000000071e+00 -3.099535750000000078e+01
1.331000000000000183e+00 -3.134913812499999963e+01
1.332000000000000073e+00 -3.192666479166666704e+01
1.333000000000000185e+00 -3.261929791666666034e+01
1.334000000000000075e+00 -3.304811062499999963e+01
1.335000000000000187e+00 -3.344096541666666411e+01
1.336000000000000076e+00 -3.368962249999999869e+01
1.337000000000000188e+00 -3.387623437499999568e+01
1.338000000000000078e+00 -3.444059687500000422e+01
1.339000000000000190e+00 -3.500236812499999672e+01
1.340000000000000080e+00 -3.593186604166667308e+01
1.341000000000000192e+00 -3.635368125000000106e+01
1.342000000000000082e+00 -3.690664812499999670e+01
1.343000000000000194e+00 -3.747956374999998985e+01
1.344000000000000083e+00 -3.853106562500000365e+01
1.344999999999999973e+00 -3.916317875000000015e+01
1.346000000000000085e+00 -3.992588687500000333e+01
1.346999999999999975e+00 -4.104505708333333303e+01
1.348000000000000087e+00 -4.132840083333333325e+01
1.348999999999999977e+00 -4.215205041666666830e+01
1.350000000000000089e+00 -4.211213395833333806e+01
1.350999999999999979e+00 -4.248394020833333684e+01
1.352000000000000091e+00 -4.386624937499999533e+01
1.352999999999999980e+00 -4.416000437499999975e+01
1.354000000000000092e+00 -4.489603104166667435e+01
1.354999999999999982e+00 -4.495532958333333085e+01
1.356000000000000094e+00 -4.544191166666666959e+01
1.356999999999999984e+00 -4.475731312499999603e+01
1.358000000000000096e+00 -4.533098208333333901e+01
1.358999999999999986e+00 -4.563241000000000724e+01
1.360000000000000098e+00 -4.713434604166666020e+01
1.360999999999999988e+00 -4.489069979166666258e+01
1.362000000000000099e+00 -4.515183270833333040e+01
1.362999999999999989e+00 -4.547254395833333263e+01
1.364000000000000101e+00 -4.458189520833333575e+01
1.364999999999999991e+00 -4.268682083333332855e+01
1.366000000000000103e+00 -4.181343229166666475e+01
1.366999999999999993e+00 -4.103126770833333126e+01
1.368000000000000105e+00 -4.082143250000000734e+01
1.368999999999999995e+00 -4.049981375000000128e+01
1.370000000000000107e+00 -4.117786833333333618e+01
1.370999999999999996e+00 -4.202246708333333203e+01
1.372000000000000108e+00 -4.216086583333333238e+01
1.372999999999999998e+00 -4.195166479166666562e+01
1.374000000000000110e+00 -4.119543791666666266e+01
1.375000000000000000e+00 -4.152770604166666857e+01
1.376000000000000112e+00 -4.175207416666666660e+01
1.377000000000000002e+00 -4.225010374999999385e+01
1.378000000000000114e+00 -4.281788562499999529e+01
1.379000000000000004e+00 -4.301592937499999891e+01
1.380000000000000115e+00 -4.228254645833333569e+01
1.381000000000000005e+00 -4.074038479166667059e+01
1.382000000000000117e+00 -3.931489437500000150e+01
1.383000000000000007e+00 -3.843181562499999870e+01
1.384000000000000119e+00 -3.805778416666666431e+01
1.385000000000000009e+00 -3.734219020833333502e+01
1.386000000000000121e+00 -3.697197416666666925e+01
1.387000000000000011e+00 -3.639494312499999751e+01
1.388000000000000123e+00 -3.575090770833332954e+01
1.389000000000000012e+00 -3.534023875000000459e+01
1.390000000000000124e+00 -3.534674645833333528e+01
1.391000000000000014e+00 -3.559156500000000278e+01
1.392000000000000126e+00 -3.574234520833333306e+01
1.393000000000000016e+00 -3.579597291666667047e+01
1.394000000000000128e+00 -3.594463229166666451e+01
1.395000000000000018e+00 -3.644746666666667068e+01
1.396000000000000130e+00 -3.672753395833333201e+01
1.397000000000000020e+00 -3.671109395833332911e+01
1.398000000000000131e+00 -3.657992624999999975e+01
1.399000000000000021e+00 -3.607142520833333066e+01
1.400000000000000133e+00 -3.584584583333332830e+01
1.401000000000000023e+00 -3.531712166666666519e+01
1.402000000000000135e+00 -3.502315791666666911e+01
1.403000000000000025e+00 -3.494444937500000492e+01
1.404000000000000137e+00 -3.483431333333333413e+01
1.405000000000000027e+00 -3.476002020833333717e+01
1.406000000000000139e+00 -3.451962166666666576e+01
1.407000000000000028e+00 -3.480605229166665993e+01
1.408000000000000140e+00 -3.497119708333333676e+01
1.409000000000000030e+00 -3.534828124999999943e+01
1.410000000000000142e+00 -3.560321687500000110e+01
1.411000000000000032e+00 -3.582024166666666787e+01
1.412000000000000144e+00 -3.587601416666666410e+01
1.413000000000000034e+00 -3.587286812499999655e+01
1.414000000000000146e+00 -3.609848791666666301e+01
1.415000000000000036e+00 -3.605734270833333710e+01
1.416000000000000147e+00 -3.599860062499999458e+01
1.417000000000000037e+00 -3.591585104166667008e+01
1.418000000000000149e+00 -3.579380249999999819e+01
1.419000000000000039e+00 -3.563557791666666219e+01
1.420000000000000151e+00 -3.540200812500000183e+01
1.421000000000000041e+00 -3.527261166666666981e+01
1.422000000000000153e+00 -3.502114312499999471e+01
1.423000000000000043e+00 -3.496210645833333075e+01
1.424000000000000155e+00 -3.504080874999999651e+01
1.425000000000000044e+00 -3.554491250000000235e+01
1.426000000000000156e+00 -3.573156708333333142e+01
1.427000000000000046e+00 -3.550208375000000416e+01
1.428000000000000158e+00 -3.516513437500000094e+01
1.429000000000000048e+00 -3.489112104166666484e+01
1.430000000000000160e+00 -3.470231354166666904e+01
1.431000000000000050e+00 -3.466981458333333421e+01
1.432000000000000162e+00 -3.461110895833333245e+01
1.433000000000000052e+00 -3.479300145833332891e+01
1.434000000000000163e+00 -3.514941125000000000e+01
1.435000000000000053e+00 -3.553769333333332980e+01
1.436000000000000165e+00 -3.575224687500000442e+01
1.437000000000000055e+00 -3.608939125000000558e+01
1.438000000000000167e+00 -3.621774708333333592e+01
1.439000000000000057e+00 -3.633776312500000216e+01
1.440000000000000169e+00 -3.648152749999999855e+01
1.441000000000000059e+00 -3.651416812499999764e+01
1.442000000000000171e+00 -3.656372104166667469e+01
1.443000000000000060e+00 -3.663480645833332972e+01
1.444000000000000172e+00 -3.669863854166667494e+01
1.445000000000000062e+00 -3.692337874999999769e+01
1.446000000000000174e+00 -3.693158791666666474e+01
1.447000000000000064e+00 -3.701245812499999488e+01
1.448000000000000176e+00 -3.741055250000000143e+01
1.449000000000000066e+00 -3.789328520833333869e+01
1.450000000000000178e+00 -3.816739666666667574e+01
1.451000000000000068e+00 -3.816319708333332983e+01
1.452000000000000179e+00 -3.796364270833333165e+01
1.453000000000000069e+00 -3.805326437499999770e+01
1.454000000000000181e+00 -3.817241520833333368e+01
1.455000000000000071e+00 -3.855327041666666332e+01
1.456000000000000183e+00 -3.911582583333333929e+01
1.457000000000000073e+00 -3.942119770833333803e+01
1.458000000000000185e+00 -3.995287333333333635e+01
1.459000000000000075e+00 -4.018767854166666353e+01
1.460000000000000187e+00 -4.085204458333333122e+01
1.461000000000000076e+00 -4.108096125000000143e+01
1.462000000000000188e+00 -4.101261020833332793e+01
1.463000000000000078e+00 -4.095908458333332902e+01
1.464000000000000190e+00 -4.062765812500000351e+01
1.465000000000000080e+00 -4.033764104166666442e+01
1.466000000000000192e+00 -3.997451062500000063e+01
1.467000000000000082e+00 -4.006755791666666511e+01
1.468000000000000194e+00 -3.989889854166666794e+01
1.469000000000000083e+00 -4.017578520833333044e+01
1.470000000000000195e+00 -4.010293708333333029e+01
1.471000000000000085e+00 -4.017240666666666016e+01
1.472000000000000197e+00 -4.024823062500000503e+01
1.473000000000000087e+00 -3.996429479166666709e+01
1.474000000000000199e+00 -3.976895125000000064e+01
1.475000000000000089e+00 -3.917540041666666184e+01
1.476000000000000201e+00 -3.845405333333333431e+01
1.477000000000000091e+00 -3.772550916666666865e+01
1.478000000000000203e+00 -3.754919812500000376e+01
1.479000000000000092e+00 -3.758936312500000554e+01
1.479999999999999982e+00 -3.748607395833332845e+01
1.481000000000000094e+00 -3.736542687499999715e+01
1.481999999999999984e+00 -3.742421749999999747e+01
1.483000000000000096e+00 -3.743754708333333525e+01
1.483999999999999986e+00 -3.749874958333333552e+01
1.485000000000000098e+00 -3.808384770833333022e+01
1.485999999999999988e+00 -3.854126000000000118e+01
1.487000000000000099e+00 -3.863372520833333823e+01
1.487999999999999989e+00 -3.844509999999999650e+01
1.489000000000000101e+00 -3.884885187500000114e+01
1.489999999999999991e+00 -3.917522062499999436e+01
1.491000000000000103e+00 -3.907785583333333079e+01
1.491999999999999993e+00 -3.904753354166666668e+01
1.493000000000000105e+00 -3.864483312500000523e+01
1.493999999999999995e+00 -3.866144854166666534e+01
1.495000000000000107e+00 -3.860738395833333669e+01
1.495999999999999996e+00 -3.802992562499999707e+01
1.497000000000000108e+00 -3.746187437500000073e+01
1.497999999999999998e+00 -3.730135520833333374e+01
1.499000000000000110e+00 -3.723383958333333510e+01
