# Supplementary material for: Radio wave attenuation by a large-scale photonic crystal sculpture
Source: Sci Rep. 2025 Apr 10;15:12317. doi: 10.1038/s41598-025-95986-9 (PMC11985921; doi:10.1038/s41598-025-95986-9)
Supplement: Supplementary file 6 — Supplementary Information 6. [file 41598_2025_95986_MOESM6_ESM.txt]

# frequency in GHz	# response in dB
5.036213501941999571e-01 -2.584177392239062243e+01
5.099499689825799376e-01 -2.642501755936216057e+01
5.162755898463800008e-01 -2.852760118214501972e+01
5.226042086347600923e-01 -2.817779477547702527e+01
5.289298294985600446e-01 -2.822239733401558937e+01
5.352584482869400251e-01 -2.914349146081640285e+01
5.415840691507400884e-01 -2.824198285607615588e+01
5.479126879391199578e-01 -2.808578328155835635e+01
5.542383088029200211e-01 -2.894240932988381587e+01
5.605669275913000016e-01 -2.929164892888879734e+01
5.668925484550999538e-01 -2.954331327201759905e+01
5.732211672434801564e-01 -3.176568459265649835e+01
5.795497860318600258e-01 -3.256075255014374648e+01
5.858754068956600891e-01 -3.120786784462573848e+01
5.922040256840399586e-01 -3.085731041409864872e+01
5.985296465478400219e-01 -3.059932082303005529e+01
6.048582653362201134e-01 -3.021488959380918260e+01
6.111838862000199546e-01 -3.010496627445192885e+01
6.175125049884000461e-01 -3.009852574841317363e+01
6.238381258522001094e-01 -3.076250685267602236e+01
6.301667446405799788e-01 -3.394968226761692165e+01
6.364953634289600704e-01 -3.573414967511011042e+01
6.428209842927599116e-01 -3.569847415464115414e+01
6.491496030811401141e-01 -3.558226600558801778e+01
6.554752239449400664e-01 -3.543189400654014065e+01
6.618038427333200469e-01 -3.507463844666978758e+01
6.681294635971199991e-01 -3.374156586444099304e+01
6.744580823855000906e-01 -3.310297238272789144e+01
6.807837032493000429e-01 -3.319713843666112041e+01
6.871123220376800234e-01 -3.283739909672438273e+01
6.934409408260601149e-01 -3.302430876817634697e+01
6.997665616898600671e-01 -3.303475578981765182e+01
7.060951804782400476e-01 -3.242967003946651516e+01
7.124208013420401109e-01 -2.906932563199532638e+01
7.187494201304199803e-01 -2.445330533007865270e+01
7.250750409942200436e-01 -2.532433825811834538e+01
7.314036597826001351e-01 -2.553245475843465329e+01
7.377292806463999764e-01 -2.555817334953847464e+01
7.440578994347800679e-01 -2.737244891297265426e+01
7.503865182231599373e-01 -2.809851202674066428e+01
7.567121390869600006e-01 -2.830615158588629754e+01
7.630407578753399811e-01 -2.476190533922149228e+01
7.693663787391399334e-01 -2.170243949047172194e+01
7.756949975275200249e-01 -2.003546949446525005e+01
7.820206183913200881e-01 -1.945173767699384015e+01
7.883492371796999576e-01 -1.947813332126997565e+01
7.946748580435000209e-01 -1.983785894337718503e+01
8.010034768318801124e-01 -1.980615179500768619e+01
8.073290976956799536e-01 -1.984822330638025178e+01
8.136577164840600451e-01 -1.987089951412405142e+01
8.199863352724401366e-01 -2.017462766516386452e+01
8.263119561362400889e-01 -2.063504949668329758e+01
8.326405749246200694e-01 -2.086262899941199578e+01
8.389661957884201327e-01 -2.079168095749408707e+01
8.452948145768000021e-01 -2.100865060094778158e+01
8.516204354406000654e-01 -2.139483817850320690e+01
8.579490542289801569e-01 -2.158791333454541217e+01
8.642746750927799981e-01 -2.161256408251164274e+01
8.706032938811600896e-01 -2.167758539915691074e+01
8.769319126695399591e-01 -2.187275496577676748e+01
8.832575335333400224e-01 -2.228903287789283283e+01
8.895861523217201139e-01 -2.288365571209995863e+01
8.959117731855200661e-01 -2.348332789864557313e+01
9.022403919739000466e-01 -2.409515990742707814e+01
9.085660128377001099e-01 -2.475287802948868077e+01
9.148946316260799794e-01 -2.544632476123996767e+01
9.212202524898800426e-01 -2.625832971754833522e+01
9.275488712782600231e-01 -2.672471449985003744e+01
9.338774900666400036e-01 -2.818087403409032632e+01
9.402031109304399559e-01 -3.055576371723334717e+01
9.465317297188201584e-01 -2.982038102517794442e+01
9.528573505826199996e-01 -2.671438293156621313e+01
9.591859693710000911e-01 -2.735917452515726822e+01
9.655115902348000434e-01 -2.744144866951306128e+01
9.718402090231800239e-01 -2.707612238183134679e+01
9.781658298869799761e-01 -2.662830309804978057e+01
9.844944486753601787e-01 -2.588065284398022925e+01
9.908230674637400481e-01 -2.535280844212790541e+01
9.971486883275401114e-01 -2.505130935993670960e+01
1.003477307115920203e+00 -2.498305805418722159e+01
1.009802927979720044e+00 -2.489275294846047260e+01
1.016131546768100025e+00 -2.485503723015301603e+01
1.022457167631900088e+00 -2.480802918266346069e+01
1.028785786420280068e+00 -2.468163185885147826e+01
1.035111407284080132e+00 -2.467853156113629964e+01
1.041440026072459890e+00 -2.496315974394707382e+01
1.047765646936259953e+00 -2.536936892406723132e+01
1.054094265724640156e+00 -2.530627915347253420e+01
1.060422884513019914e+00 -2.546495879872846757e+01
1.066748505376819978e+00 -2.610749683052356573e+01
1.073077124165199958e+00 -2.680956720620323352e+01
1.079402745029000021e+00 -2.720545048490568973e+01
1.085731363817380002e+00 -2.716993775843616277e+01
1.092056984681180065e+00 -2.699405842871787797e+01
1.098385603469560046e+00 -2.700120748348187405e+01
1.104711224333360109e+00 -2.742847194779097464e+01
1.111039843121740089e+00 -2.822225743627723915e+01
1.117368461910120070e+00 -2.997829416587345719e+01
1.123694082773920133e+00 -2.926767605255571780e+01
1.130022701562300114e+00 -2.736372041729981675e+01
1.136348322426100177e+00 -2.609728641632078094e+01
1.142676941214479935e+00 -2.494994251925973572e+01
1.149002562078279999e+00 -2.412141731451891147e+01
1.155331180866659979e+00 -2.366864214820123991e+01
1.161656801730460042e+00 -2.339600185956649625e+01
1.167985420518840245e+00 -2.306667469036337792e+01
1.174314039307220003e+00 -2.272942689920651560e+01
1.180639660171020067e+00 -2.253947938976163101e+01
1.186968278959400047e+00 -2.216731652811955655e+01
1.193293899823200110e+00 -2.118722026979905948e+01
1.199622518611579869e+00 -2.023781684200532638e+01
1.205948139475380154e+00 -1.979521604369760723e+01
1.212276758263760135e+00 -1.972658069954624693e+01
1.218602379127560198e+00 -1.998097703328377150e+01
1.224930997915940178e+00 -2.064687863206260943e+01
1.231259616704319937e+00 -2.092393906891194177e+01
1.237585237568120000e+00 -2.039448854027779845e+01
1.243913856356500203e+00 -2.222146146336898198e+01
1.250239477220300044e+00 -2.215379947738252397e+01
1.256568096008680246e+00 -2.117844666074980609e+01
1.262893716872480088e+00 -1.832455821922984995e+01
1.269222335660860068e+00 -1.769302783885619590e+01
1.275547956524659909e+00 -1.783156316151123377e+01
1.281876575313040112e+00 -1.868698120191413636e+01
1.288202196176839953e+00 -1.932849541037578334e+01
1.294530814965220156e+00 -1.950408436087073127e+01
1.300859433753599914e+00 -1.953961815394204748e+01
1.307185054617399977e+00 -1.987106639173203249e+01
1.313513673405779958e+00 -2.041505508030692084e+01
1.319839294269580243e+00 -2.092913811306484817e+01
1.326167913057959780e+00 -2.161184252066283307e+01
1.332493533921760065e+00 -2.265089184826543800e+01
1.338822152710140267e+00 -2.393596351328485028e+01
1.345147773573940109e+00 -2.561771829124274902e+01
1.351476392362320311e+00 -2.797170830621573856e+01
1.357805011150699848e+00 -3.019436759116484836e+01
1.364130632014500133e+00 -2.719437723403531493e+01
1.370459250802880113e+00 -2.709125984800945730e+01
1.376784871666680177e+00 -2.339522177590844265e+01
1.383113490455060157e+00 -2.392406595610083997e+01
1.389439111318860220e+00 -2.555837100515601534e+01
1.395767730107239979e+00 -2.099612633390535876e+01
1.402093350971040042e+00 -2.036732173004006441e+01
1.408421969759420023e+00 -2.118890334724907731e+01
1.414750588547800225e+00 -2.523276571736049689e+01
1.421076209411600066e+00 -2.497068024997422242e+01
1.427404828199980047e+00 -2.475979412104322464e+01
1.433730449063779888e+00 -2.642711533270450630e+01
1.440059067852160091e+00 -2.500756524201327835e+01
1.446384688715960154e+00 -2.407305866042126041e+01
1.452713307504340134e+00 -2.500969890093406178e+01
1.459038928368139976e+00 -2.875665365283046526e+01
1.465367547156520178e+00 -2.755874665494458142e+01
1.471696165944899937e+00 -2.337676740303329481e+01
1.478021786808700222e+00 -2.215844759338733283e+01
1.484350405597080425e+00 -2.487591858314093329e+01
1.490676026460880044e+00 -2.773133023476191994e+01
